# Supplementary material for: High-depth whole genome sequencing of premalignant breast lesions reveals rearrangement hotspots and personalized management opportunities
Source: Nat Commun. 2026 May 19;17:6931. doi: 10.1038/s41467-026-72952-1 (PMC13389004; doi:10.1038/s41467-026-72952-1)
Supplement: Supplementary file 3 — Supplementary Data 1 [file 41467_2026_72952_MOESM3_ESM.csv]

Supplementary Data 1.
Sample	Institute	Mastectomy	Dissection	tumour_size_brackets	ER_status	HER2_status	Grade	Age	Coverage Tumour	Coverage Normal	Ploidy	Tumour_purity	kataegis	Kataegis_region_count	HRDetect_score	OncotypeDX	PAM50_Subtype	PDx_3D_growth	PDx_Invasion	DCIS_synchronous
LP2101771-DNA_A01	NKI	complete	micro-dissected	>49mm	ER-	HER2+	3	<56	120	41	1.81	0.52	present	8	0.00267	high	Her2	NA	NA	Yes
LP2101773-DNA_A01	NKI	partial	micro-dissected	>49mm	ER+	HER2-	2	<56	124	41	3.82	0.55	present	1	0.00026	low	LumA	NA	NA	No
LP2101775-DNA_A01	NKI	complete	micro-dissected	20-49mm	ER-	HER2+	3	<56	113	38	2.17	0.53	present	6	0.00072	high	Her2	NA	NA	No
LP2101779-DNA_A01	NKI	complete	micro-dissected	>49mm	ER+	HER2+	3	<56	122	43	2.06	0.67	present	2	0.00243	low	Her2	NA	NA	No
LP2101782-DNA_A01	NKI	complete	micro-dissected	>49mm	ER-	HER2+	3	>66	115	43	3.16	0.46	present	7	0.02307	high	Her2	NA	NA	No
LP2101785-DNA_A01	NKI	complete	micro-dissected	>49mm	ER+	HER2+	3	<56	121	40	4.11	0.54	present	1	0.00119	low	LumB	NA	NA	No
LP2101787-DNA_A01	NKI	complete	micro-dissected	>49mm	ER+	HER2-	3	<56	120	42	1.99	0.61	absent	0	0.00252	low	LumB	NA	NA	Yes
LP2101790-DNA_A01	NKI	complete	micro-dissected	20-49mm	ER+	HER2-	2	61-65	110	43	1.91	0.66	present	5	0.00338	low	LumA	NA	NA	No
LP2101795-DNA_A01	NKI	complete	micro-dissected	>49mm	ER+	HER2-	2	<56	123	44	2.06	0.7	absent	0	0.00095	low	LumA	Expansive	No	No
LP2101797-DNA_A01	NKI	partial	micro-dissected	<20mm	ER+	HER2+	2	56-60	84	36	2.06	0.48	present	1	0.00075	low	Her2	Expansive	Yes	No
LP2101799-DNA_A01	NKI	complete	micro-dissected	>49mm	ER+	HER2-	1	<56	125	43	2.1	0.41	absent	0	0.0023	low	LumA	NA	NA	Yes
LP2101802-DNA_A01	NKI	complete	micro-dissected	>49mm	ER+	HER2+	2	<56	124	41	1.97	0.44	present	1	0.00074	low	LumA	Expansive	Yes	No
LP2101807-DNA_A01	NKI	complete	micro-dissected	20-49mm	ER-	HER2-	3	56-60	120	41	2.02	0.28	present	2	0.99987	high	Basal	N/A	N/A	No
LP2101809-DNA_A01	NKI	complete	micro-dissected	>49mm	Unknown	HER2+	2	56-60	122	41	3.02	0.2	absent	0	0.00122	NA	NA	NA	NA	No
LP2101811-DNA_A01	NKI	complete	micro-dissected	>49mm	ER-	HER2-	3	56-60	122	40	4.22	0.25	present	2	0.72447	intermediate	Normal	Expansive	Yes	No
LP2102307-DNA_A01	Oslo	partial	micro-dissected	20-49mm	ER+	HER2-	1	61-65	109	39	1.98	0.2	absent	0	0.0041	NA	NA	NA	NA	No
LP2102308-DNA_A01	Oslo	partial	micro-dissected	20-49mm	ER+	HER2+	3	>66	124	41	2.13	0.66	present	3	0.00239	low	LumB	NA	NA	No
LP2102309-DNA_A01	Oslo	partial	micro-dissected	<20mm	ER-	HER2-	3	>66	119	41	2.47	0.88	present	1	0.00038	NA	NA	NA	NA	No
LP2102310-DNA_A01	Oslo	complete	micro-dissected	>49mm	ER-	HER2+	3	56-60	118	40	2.17	0.2	absent	0	0.00126	high	Basal	NA	NA	No
LP2102311-DNA_A01	Oslo	complete	micro-dissected	20-49mm	ER+	HER2-	3	<56	117	42	1.85	0.35	absent	0	0.00242	NA	NA	NA	NA	No
LP2102316-DNA_A01	Oslo	complete	micro-dissected	NA	ER-	HER2+	3	<56	123	43	4.07	0.65	present	1	0.04735	low	Her2	NA	NA	No
LP2102318-DNA_A01	Oslo	complete	micro-dissected	>49mm	ER+	HER2-	3	61-65	121	41	3.69	0.36	absent	0	0.00127	low	LumA	NA	NA	No
LP2102319-DNA_A01	Oslo	complete	micro-dissected	>49mm	ER-	HER2+	3	56-60	123	42	1.83	0.37	present	5	0.00145	low	Her2	NA	NA	No
LP2102321-DNA_A01	Oslo	partial	micro-dissected	<20mm	ER+	HER2-	3	61-65	124	42	4.09	0.45	present	2	0.05112	NA	NA	NA	NA	No
LP2102322-DNA_A01	Oslo	complete	micro-dissected	20-49mm	ER+	HER2-	2	<56	104	34	3.96	0.43	present	2	0.00092	low	LumB	NA	NA	No
LP2102324-DNA_A01	Oslo	complete	micro-dissected	>49mm	ER-	HER2+	3	61-65	123	43	3.2	0.46	present	3	0.01097	low	Her2	NA	NA	No
LP2102325-DNA_A01	Oslo	complete	micro-dissected	20-49mm	ER+	HER2-	2	<56	122	43	2.03	0.67	absent	0	0.00345	NA	NA	NA	NA	No
LP2102326-DNA_A01	Oslo	complete	micro-dissected	>49mm	ER-	HER2-	3	>66	117	40	1.95	0.26	absent	0	6.00E-04	NA	NA	NA	NA	No
LP2102327-DNA_A01	Oslo	complete	micro-dissected	>49mm	ER-	HER2+	3	<56	113	40	3.68	0.3	present	1	0.00116	high	Her2	NA	NA	No
LP2102328-DNA_A01	Oslo	complete	micro-dissected	>49mm	ER-	HER2+	3	61-65	123	42	3.72	0.33	absent	0	0.03417	intermediate	Basal	NA	NA	No
LP2102331-DNA_A01	Oslo	complete	micro-dissected	20-49mm	ER+	HER2+	2	56-60	113	41	2.13	0.7	present	2	0.00164	NA	NA	NA	NA	No
LP2102333-DNA_A01	Oslo	partial	micro-dissected	20-49mm	ER+	HER2+	3	<56	122	38	3.95	0.32	present	8	0.00016	high	Her2	NA	NA	No
LP2102334-DNA_A01	Oslo	partial	micro-dissected	20-49mm	ER-	HER2+	3	<56	113	43	2.19	0.2	present	1	0.00548	NA	NA	NA	NA	No
LP2102337-DNA_A01	Oslo	complete	micro-dissected	>49mm	ER-	HER2+	3	<56	116	39	1.96	0.2	present	3	0.58768	high	Her2	NA	NA	No
LP2102346-DNA_A01	NKI	complete	micro-dissected	20-49mm	ER+	HER2-	1	<56	112	36	1.96	0.67	absent	0	0.00352	low	LumA	Expansive	Yes	No
LP2102347-DNA_A01	NKI	complete	micro-dissected	20-49mm	ER+	HER2-	2	<56	115	36	3.86	0.31	absent	0	0.14753	low	LumA	NA	NA	No
LP2102348-DNA_A01	NKI	complete	micro-dissected	>49mm	ER+	HER2-	3	<56	117	40	1.96	0.38	absent	0	0.01149	low	LumA	Replacement	No	Yes
LP2102349-DNA_A01	NKI	partial	micro-dissected	20-49mm	ER-	HER2+	3	56-60	111	36	3.24	0.34	present	5	0.01077	intermediate	Her2	NA	NA	No
LP2102350-DNA_A01	NKI	complete	micro-dissected	<20mm	ER-	HER2-	3	56-60	110	37	3.91	0.2	present	5	0.53827	high	Basal	NA	NA	Yes
LP2102351-DNA_A01	NKI	partial	micro-dissected	<20mm	ER+	HER2+	3	>66	110	37	2.09	0.27	present	1	0.00863	low	Her2	NA	NA	No
LP2102352-DNA_A01	NKI	complete	micro-dissected	20-49mm	ER-	HER2+	3	<56	114	36	3.12	0.42	present	2	0.40767	high	Basal	Expansive	Yes	No
LP2102353-DNA_A01	NKI	complete	micro-dissected	>49mm	ER+	HER2-	3	<56	109	36	3.83	0.35	present	9	0.00205	high	LumB	NA	NA	No
LP2102354-DNA_A01	NKI	complete	micro-dissected	>49mm	ER+	HER2+	3	61-65	108	34	3.29	0.27	present	8	0.00068	low	Her2	Expansive	Yes	No
LP2102355-DNA_A01	NKI	complete	micro-dissected	>49mm	ER+	HER2-	2	<56	102	35	2.06	0.74	absent	0	0.00935	low	LumA	Mix	No	No
LP2102356-DNA_A01	NKI	complete	micro-dissected	>49mm	ER+	HER2-	2	>66	107	37	2	0.44	absent	0	0.0041	low	LumA	Mix	Yes	No
LP2102357-DNA_A01	NKI	complete	micro-dissected	>49mm	ER+	HER2+	2	56-60	112	37	2.24	0.53	present	1	0.00845	high	LumB	Mix	Yes	No
LP2102359-DNA_A01	NKI	complete	micro-dissected	>49mm	ER+	HER2-	2	<56	119	42	4.21	0.2	present	1	8.00E-05	high	Normal	Expansive	Yes	Yes
LP2102360-DNA_A01	NKI	complete	micro-dissected	<20mm	ER+	HER2+	3	<56	112	32	1.59	0.59	present	1	0.00894	high	Her2	Mix	No	No
LP2102361-DNA_A01	NKI	partial	micro-dissected	20-49mm	ER+	HER2+	3	56-60	117	44	2.08	0.33	present	2	0.09341	high	Her2	N/A	N/A	No
LP2102362-DNA_A01	NKI	complete	micro-dissected	20-49mm	ER+	Unclear	3	<56	113	36	3.62	0.44	present	6	0.00023	low	Her2	Expansive	Yes	No
LP2102363-DNA_A01	NKI	complete	micro-dissected	>49mm	ER+	HER2+	2	>66	110	37	4.22	0.26	absent	0	0.00024	intermediate	LumA	Expansive	No	No
LP2102364-DNA_A01	NKI	complete	micro-dissected	20-49mm	ER-	HER2+	2	<56	111	36	1.7	0.45	present	1	0.00909	low	Her2	Expansive	Yes	No
LP2102365-DNA_A01	NKI	complete	micro-dissected	>49mm	ER+	HER2-	2	<56	108	34	1.88	0.73	present	1	0.01337	low	LumB	Replacement	Yes	No
LP2102366-DNA_A01	NKI	complete	micro-dissected	>49mm	ER-	HER2+	3	>66	112	36	3.29	0.38	present	4	0.9401	high	Her2	NA	NA	No
LP2102376-DNA_A01	Oslo	complete	micro-dissected	20-49mm	ER-	HER2+	3	<56	113	39	4.54	0.2	absent	0	0.01393	NA	NA	NA	NA	No
LP2102377-DNA_A01	Oslo	complete	micro-dissected	>49mm	ER-	HER2+	3	<56	123	42	3.26	0.66	present	3	0.00073	NA	NA	NA	NA	No
LP2102378-DNA_A01	Oslo	complete	micro-dissected	>49mm	ER+	HER2-	3	<56	99	41	2.37	0.6	present	1	0.00162	low	LumB	NA	NA	No
LP2102407-DNA_A01	Oslo	complete	micro-dissected	>49mm	ER-	HER2+	3	<56	124	42	2.03	0.2	absent	0	0.00014	low	Her2	NA	NA	No
LP2102408-DNA_A01	Oslo	complete	micro-dissected	>49mm	ER+	HER2+	3	<56	121	43	1.91	0.6	absent	0	0.04718	low	Her2	NA	NA	No
LP2102410-DNA_A01	Oslo	complete	micro-dissected	>49mm	ER-	HER2+	3	61-65	120	40	3.82	0.45	present	6	0.78989	NA	NA	NA	NA	No
LP2102411-DNA_A01	Oslo	partial	micro-dissected	>49mm	ER+	HER2-	3	<56	116	39	3.65	0.32	present	2	0.00672	low	LumB	NA	NA	No
LP2103151-DNA_A01	Lund	partial	macro-dissected	20-49mm	ER-	HER2+	3	<56	85	29	3.37	0.23	present	3	0.0962	high	Basal	NA	NA	No
LP2103152-DNA_A01	Lund	complete	macro-dissected	<20mm	ER+	HER2-	2	>66	122	28	2.43	0.86	absent	0	0.00068	low	LumA	NA	NA	No
LP2103154-DNA_A01	Lund	complete	macro-dissected	>49mm	ER+	HER2-	3	>66	78	35	2.86	0.31	present	3	0.00037	high	Her2	NA	NA	No
LP2103155-DNA_A01	Lund	complete	macro-dissected	20-49mm	ER-	HER2-	2	<56	72	49	4.73	0.12	absent	0	0.00362	high	Basal	NA	NA	No
LP2103160-DNA_A01	Lund	complete	macro-dissected	20-49mm	ER-	HER2+	3	61-65	74	39	1.91	0.15	absent	0	0.01014	intermediate	Her2	NA	NA	No
LP2103162-DNA_A01	Lund	complete	macro-dissected	20-49mm	ER-	HER2+	2	<56	65	43	2.2	0.46	present	2	0.00032	high	Her2	NA	NA	No
LP2103163-DNA_A01	Lund	complete	macro-dissected	20-49mm	ER-	HER2+	3	<56	132	32	2.04	0.2	present	1	0.00238	high	Basal	NA	NA	No
LP2103164-DNA_A01	Lund	partial	macro-dissected	<20mm	ER-	HER2+	3	<56	82	42	2.09	0.28	present	3	0.00116	low	Normal	NA	NA	No
LP2103166-DNA_A01	Lund	complete	macro-dissected	<20mm	ER+	HER2-	3	>66	75	48	2.99	0.12	present	1	0.00017	low	Normal	NA	NA	No
LP2103167-DNA_A01	Lund	partial	macro-dissected	20-49mm	ER+	HER2+	3	>66	87	38	5.13	0.4	present	2	0.00689	low	LumB	NA	NA	No
LP2103168-DNA_A01	Lund	complete	macro-dissected	<20mm	ER+	HER2-	2	>66	88	40	3.67	0.67	present	1	0.00245	low	LumA	NA	NA	No
LP2103171-DNA_A01	Lund	complete	macro-dissected	20-49mm	ER-	HER2+	3	<56	97	48	3.69	0.21	present	3	0.00532	low	Her2	NA	NA	No
LP2103172-DNA_A01	Lund	complete	macro-dissected	20-49mm	ER-	Unclear	2	>66	135	37	1.96	0.35	present	2	0.01134	low	NA	NA	NA	No
LP2103173-DNA_A01	Lund	complete	macro-dissected	<20mm	ER+	Unclear	3	56-60	86	46	3.59	0.71	absent	0	0.00036	low	NA	NA	NA	No
LP2103174-DNA_A01	Lund	complete	macro-dissected	<20mm	ER+	HER2-	2	<56	73	37	2.02	0.86	absent	0	0.00052	low	LumB	NA	NA	No
LP2103177-DNA_A01	Lund	complete	macro-dissected	20-49mm	ER-	HER2+	2	>66	71	34	2.2	0.24	present	2	0.00134	high	LumB	NA	NA	No
LP2103178-DNA_A01	Lund	complete	macro-dissected	>49mm	ER+	HER2-	2	<56	67	39	2.2	0.83	absent	0	0.00023	low	LumA	NA	NA	No
LP2103179-DNA_A01	Lund	partial	macro-dissected	>49mm	ER+	HER2+	3	<56	95	49	1.9	0.27	present	3	0.00597	low	LumA	NA	NA	No
LP2103180-DNA_A01	Lund	complete	macro-dissected	20-49mm	ER-	HER2+	3	<56	148	36	2.42	0.2	present	1	0.00168	high	Her2	NA	NA	No
LP2103181-DNA_A01	Lund	partial	macro-dissected	20-49mm	ER-	HER2-	3	56-60	65	42	2.11	0.24	absent	0	0.13744	low	Normal	NA	NA	No
LP2103183-DNA_A01	Lund	partial	macro-dissected	<20mm	ER-	HER2-	3	>66	71	34	5.54	0.12	absent	0	0.00208	NA	NA	NA	NA	No
LP2103185-DNA_A01	Lund	complete	macro-dissected	20-49mm	ER+	HER2-	3	<56	70	33	1.99	0.41	present	3	0.00414	low	LumA	NA	NA	No
LP2103186-DNA_A01	Lund	complete	macro-dissected	20-49mm	ER+	HER2+	3	61-65	76	37	3.28	0.55	present	6	0.02852	low	Her2	NA	NA	No
LP2103187-DNA_A01	Lund	complete	macro-dissected	20-49mm	ER+	HER2+	2	56-60	88	47	3.11	0.54	present	1	0.00515	low	Her2	NA	NA	No
LP2103189-DNA_A01	Lund	complete	macro-dissected	20-49mm	ER-	HER2-	3	61-65	71	34	3.9	0.13	absent	0	0.00066	low	Basal	NA	NA	No
LP2103190-DNA_A01	Lund	partial	macro-dissected	<20mm	ER-	HER2+	3	>66	83	27	2.04	0.47	present	3	0.01731	intermediate	Her2	NA	NA	No
LP2103195-DNA_A01	Lund	partial	macro-dissected	<20mm	ER+	HER2-	2	>66	79	34	4.15	0.28	absent	0	0.00088	low	LumA	NA	NA	No
LP2103197-DNA_A01	Lund	partial	macro-dissected	<20mm	ER+	Unclear	3	<56	66	48	2.43	0.7	absent	0	0.00033	low	NA	NA	NA	No
LP2103200-DNA_A01	Lund	complete	macro-dissected	>49mm	ER+	HER2-	2	<56	81	45	1.9	0.27	present	2	0.16556	intermediate	Normal	NA	NA	No
LP2103201-DNA_A01	Lund	partial	macro-dissected	20-49mm	ER-	HER2+	3	<56	82	31	2.05	0.34	present	2	0.01672	high	Her2	NA	NA	No
LP2103202-DNA_A01	Lund	complete	macro-dissected	20-49mm	ER-	HER2-	3	>66	93	47	3.31	0.24	present	1	0.00312	low	Basal	NA	NA	No
LP2103204-DNA_A01	Lund	partial	macro-dissected	<20mm	ER+	HER2-	2	>66	76	40	2	0.3	absent	0	0.00253	low	LumA	NA	NA	No
LP2103206-DNA_A01	Lund	partial	macro-dissected	20-49mm	ER-	HER2+	3	56-60	70	39	3.81	0.18	present	1	0.00088	NA	NA	NA	NA	No
LP2103207-DNA_A01	Lund	complete	macro-dissected	>49mm	ER-	HER2+	3	<56	131	39	2.03	0.2	absent	0	0.01236	NA	NA	NA	NA	No
LP2103208-DNA_A01	Lund	complete	macro-dissected	>49mm	ER-	HER2+	3	<56	82	39	2.02	0.23	absent	0	0.00033	NA	NA	NA	NA	No
LP2103209-DNA_A01	Lund	partial	macro-dissected	<20mm	ER+	HER2-	2	<56	101	35	1.55	0.45	present	1	0.13732	low	LumB	NA	NA	No
LP2103218-DNA_A01	NKI	complete	micro-dissected	>49mm	ER+	HER2-	2	<56	101	40	2.05	0.56	absent	0	7.00E-04	low	LumA	Expansive	Yes	No
LP2103219-DNA_A01	NKI	partial	micro-dissected	20-49mm	ER-	HER2-	3	>66	99	32	4.21	0.15	absent	0	0.00624	intermediate	LumA	N/A	No	No
LP2103220-DNA_A01	NKI	complete	micro-dissected	>49mm	ER+	HER2+	2	<56	86	43	1.97	0.27	present	4	0.08759	intermediate	LumA	N/A	No	No
LP2103221-DNA_A01	NKI	complete	micro-dissected	20-49mm	ER+	HER2-	2	<56	110	38	4	0.36	absent	0	5.00E-05	low	LumA	Replacement	No	No
LP2103222-DNA_A01	NKI	partial	micro-dissected	>49mm	ER+	HER2+	2	<56	106	59	3.11	0.32	present	10	0.09593	low	Her2	N/A	No	No
LP2103223-DNA_A01	NKI	complete	micro-dissected	>49mm	ER+	HER2-	2	<56	96	40	1.96	0.78	absent	0	0.00015	low	LumA	N/A	No	No
LP2103224-DNA_A01	NKI	partial	micro-dissected	>49mm	ER+	HER2-	3	<56	95	46	4.02	0.57	present	1	0.01947	low	LumA	N/A	No	No
LP2103225-DNA_A01	NKI	partial	micro-dissected	20-49mm	ER-	HER2-	3	<56	103	45	2.94	0.49	absent	0	0.04619	high	Basal	N/A	Yes	No
LP2103226-DNA_A01	NKI	complete	micro-dissected	>49mm	ER+	HER2+	3	<56	105	44	2.06	0.43	present	4	0.17625	low	Her2	N/A	Yes	No
LP2103227-DNA_A01	NKI	complete	micro-dissected	<20mm	ER+	HER2-	2	<56	104	36	2.02	0.57	present	1	0.00257	low	LumA	N/A	N/A	No
LP2103228-DNA_A01	NKI	complete	micro-dissected	>49mm	ER-	HER2+	3	<56	131	33	4.26	0.3	absent	0	0.00059	high	Her2	Mix	No	No
LP2103229-DNA_A01	NKI	complete	micro-dissected	>49mm	ER-	HER2+	3	61-65	118	33	2.19	0.56	present	1	0.00052	low	Her2	NA	NA	No
LP2103231-DNA_A01	NKI	complete	micro-dissected	>49mm	ER-	HER2+	3	<56	89	32	2.16	0.47	present	1	0.32145	high	Basal	Expansive	Yes	No
LP2103232-DNA_A01	NKI	complete	micro-dissected	>49mm	ER+	HER2+	2	<56	93	33	4.06	0.5	present	3	0.00378	low	Her2	NA	NA	No
LP2103233-DNA_A01	NKI	partial	micro-dissected	>49mm	ER+	HER2+	2	61-65	88	31	2.3	0.41	present	1	0.02883	low	Her2	NA	NA	No
LP2103234-DNA_A01	NKI	complete	micro-dissected	20-49mm	ER-	HER2+	3	<56	87	40	3.44	0.29	present	2	0.01617	intermediate	Her2	N/A	Yes	No
