# Supplementary material for: High-depth whole genome sequencing of premalignant breast lesions reveals rearrangement hotspots and personalized management opportunities
Source: Nat Commun. 2026 May 19;17:6931. doi: 10.1038/s41467-026-72952-1 (PMC13389004; doi:10.1038/s41467-026-72952-1)
Supplement: Supplementary file 4 — Supplementary Data 2 [file 41467_2026_72952_MOESM4_ESM.csv]

Supplementary Data 2.
Sample	Gene	DriverType
LP2101771-DNA_A01	MED23	Missense
LP2101771-DNA_A01	TP53	Nonsense
LP2101773-DNA_A01	FOXA1	Missense
LP2101773-DNA_A01	AKT1	Missense
LP2101773-DNA_A01	NCOR1	Nonsense
LP2101782-DNA_A01	TP53	Missense
LP2101782-DNA_A01	NF1	Nonsense
LP2101785-DNA_A01	PIK3CA	Missense
LP2101787-DNA_A01	PIK3CA	Missense
LP2101797-DNA_A01	TP53	Nonsense
LP2101799-DNA_A01	FGFR2	Missense
LP2101802-DNA_A01	CDH1	Splice
LP2101807-DNA_A01	TP53	Missense
LP2101809-DNA_A01	TP53	Missense
LP2101811-DNA_A01	TP53	Nonsense
LP2102307-DNA_A01	AKT1	Missense
LP2102309-DNA_A01	PTEN	Missense
LP2102309-DNA_A01	RB1	Splice
LP2102310-DNA_A01	TP53	Nonsense
LP2102311-DNA_A01	KRAS	Missense
LP2102311-DNA_A01	TP53	Missense
LP2102316-DNA_A01	TP53	Missense
LP2102319-DNA_A01	TP53	Missense
LP2102321-DNA_A01	SF3B1	Missense
LP2102325-DNA_A01	PIK3CA	Missense
LP2102326-DNA_A01	PIK3CA	Missense
LP2102326-DNA_A01	CDH1	Nonsense
LP2102326-DNA_A01	ERBB2	Missense
LP2102327-DNA_A01	TP53	Missense
LP2102328-DNA_A01	PIK3CA	Missense
LP2102328-DNA_A01	TP53	Splice
LP2102337-DNA_A01	TP53	Missense
LP2102346-DNA_A01	AKT1	Missense
LP2102347-DNA_A01	PIK3CA	Missense
LP2102348-DNA_A01	AKT1	Missense
LP2102349-DNA_A01	TP53	Missense
LP2102350-DNA_A01	TP53	Missense
LP2102351-DNA_A01	TP53	Missense
LP2102352-DNA_A01	PIK3CA	Missense
LP2102352-DNA_A01	TP53	Missense
LP2102362-DNA_A01	PIK3CA	Missense
LP2102362-DNA_A01	TP53	Missense
LP2102364-DNA_A01	TP53	Missense
LP2102366-DNA_A01	PIK3CA	Missense
LP2102366-DNA_A01	TP53	Splice
LP2102376-DNA_A01	PIK3CA	Missense
LP2102378-DNA_A01	AKT1	Missense
LP2102411-DNA_A01	TP53	Missense
LP2103151-DNA_A01	PIK3CA	Missense
LP2103151-DNA_A01	TP53	Missense
LP2103154-DNA_A01	PIK3CA	Missense
LP2103155-DNA_A01	KRAS	Missense
LP2103155-DNA_A01	TP53	Missense
LP2103160-DNA_A01	TP53	Missense
LP2103160-DNA_A01	ERBB2	Missense
LP2103163-DNA_A01	TP53	Missense
LP2103164-DNA_A01	TP53	Missense
LP2103166-DNA_A01	PIK3CA	Missense
LP2103166-DNA_A01	KRAS	Missense
LP2103167-DNA_A01	TP53	Missense
LP2103171-DNA_A01	CDKN2A	Nonsense
LP2103171-DNA_A01	TP53	Missense
LP2103172-DNA_A01	PIK3CA	Missense
LP2103174-DNA_A01	PIK3CA	Missense
LP2103178-DNA_A01	ERBB3	Missense
LP2103179-DNA_A01	TP53	Nonsense
LP2103180-DNA_A01	TP53	Missense
LP2103181-DNA_A01	PIK3CA	Missense
LP2103183-DNA_A01	PIK3CA	Missense
LP2103183-DNA_A01	TP53	Missense
LP2103189-DNA_A01	PIK3CA	Missense
LP2103190-DNA_A01	TP53	Missense
LP2103195-DNA_A01	SF3B1	Missense
LP2103195-DNA_A01	AKT1	Missense
LP2103200-DNA_A01	SF3B1	Missense
LP2103201-DNA_A01	PIK3CA	Missense
LP2103201-DNA_A01	TP53	Missense
LP2103202-DNA_A01	PIK3CA	Missense
LP2103202-DNA_A01	CIC	Nonsense
LP2103202-DNA_A01	BCOR	Nonsense
LP2103204-DNA_A01	PIK3CA	Missense
LP2103204-DNA_A01	GNAS	Missense
LP2103206-DNA_A01	PIK3CA	Missense
LP2103206-DNA_A01	TP53	Missense
LP2103207-DNA_A01	TP53	Missense
LP2103208-DNA_A01	TP53	Nonsense
LP2103209-DNA_A01	AKT1	Missense
LP2103209-DNA_A01	TP53	Silent
LP2103218-DNA_A01	AKT1	Missense
LP2103221-DNA_A01	PIK3CA	Missense
LP2103221-DNA_A01	FOXA1	Missense
LP2103221-DNA_A01	AKT1	Missense
LP2103225-DNA_A01	PIK3CA	Missense
LP2103225-DNA_A01	TP53	Missense
LP2103227-DNA_A01	PIK3CA	Missense
LP2103229-DNA_A01	PIK3CA	Missense
LP2103229-DNA_A01	TP53	Missense
LP2103231-DNA_A01	TP53	Nonsense
LP2103232-DNA_A01	PIK3CA	Missense
LP2103233-DNA_A01	PIK3CA	Missense
LP2103234-DNA_A01	TP53	Missense
LP2102309-DNA_A01	TP53	Frameshift
LP2102309-DNA_A01	KMT2C	Frameshift
LP2102318-DNA_A01	PTEN	Frameshift
LP2102318-DNA_A01	MAP2K4	Frameshift
LP2102348-DNA_A01	GATA3	Frameshift
LP2102350-DNA_A01	CBLB	Splice
LP2102350-DNA_A01	PIK3CA	Inframe
LP2102351-DNA_A01	PIK3R1	Inframe
LP2102355-DNA_A01	GATA3	Frameshift
LP2102359-DNA_A01	GATA3	Frameshift
LP2102408-DNA_A01	TP53	Frameshift
LP2101779-DNA_A01	PRDM2	Frameshift
LP2101782-DNA_A01	PIK3R1	Inframe
LP2101790-DNA_A01	GATA3	Frameshift
LP2101811-DNA_A01	PTEN	Frameshift
LP2101811-DNA_A01	PIK3R1	Inframe
LP2102307-DNA_A01	GATA3	Splice
LP2102311-DNA_A01	RUNX1	Frameshift
LP2102319-DNA_A01	PIK3R1	Inframe
LP2102322-DNA_A01	GATA3	Frameshift
LP2102324-DNA_A01	TP53	Frameshift
LP2102334-DNA_A01	TP53	Frameshift
LP2103168-DNA_A01	GATA3	Frameshift
LP2103172-DNA_A01	CBFB	Frameshift
LP2103178-DNA_A01	GATA3	Splice
LP2103178-DNA_A01	CBFB	Splice
LP2103179-DNA_A01	ZNRF3	Frameshift
LP2103185-DNA_A01	GATA3	Frameshift
LP2103201-DNA_A01	FOXA1	Inframe
LP2103202-DNA_A01	TP53	Frameshift
LP2103218-DNA_A01	GATA3	Splice
LP2103222-DNA_A01	TP53	Frameshift
LP2103223-DNA_A01	ERBB2	Inframe
LP2103224-DNA_A01	GATA3	Frameshift
LP2103228-DNA_A01	TP53	Frameshift
LP2101799-DNA_A01	PIK3CA	Inframe
LP2102324-DNA_A01	FADD	Amplification
LP2102331-DNA_A01	MDM4	Amplification
LP2102324-DNA_A01	CCNE1	Amplification
LP2103202-DNA_A01	AKT2	Amplification
LP2101790-DNA_A01	MDM2	Amplification
LP2102351-DNA_A01	FLT4	Amplification
LP2103226-DNA_A01	MDM4	Amplification
LP2103180-DNA_A01	FLT4	Amplification
LP2102333-DNA_A01	FLT4	Amplification
LP2101779-DNA_A01	MDM2	Amplification
LP2102322-DNA_A01	MDM2	Amplification
LP2103180-DNA_A01	PPM1D	Amplification
LP2103185-DNA_A01	PPM1D	Amplification
LP2102327-DNA_A01	PPM1D	Amplification
LP2103187-DNA_A01	PPM1D	Amplification
LP2102364-DNA_A01	PPM1D	Amplification
LP2102361-DNA_A01	PPM1D	Amplification
LP2102359-DNA_A01	PPM1D	Amplification
LP2101775-DNA_A01	PPM1D	Amplification
LP2102410-DNA_A01	PPM1D	Amplification
LP2102353-DNA_A01	PPM1D	Amplification
LP2103206-DNA_A01	PPM1D	Amplification
LP2103231-DNA_A01	PPM1D	Amplification
LP2102333-DNA_A01	PPM1D	Amplification
LP2103177-DNA_A01	PPM1D	Amplification
LP2103233-DNA_A01	PPM1D	Amplification
LP2103226-DNA_A01	PPM1D	Amplification
LP2102322-DNA_A01	PPM1D	Amplification
LP2102365-DNA_A01	PPM1D	Amplification
LP2102350-DNA_A01	EGFR	Amplification
LP2103219-DNA_A01	EGFR	Amplification
LP2102359-DNA_A01	SETDB1	Amplification
LP2101771-DNA_A01	AKT1	Amplification
LP2102347-DNA_A01	PIK3CA	Amplification
LP2102327-DNA_A01	PIK3CA	Amplification
LP2102322-DNA_A01	CDK4	Amplification
LP2103222-DNA_A01	CDK4	Amplification
LP2102316-DNA_A01	CDK4	Amplification
LP2102357-DNA_A01	GNAS	Amplification
LP2102316-DNA_A01	ERBB3	Amplification
LP2103177-DNA_A01	ERBB2	Amplification
LP2102308-DNA_A01	ERBB2	Amplification
LP2102324-DNA_A01	ERBB2	Amplification
LP2103208-DNA_A01	ERBB2	Amplification
LP2102334-DNA_A01	ERBB2	Amplification
LP2101775-DNA_A01	ERBB2	Amplification
LP2101779-DNA_A01	ERBB2	Amplification
LP2101809-DNA_A01	ERBB2	Amplification
LP2102352-DNA_A01	ERBB2	Amplification
LP2102333-DNA_A01	ERBB2	Amplification
LP2103179-DNA_A01	ERBB2	Amplification
LP2103207-DNA_A01	ERBB2	Amplification
LP2102410-DNA_A01	ERBB2	Amplification
LP2102354-DNA_A01	ERBB2	Amplification
LP2102319-DNA_A01	ERBB2	Amplification
LP2103151-DNA_A01	ERBB2	Amplification
LP2102408-DNA_A01	ERBB2	Amplification
LP2102407-DNA_A01	ERBB2	Amplification
LP2103229-DNA_A01	ERBB2	Amplification
LP2103206-DNA_A01	ERBB2	Amplification
LP2103164-DNA_A01	ERBB2	Amplification
LP2102363-DNA_A01	ERBB2	Amplification
LP2103228-DNA_A01	ERBB2	Amplification
LP2103187-DNA_A01	ERBB2	Amplification
LP2102327-DNA_A01	ERBB2	Amplification
LP2101782-DNA_A01	ERBB2	Amplification
LP2103201-DNA_A01	ERBB2	Amplification
LP2103171-DNA_A01	ERBB2	Amplification
LP2101802-DNA_A01	ERBB2	Amplification
LP2101771-DNA_A01	ERBB2	Amplification
LP2103232-DNA_A01	ERBB2	Amplification
LP2102351-DNA_A01	ERBB2	Amplification
LP2102360-DNA_A01	ERBB2	Amplification
LP2102331-DNA_A01	ERBB2	Amplification
LP2103180-DNA_A01	ERBB2	Amplification
LP2101797-DNA_A01	ERBB2	Amplification
LP2102349-DNA_A01	ERBB2	Amplification
LP2102316-DNA_A01	ERBB2	Amplification
LP2103162-DNA_A01	ERBB2	Amplification
LP2103190-DNA_A01	ERBB2	Amplification
LP2102328-DNA_A01	ERBB2	Amplification
LP2101785-DNA_A01	ERBB2	Amplification
LP2102364-DNA_A01	ERBB2	Amplification
LP2103233-DNA_A01	ERBB2	Amplification
LP2103234-DNA_A01	ERBB2	Amplification
LP2103167-DNA_A01	ERBB2	Amplification
LP2103163-DNA_A01	ERBB2	Amplification
LP2103220-DNA_A01	ERBB2	Amplification
LP2102361-DNA_A01	ERBB2	Amplification
LP2102377-DNA_A01	ERBB2	Amplification
LP2102366-DNA_A01	ERBB2	Amplification
LP2103186-DNA_A01	ERBB2	Amplification
LP2103231-DNA_A01	ERBB2	Amplification
LP2103226-DNA_A01	ERBB2	Amplification
LP2102362-DNA_A01	ERBB2	Amplification
LP2102310-DNA_A01	ERBB2	Amplification
LP2103222-DNA_A01	ERBB2	Amplification
LP2102337-DNA_A01	ERBB2	Amplification
LP2102378-DNA_A01	MYC	Amplification
LP2102328-DNA_A01	MYC	Amplification
LP2103154-DNA_A01	MYC	Amplification
LP2103201-DNA_A01	MYC	Amplification
LP2103152-DNA_A01	MYC	Amplification
LP2103197-DNA_A01	MYC	Amplification
LP2101785-DNA_A01	FGFR1	Amplification
LP2103185-DNA_A01	CCND1	Amplification
LP2102362-DNA_A01	FGFR1	Amplification
LP2102411-DNA_A01	FGFR1	Amplification
LP2103227-DNA_A01	CCND1	Amplification
LP2102321-DNA_A01	CCND1	Amplification
LP2101771-DNA_A01	CCND1	Amplification
LP2103173-DNA_A01	FGFR1	Amplification
LP2102378-DNA_A01	FGFR1	Amplification
LP2103152-DNA_A01	FGFR1	Amplification
LP2102346-DNA_A01	CCND1	Amplification
LP2103224-DNA_A01	CCND1	Amplification
LP2101790-DNA_A01	FGFR1	Amplification
LP2102325-DNA_A01	CCND1	Amplification
LP2101782-DNA_A01	CCND1	Amplification
LP2103206-DNA_A01	NSD3	Amplification
LP2101785-DNA_A01	NSD3	Amplification
LP2102362-DNA_A01	NSD3	Amplification
LP2102411-DNA_A01	NSD3	Amplification
LP2103173-DNA_A01	NSD3	Amplification
LP2102378-DNA_A01	NSD3	Amplification
LP2103152-DNA_A01	NSD3	Amplification
LP2101790-DNA_A01	NSD3	Amplification
LP2102359-DNA_A01	KAT6A	Amplification
LP2103197-DNA_A01	NSD3	Amplification
LP2102327-DNA_A01	NOTCH2	Amplification
LP2102331-DNA_A01	ESR1	Amplification
LP2102321-DNA_A01	IGF1R	Amplification
LP2102411-DNA_A01	IGF1R	Amplification
LP2102350-DNA_A01	COL2A1	Homozygous deletion
LP2103222-DNA_A01	MAP2K4	Homozygous deletion
LP2103234-DNA_A01	PRKAR1A	Homozygous deletion
LP2103187-DNA_A01	ARHGEF10	Homozygous deletion
LP2103202-DNA_A01	RB1	Homozygous deletion
LP2101807-DNA_A01	PTEN	Homozygous deletion
LP2102366-DNA_A01	CDKN2A	Homozygous deletion
LP2103225-DNA_A01	RB1	Homozygous deletion
LP2103234-DNA_A01	CDKN2A	Homozygous deletion
LP2102376-DNA_A01	CDKN2A	Homozygous deletion
LP2102353-DNA_A01	CDKN2A	Homozygous deletion
LP2102350-DNA_A01	CDKN2A	Homozygous deletion
LP2102331-DNA_A01	SPOP	Homozygous deletion
LP2102411-DNA_A01	NCOR1	Homozygous deletion
LP2102365-DNA_A01	NCOR1	Homozygous deletion
LP2102362-DNA_A01	FAT1	Homozygous deletion
LP2102347-DNA_A01	RAD51B	Homozygous deletion
LP2103154-DNA_A01	TP53	Deletion
LP2103202-DNA_A01	BCOR	Deletion
LP2102411-DNA_A01	NCOR1	Deletion
LP2101802-DNA_A01	GRIN2A	Translocation
LP2102408-DNA_A01	AFDN	Deletion
LP2103151-DNA_A01	ROBO2	Inversion
LP2103154-DNA_A01	GPC5	Translocation
LP2103171-DNA_A01	CDK12	Tandem-duplication
LP2103202-DNA_A01	RB1	Deletion
LP2102360-DNA_A01	ARID1B	Inversion
LP2102365-DNA_A01	NCOR1	Deletion
LP2102365-DNA_A01	NCOR1	Inversion
LP2101807-DNA_A01	CDKN2A	Deletion
LP2102337-DNA_A01	MUTYH	Inversion
LP2102325-DNA_A01	ROBO2	Translocation
LP2103181-DNA_A01	NF1	Deletion
