# Supplementary material for: High-depth whole genome sequencing of premalignant breast lesions reveals rearrangement hotspots and personalized management opportunities
Source: Nat Commun. 2026 May 19;17:6931. doi: 10.1038/s41467-026-72952-1 (PMC13389004; doi:10.1038/s41467-026-72952-1)
Supplement: Supplementary file 5 — Supplementary Data 3 [file 41467_2026_72952_MOESM5_ESM.csv]

Supplementary Data 3.
sample	SBS1	SBS2	SBS3	SBS5	SBS8	SBS13	SBS17	SBS18	SBS127	SBS30	SBS116	SBS_unassigned	RS2	RS4	RS6a	RS1	RS5	RS6b	RS3	RS11	RS_unassigned	InD1	InD2a	InD4c	InD4d	InD5	InD6	InD8	InD9b	InD10	InD11	InD17	InD_unassigned
LP2102376-DNA_A01	553.3259249	291.6255091	471.1506592	913.3991353	386.8279024	402.0392951	0	415.0596012	618.4422013	0	0	103.1297716	0	0	0	0	0	0	0	0	13	110.1725581	49.94500463	39.10162216	0	0	0	0	0	69.04791508	0	0	164.7329
LP2102408-DNA_A01	716.9416145	0	365.4204711	817.2751771	0	0	0	427.8242956	0	0	0	371.5384417	16.61710118	0	0	0	0	0	0	18.80811899	3.574779827	89.12253331	37.81025602	0	52.12734547	0	0	0	0	59.65317607	0	0	134.2866891
LP2102309-DNA_A01	1299.228651	1158.155821	0	0	0	0	0	0	0	16329.61553	0	0	0	0	0	0	0	0	0	0	7	148.1064624	52.0361996	38.37334382	47.51109615	0	0	0	0	79.02727611	0	0	96.94562197
LP2102410-DNA_A01	914.5836957	1695.776642	1268.4438	0	1599.118641	1975.541343	0	731.4117446	2371.193281	0	0	385.9308533	0	0	0	0	26.42967231	0	0	15.0743863	25.4959414	0	100.5669007	163.0462697	167.7910058	0	169.1116125	345.3735446	150.5047605	0	0	0	175.6059063
LP2102326-DNA_A01	629.6786291	831.3608858	0	552.0621936	0	208.9735841	0	0	291.7679017	0	0	359.1568056	0	0	0	0	0	0	0	0	29	45.80336102	0	42.4539785	36.13787514	0	23.69213221	0	0	0	0	0	102.9126531
LP2102331-DNA_A01	732.2497263	292.6099578	0	946.8145434	539.9535978	0	0	495.419013	0	0	0	760.9531618	0	0	31.62186034	19.96866128	0	21.35901301	0	15.90086757	9.149597803	124.1081184	0	0	51.53939697	0	0	0	0	0	86.06160892	0	178.2908757
LP2102411-DNA_A01	0	0	2202.289368	0	7344.087169	0	0	1136.57908	0	0	0	3432.044383	0	0	46.50941942	0	0	42.6713833	0	49.80379645	9.015400831	114.8054011	63.90023597	82.178833	95.68952583	83.27500652	0	0	230.0371482	0	0	0	114.1138494
LP2102377-DNA_A01	1300.842911	2075.462356	0	0	0	2253.513455	0	650.9625379	0	0	0	866.2187409	64.66358031	47.01209014	0	0	0	45.90236949	0	77.73870863	32.68325143	95.04761572	0	94.21885072	72.75930373	0	0	0	0	87.6052644	0	0	153.3689654
LP2102318-DNA_A01	391.3011208	0	0	649.9729233	0	0	0	0	304.8063181	0	0	249.9196378	0	0	0	0	0	0	0	0	18	18.61299906	0	49.76103172	46.06533168	0	0	0	0	0	0	0	68.56063754
LP2102378-DNA_A01	662.814164	0	256.3988659	599.9171035	0	0	0	315.3584066	0	0	0	346.5114599	0	0	26.09661515	0	0	16.88193628	0	0	14.02144857	47.02037267	30.13036598	35.16126194	33.39952642	0	0	0	0	64.33876319	0	0	64.94970979
LP2102308-DNA_A01	837.8089985	0	0	842.0475178	0	0	0	490.8366691	484.8528625	0	0	649.453952	0	0	0	0	0	0	0	0	26	89.66944571	41.34810246	52.78201877	40.40319841	0	32.42175978	0	0	61.14736635	0	0	81.22810853
LP2101771-DNA_A01	0	2417.071212	0	0	0	11004.04604	0	0	0	0	0	333.8827429	58.37309593	45.21236508	58.11873709	0	0	43.80171201	0	82.76103391	29.73305598	36.05266357	55.83843592	40.4324537	61.17471429	0	37.78240828	0	53.1533089	50.81823666	0	0	77.74777868
LP2102350-DNA_A01	1100.456541	720.3255972	955.9281024	1215.87001	916.2610938	1275.07094	534.7494099	1093.042305	998.2960013	0	0	0	144.8785076	42.21589796	0	0	36.17157773	0	0	39.10726911	55.62674765	95.64070406	182.9788777	55.43185166	0	0	54.11637355	54.3544455	52.59651906	0	0	0	128.8812285
LP2102346-DNA_A01	354.2700867	0	0	608.7057307	0	0	0	0	261.5792754	0	0	264.4449072	0	0	0	0	0	0	0	0	25	46.09381125	0	26.01257184	0	33.33932526	0	0	0	48.19452775	0	0	86.3597639
LP2102347-DNA_A01	1064.040487	0	1653.254149	1638.854455	2217.318274	0	0	1092.484829	0	0	0	852.0478065	0	0	92.60225587	0	0	35.15201597	0	27.43735076	46.8083774	156.9783663	0	0	0	0	60.81747772	0	66.35107183	0	104.1738049	0	184.6792793
LP2102349-DNA_A01	1235.214832	574.5044689	0	600.8879187	0	483.0452389	0	369.2937806	0	0	0	838.0537613	0	15.48530292	0	0	0	34.38732314	0	26.62426804	52.5031059	182.9347187	43.88419792	0	0	0	48.78593997	0	0	0	78.21237217	0	141.1827712
LP2102351-DNA_A01	925.4821121	323.450188	0	595.3537928	431.3513174	416.6877473	0	423.2426437	0	0	0	432.4321986	0	20.02980489	0	0	0	58.05287392	0	0	29.91732118	110.4826239	0	0	0	0	34.82836078	0	0	0	59.23744955	0	132.4515657
LP2102352-DNA_A01	1113.660575	300.8915861	1108.00189	587.8248054	378.6698441	0	297.1011416	0	0	0	0	591.8501588	32.01467747	0	0	0	20.00050052	0	0	38.08539548	27.89942653	41.80868476	43.51571154	0	49.53559791	52.6775586	45.23034	0	0	0	0	0	142.2321072
LP2102354-DNA_A01	0	9988.263129	0	0	0	33693.73687	0	0	0	0	0	0	0	18.57115711	29.37991336	0	0	21.86532353	0	22.84614055	17.33746545	77.98584307	0	0	0	0	44.42779021	0	122.9954893	59.64365896	46.87735113	0	90.06986728
LP2102355-DNA_A01	283.8662338	0	177.1705266	437.6690438	0	0	0	200.6853481	0	0	0	143.6088478	0	0	0	0	0	0	0	0	16	23.81038678	0	0	24.0075026	0	0	0	0	0	22.82457112	0	55.3575395
LP2102356-DNA_A01	221.7925315	0	0	256.5429416	0	0	0	106.4897735	142.1566482	0	0	161.0181052	0	0	0	0	0	0	0	0	0	21.10759125	0	0	0	0	18.46971214	0	0	22.84188614	0	0	58.58081047
LP2102360-DNA_A01	499.0354428	1601.590164	0	0	1590.706998	2148.781896	0	732.0507474	0	0	0	665.8347515	0	0	0	0	55.11196906	16.14256592	0	43.93773842	19.8077266	84.62940516	52.93519684	0	0	0	0	0	98.45365865	0	58.36526159	0	121.6164778
LP2102362-DNA_A01	889.9929247	3549.064002	0	0	0	4842.140144	0	0	0	0	0	340.8029291	0	86.73478047	42.36528623	0	0	104.5380276	0	34.97423633	25.38766935	111.8672637	106.1043446	0	0	0	0	0	51.47050458	0	0	0	214.5578871
LP2102365-DNA_A01	584.3817449	0	2047.068937	626.4423869	2247.47669	0	0	738.311888	0	0	0	606.3183532	0	0	0	0	0	25.13690252	0	0	22.86309748	47.47479269	0	0	61.35600133	42.67077989	0	0	61.26777822	0	0	0	148.2306479
LP2102366-DNA_A01	0	0	4154.56203	0	1130.166074	0	1041.515336	1232.715391	2551.343165	0	2662.105786	2837.592218	43.01949285	57.04472222	55.22590634	76.18400808	55.92007455	0	0	72.02533601	49.58045995	267.7950023	0	994.6347026	0	0	191.8180305	219.8212569	0	0	0	0	493.9310077
LP2102348-DNA_A01	588.703697	0	221.1794342	548.783427	0	0	0	0	0	0	0	472.3334417	0	0	0	0	0	0	0	0	14	29.00219465	0	33.24052243	0	0	0	0	0	43.27247963	0	0	79.48480329
LP2102359-DNA_A01	936.4785895	0	0	354.9868127	395.8555312	0	0	288.6998225	517.4737406	0	0	319.5055036	20.63365059	0	0	0	0	0	0	24.23869115	2.127658263	59.78128386	0	56.64223578	0	0	0	0	0	35.70552342	0	0	72.87095694
LP2102361-DNA_A01	1065.141535	447.8588451	562.8771348	1106.985022	700.0718749	0	0	480.6676833	1039.362542	0	0	378.0353632	0	56.1674702	27.0287574	0	18.52176559	37.3896381	0	0	17.89236872	87.07496113	54.64144884	60.93673989	0	0	0	0	60.02478955	0	75.23440747	0	154.0876531
LP2101795-DNA_A01	317.8023281	0	0	1027.004255	0	0	0	0	0	0	0	685.1934173	0	0	0	0	0	0	0	0	10	42.00558529	0	26.20170518	34.35610776	38.67993385	26.19442923	0	0	0	0	0	69.56223868
LP2101797-DNA_A01	453.8154595	1379.010799	0	0	0	816.7941894	0	0	563.2305157	0	0	496.1490358	17.89903726	12.10065664	0	0	0	0	0	0	25.00030609	40.3522793	0	0	0	0	0	0	0	33.19615419	0	0	103.4515665
LP2101799-DNA_A01	555.5617795	0	0	679.5132303	259.9438018	0	0	262.0357161	226.0917389	0	0	104.8537335	0	0	0	0	0	0	0	0	0	22.16377032	0	16.67639166	0	0	24.10463055	0	19.56272931	36.75985913	0	0	53.73261904
LP2101802-DNA_A01	536.0865501	308.5786233	0	437.1963581	296.7845099	254.8193606	0	0	0	0	0	407.534598	0	0	0	0	0	13.14299861	0	0	23.85700139	21.17721062	0	0	0	0	0	0	0	40.01857694	0	0	87.80421244
LP2101807-DNA_A01	0	0	3657.699393	0	3419.279725	942.1410269	0	767.9893952	0	0	0	1467.890461	0	0	0	0	42.92306402	0	78.69947851	0	6.377457475	0	0	0	0	61.07650845	282.5830018	173.9706787	85.13809376	0	0	0	101.2317173
LP2101809-DNA_A01	602.3605074	585.7844052	0	0	0	1481.129551	0	0	400.6373222	0	0	676.0882147	22.82336417	21.74108132	53.12001644	0	0	21.84872793	0	25.94775247	3.519057678	45.08042725	0	27.17516798	28.05448876	0	0	0	0	42.82752718	36.16517661	0	84.69721223
LP2101773-DNA_A01	1264.569186	381.8595953	0	0	382.4063657	636.870774	0	531.2653648	467.8566212	0	0	409.1720934	0	0	0	0	0	0	0	0	3	55.28785053	43.34649554	31.41086125	36.59966945	0	0	0	0	33.48434966	0	0	94.87077356
LP2101775-DNA_A01	1045.733352	3377.959101	0	0	0	0	0	514.9178983	1082.95389	0	0	453.4357586	24.6511484	55.43594224	92.58839564	0	0	39.34016073	0	0	3.984352996	442.1139329	0	0	0	0	0	0	0	0	140.7793475	0	190.1067196
LP2101779-DNA_A01	687.7836022	3925.288315	0	0	0	721.5377719	0	0	0	0	0	428.3903106	0	69.57873706	21.96667467	0	0	46.92168688	0	0	18.53290139	78.34471335	0	43.19463143	39.44084286	0	37.47639455	32.55876563	0	58.94923272	0	0	78.03541946
LP2101782-DNA_A01	1324.663699	0	821.2106671	741.6712876	0	0	0	0	0	0	0	1021.454346	20.80757839	0	0	0	0	38.72009168	0	49.01408207	21.45824786	0	0	0	46.3940565	0	0	29.50152227	32.53537407	59.79182184	43.0423983	0	118.734827
LP2101785-DNA_A01	1215.002543	316.8631086	0	878.4334922	0	0	0	850.4030237	0	0	0	555.2978322	0	0	46.68254179	0	0	32.57293668	0	30.51027927	19.23424226	123.4539657	49.19956411	43.72555968	41.08919871	0	0	0	0	0	64.40497606	0	131.1267357
LP2101787-DNA_A01	636.4014039	0	0	760.9471374	0	0	0	1245.315074	384.4190151	0	0	670.9173699	0	0	39.62357577	0	0	0	0	23.85174879	13.52467544	211.0441468	39.51343038	0	0	0	0	0	0	0	83.10988985	0	174.332533
LP2101790-DNA_A01	522.3627553	350.2148155	0	965.1197391	0	0	0	0	0	0	0	472.30269	0	0	13.5923638	0	0	22.0839133	0	20.14224686	9.181476041	50.01720733	0	0	44.52445615	0	0	0	0	55.06695264	0	0	90.39138389
LP2102353-DNA_A01	2442.343276	854.4911163	0	0	1107.071875	0	0	2033.870456	0	0	0	1340.223276	0	26.49769896	24.39835739	0	0	81.68438959	0	0	36.41955405	103.0494195	66.98816206	0	46.53717038	0	0	0	40.96763174	0	60.48074445	0	104.9768719
LP2102357-DNA_A01	714.90838	194.3408926	0	600.2264367	254.7091205	177.2247737	0	281.1366833	0	0	0	275.4537133	0	0	0	0	0	123.2878814	0	0	28.71211857	44.95139631	0	0	30.06138627	0	30.14582356	0	0	48.07502067	0	0	88.76637319
LP2102363-DNA_A01	947.7579012	0	0	807.1166905	0	264.0842477	0	263.9357356	686.9645786	0	0	647.1408465	0	22.4909859	0	0	0	44.41744176	0	0	13.09157234	35.8413004	31.98939153	0	35.70789612	0	0	0	0	36.92512972	58.43492872	0	76.1013535
LP2102364-DNA_A01	774.954526	1335.603947	1906.966405	0	853.7941847	1829.375635	0	1150.091091	955.583662	0	0	411.6305495	0	0	37.19972566	0	0	0	0	30.68083953	29.11943481	289.3015201	156.9191372	0	0	0	0	0	0	80.1092256	0	0	192.6701172
LP2102325-DNA_A01	972.6150735	0	0	0	0	0	0	250.4551747	0	0	0	599.9297518	0	0	0	0	0	0	0	0	12	55.04489337	0	27.02234416	0	0	19.65291458	19.60226499	0	0	0	0	80.67758289
LP2102333-DNA_A01	744.1682764	3097.744075	0	0	0	3587.788633	0	0	0	0	0	1019.299016	19.38997623	0	0	0	0	22.89500891	0	0	35.71501487	136.5152566	0	36.32664909	0	0	0	0	56.66306669	0	77.13679883	0	117.3582287
LP2102316-DNA_A01	445.4400074	246.4136388	370.5525535	903.0566023	676.1151949	0	265.3322689	395.0469732	0	0	0	231.0427611	0	0	0	0	0	0	0	0	16	123.8636186	0	0	38.68462209	0	0	47.43126114	0	41.37781034	0	0	149.6426878
LP2102321-DNA_A01	957.4757471	508.04947	616.4900399	1904.032985	0	0	0	743.5010619	1360.368908	0	0	512.0817878	0	0	0	0	20.59662877	0	0	19.4842262	23.91914503	124.8354212	51.8007982	46.09849955	66.10060834	0	0	0	50.94476273	56.94144432	0	0	134.2784656
LP2102324-DNA_A01	1251.358587	380.8324102	0	1102.404519	635.7343655	0	0	1203.21906	0	0	0	669.4510579	29.83650908	0	0	23.67055975	16.22125903	0	0	23.44128778	3.830384361	114.71561	116.4187144	69.03575675	62.3689713	0	0	0	0	0	0	0	200.4609475
LP2102328-DNA_A01	1068.300556	0	461.2510668	0	0	0	0	1579.219001	0	0	0	950.2293767	0	42.09391125	0	0	0	0	0	48.90208773	29.00400102	91.9930859	80.74679163	45.55968876	38.51583135	0	42.12236424	0	0	0	0	0	99.06223811
LP2102319-DNA_A01	659.5545491	304.4972457	0	456.3340769	0	0	0	312.4338085	429.9503615	0	0	445.2299582	0	0	72.7734912	0	0	64.17339968	0	0	33.05310912	154.8346496	38.12645667	37.70042013	0	0	0	0	0	68.20830762	53.2128265	0	72.91733952
LP2102322-DNA_A01	1388.304376	0	0	0	532.0439635	0	0	962.4354321	0	0	0	531.2162284	0	0	44.83393073	0	0	0	0	0	46.16606927	67.33758636	0	43.43710553	44.57104918	0	35.42214665	0	0	0	0	0	96.23211228
LP2102327-DNA_A01	1235.99375	0	0	481.519614	836.1010453	0	0	0	430.039182	0	0	646.3464082	24.27826697	0	22.04899071	0	0	24.93361615	0	29.1675013	25.57162487	212.6975745	58.99852983	43.03240466	0	0	0	0	0	0	59.4681335	0	97.80335755
LP2102337-DNA_A01	677.763281	1208.39914	619.0290075	0	0	1858.015054	0	0	0	0	0	986.7935176	22.83846146	0	0	0	12.62466673	0	0	28.19103234	22.34583947	54.64979524	0	34.55983332	0	0	28.17845342	0	0	36.32245737	0	0	70.28946065
LP2102310-DNA_A01	423.690722	217.1111272	0	531.0339075	0	0	0	0	446.743169	0	0	525.4210743	0	0	0	0	0	0	0	11.94008793	37.05991207	64.52339572	0	44.93510881	0	0	0	0	0	70.57019471	0	0	86.97130076
LP2102334-DNA_A01	544.1008759	0	273.6504326	0	514.3003578	0	402.3605254	262.5784478	452.1400121	0	0	380.8693483	0	0	0	0	0	21.23667037	0	17.44077492	22.32255471	38.00838202	25.63286661	25.81862875	0	0	27.26188908	0	0	31.38611865	0	0	49.8921149
LP2102407-DNA_A01	396.3808581	0	0	0	250.6884872	0	0	465.8855524	292.8003914	0	0	262.2447109	0	0	18.87478353	0	0	52.26335096	0	0	4.861865517	25.03848443	17.17888743	24.71441447	0	0	0	0	0	37.17973803	0	0	41.88847563
LP2102311-DNA_A01	909.2901839	468.1991525	0	443.7133544	0	474.0514563	0	302.085235	388.4224471	0	0	475.2381708	0	24.52213502	43.1646703	0	0	37.84407532	0	70.29412203	33.17499733	63.46783045	44.92377949	0	53.36944193	0	0	0	0	34.61133414	0	0	115.627614
LP2102307-DNA_A01	215.5546446	0	0	355.3934738	157.0845519	0	0	0	222.6405321	0	0	169.3267977	0	0	0	0	0	0	0	0	1	19.73756973	0	27.36821933	20.16811162	0	20.80405456	0	0	24.51107039	0	0	39.41097437
LP2101811-DNA_A01	0	0	2622.242413	0	2449.051392	0	1744.655305	3028.2192	4123.641904	0	0	3747.189786	0	37.35300603	0	98.95047109	34.63245647	0	0	36.16509546	48.89897094	237.7921914	285.9439986	1827.51754	0	0	0	0	0	0	0	0	521.7462698
LP2103218-DNA_A01	382.7321641	0	0	931.628054	211.6146708	0	0	275.1927324	0	0	0	63.83237875	0	0	0	0	0	0	0	0	1	57.36841412	0	21.77168226	0	0	0	0	0	0	0	0	118.8599036
LP2103221-DNA_A01	733.0765359	0	0	561.0595452	0	0	0	0	322.0191572	0	0	471.8447617	0	0	0	0	0	0	0	0	1	48.8934724	24.3127121	23.82660723	30.23531347	0	0	0	0	0	35.32509997	0	35.40679483
LP2103231-DNA_A01	973.8022238	998.9408942	1240.892466	0	638.5593924	1120.064502	780.0679284	731.3506012	650.8727947	0	0	149.4491977	0	0	21.41340297	24.19413282	44.45822367	0	0	30.91512824	37.01911229	232.1299271	99.0561377	0	0	0	0	0	0	88.41838766	0	0	304.3955476
LP2103224-DNA_A01	709.5783719	0	572.2949494	1047.454023	363.0166859	0	0	0	0	0	0	552.6559699	0	0	33.08756304	0	0	29.78275027	0	0	11.12968669	27.91778035	0	0	25.57077071	0	0	40.05316645	0	50.51671044	0	0	101.941572
LP2103225-DNA_A01	514.6628703	0	333.6756368	483.7687255	0	0	0	0	0	0	0	176.8927674	0	0	0	0	0	0	0	0	24	0	0	0	15.45677313	0	0	0	0	27.18704151	0	0	84.35618536
LP2103234-DNA_A01	511.2617642	3048.588514	0	0	0	2461.916389	0	684.3983647	0	0	0	41.8349687	0	0	18.54115575	0	13.53404473	15.69066627	0	20.5949525	23.63918075	115.3289706	0	0	0	0	30.71976179	0	0	0	66.79990678	0	113.1513609
LP2103233-DNA_A01	681.4758294	0	319.1275635	771.1232683	0	0	0	295.992889	591.5995261	0	0	364.6809237	0	58.74219026	33.94998852	0	0	64.04287709	0	0	15.26494414	0	0	0	40.78154995	0	30.40281897	0	0	56.28145387	0	0	113.5341772
LP2103172-DNA_A01	1151.557543	0	326.2149482	969.2837137	0	0	0	335.1668773	366.9829253	0	0	504.7939921	0	0	100.0271732	0	0	0	0	0	7.972826833	100.0990042	0	51.35821438	39.98974536	41.22878617	0	0	0	0	84.98635675	0	122.3378932
LP2103180-DNA_A01	789.7973671	377.1763194	0	512.7422308	0	0	0	0	635.487484	0	0	876.7965987	0	0	0	0	0	0	0	18.14909197	8.850908031	54.89343878	0	40.66349912	39.00879428	0	0	0	0	40.00323827	41.13715545	0	83.29387411
LP2103209-DNA_A01	626.7217407	358.589813	530.6797934	814.6695882	437.1219066	448.9745519	0	0	0	0	0	652.2426063	0	0	17.01885794	0	0	0	0	41.17558574	31.80555632	0	0	0	61.28318449	0	33.90222152	0	0	48.35812403	0	0	128.45647
LP2103222-DNA_A01	1781.496547	1058.066601	1027.680946	1299.869112	1006.410673	1004.85888	0	553.8725499	0	0	0	275.7446922	195.1268785	128.0802393	152.7628183	0	0	0	0	117.5222661	63.50779779	102.8573875	40.84957042	53.28029643	51.39192894	52.39764506	0	72.11247805	0	0	0	0	134.1106936
LP2103219-DNA_A01	313.4087821	192.3912716	300.4376134	631.3556197	252.3616681	0	0	291.2215065	444.5762654	0	0	264.2472733	0	0	0	0	0	0	0	14.07204777	13.92795223	79.71220774	32.35138601	40.25388818	0	0	0	0	0	0	59.78069135	0	91.90182672
LP2103220-DNA_A01	792.9597375	320.5825625	0	0	0	230.3475776	0	0	309.7600484	0	0	566.350074	0	0	124.9111629	0	0	53.84667039	0	0	39.24216675	54.76564005	0	0	0	0	26.3730458	52.81719938	0	0	0	0	70.04411478
LP2103232-DNA_A01	1093.289567	424.2558241	382.0963383	514.7019894	0	0	0	0	266.4473583	0	0	279.2089228	0	0	197.2258867	0	0	50.38201144	0	0	2.392101902	31.55746659	20.95537311	0	27.78607504	28.67611912	0	0	0	0	0	0	111.0249661
LP2103163-DNA_A01	544.9503092	0	0	0	0	0	0	0	328.0409827	0	0	708.008708	0	0	0	0	0	44.51044755	0	24.5017446	6.987807845	0	0	0	0	0	20.56306916	0	0	29.6679654	0	0	54.76896544
LP2103223-DNA_A01	365.7826201	1032.373552	0	0	0	224.3764286	0	0	304.4482033	0	0	368.0191964	0	0	0	0	0	0	0	0	8	20.89057365	29.69691756	0	0	44.7988208	0	0	39.16532667	0	0	0	79.44836132
LP2103226-DNA_A01	636.5654483	404.3358147	283.8366266	723.0858072	0	254.9168149	0	0	356.1954848	0	0	331.0640035	0	0	227.0605789	0	0	113.8489213	0	0	19.09049977	102.5380893	0	0	34.31841481	0	0	0	0	55.4734922	50.25563345	88.73825633	72.67611396
LP2103227-DNA_A01	449.6489438	0	0	540.0772065	0	0	0	0	0	0	0	500.2738497	0	0	0	0	0	20.78480965	0	0	4.215190346	27.54179295	0	0	17.78286798	0	18.47995124	0	0	19.54906639	0	0	51.64632144
LP2103152-DNA_A01	1249.248386	0	0	677.1128412	0	0	0	295.7055942	0	0	0	454.9331783	0	0	0	0	0	0	0	0	28	0	0	34.49044302	25.64074944	29.87449178	0	0	0	46.08622992	31.28232816	0	59.62575769
LP2103228-DNA_A01	1290.888927	627.5499946	0	1255.573096	0	0	0	357.3242659	508.8088044	0	0	1026.854912	0	0	169.5489243	0	0	0	0	0	24.45107569	111.9106569	0	33.97085975	33.95350114	0	0	0	0	60.13898502	88.02469577	0	108.0013014
LP2103207-DNA_A01	320.9325751	0	0	0	0	0	0	0	270.0100206	0	0	465.0574043	0	0	0	0	0	33.30115161	0	0	22.69884839	0	0	0	0	0	0	0	0	20.34281844	0	0	37.65718156
LP2103229-DNA_A01	590.1023568	858.2173095	0	371.9658043	0	471.6113892	326.958524	0	428.0608009	0	0	378.0838153	0	0	15.0361634	0	0	18.01142693	0	0	16.95240967	81.10463141	0	27.68195936	31.58406943	0	0	0	0	0	51.71190869	0	119.9174311
LP2103151-DNA_A01	859.5041401	0	720.5790729	1137.701472	0	416.369794	0	703.7769639	0	0	0	838.0685573	0	63.63028	209.5732785	167.9803435	0	99.63432217	0	118.3268419	26.85493396	183.9717304	70.84077551	48.47849444	69.65514876	0	0	56.2867029	0	0	67.27746181	0	117.4896862
LP2103160-DNA_A01	0	1349.766561	0	0	0	3053.47152	0	0	0	0	0	117.7619194	0	0	0	0	0	0	0	14.2192728	10.7807272	0	0	10.27039822	0	0	10.56409848	0	0	0	0	0	34.16550331
LP2103166-DNA_A01	914.2409672	1649.118119	0	0	0	354.6250031	0	0	0	0	0	712.0159107	0	0	0	0	0	0	0	0	6	39.73581744	0	0	22.66570287	0	0	0	0	26.47426875	0	0	68.12421094
LP2103173-DNA_A01	1130.934413	0	0	669.7828393	0	0	0	327.6099156	0	0	0	223.6728324	0	0	0	0	0	13.01332377	0	0	14.98667623	21.94961287	0	0	32.71559613	0	0	16.34757414	0	0	0	0	95.98721686
LP2103206-DNA_A01	999.7390218	558.9750467	0	442.9162829	0	447.856264	0	305.2233548	0	0	0	537.2900299	0	14.15120057	27.11088249	0	0	39.80234719	0	22.43811507	31.49745469	31.9173104	28.14435111	41.1949814	38.21539576	0	0	0	32.79290071	0	33.21950535	0	49.51555526
LP2103189-DNA_A01	153.3352613	0	230.0574894	493.1459228	0	0	0	153.1624915	0	0	0	282.2988349	0	0	0	0	0	0	0	0	6	0	0	0	0	0	0	0	0	29.73402678	0	0	47.26597322
LP2103155-DNA_A01	161.901341	0	607.1969179	0	0	0	0	208.451738	242.8277958	0	0	354.6222074	0	0	0	0	0	0	0	0	27	16.92268195	0	0	0	0	0	0	0	0	0	0	57.07731805
LP2103183-DNA_A01	477.1695312	622.6338653	0	634.8248688	273.6109141	760.8737914	0	0	0	0	0	216.8870291	0	0	0	0	0	0	0	0	9	23.82453856	0	0	0	0	0	0	0	23.11932486	0	0	83.05613658
LP2103162-DNA_A01	436.6440368	278.4629017	0	515.8032922	0	261.9759063	0	0	0	0	0	492.1138629	0	13.10866231	19.57663318	0	0	21.09124193	0	0	7.223462577	55.10922043	0	0	0	0	0	0	24.52179042	33.72113778	40.0130204	0	71.63483097
LP2103181-DNA_A01	448.3709572	806.5317236	658.6122676	861.1388006	0	627.4817122	0	594.8723553	602.1148399	0	0	228.8773437	0	0	0	0	0	0	0	14.74599818	12.25400182	68.12709152	0	241.6614769	0	0	0	0	0	0	0	0	152.2114316
LP2103164-DNA_A01	954.0703228	280.6399578	0	520.9718631	0	0	0	477.9086025	550.1408802	0	0	576.2683736	41.98460959	65.18488695	161.231162	0	0	76.37412402	0	51.65941671	21.56580074	120.4705912	42.49399437	0	0	0	0	0	0	0	77.0205719	0	85.01484256
LP2103168-DNA_A01	967.7470013	442.1113378	0	1662.338869	0	0	0	690.9655361	406.3251478	0	0	420.5121082	0	23.68763865	0	0	0	24.34962307	0	18.11498047	6.847757809	126.6782771	0	62.32499883	50.92434606	0	0	41.84975078	0	49.63226928	0	0	132.590358
LP2103171-DNA_A01	963.5240697	998.7833828	0	0	0	2007.463371	0	0	0	0	0	880.2291764	0	56.54672936	49.80465669	0	0	39.53957311	0	0	22.10904084	63.93004799	0	0	56.34269363	0	0	24.5498739	29.17013048	0	0	0	60.007254
LP2103177-DNA_A01	498.0598955	739.8917091	0	0	0	3265.210605	0	0	869.5707615	0	0	961.2670287	0	0	50.1505443	0	0	67.37673341	0	0	29.47272229	112.8439415	0	0	0	0	0	0	28.32835516	0	0	0	108.8277034
LP2103178-DNA_A01	734.5864855	151.8496567	0	586.86213	0	0	0	323.3255482	0	0	0	97.37617953	0	0	0	0	0	0	0	0	0	74.90581141	0	0	0	0	0	0	0	36.13184153	34.04253513	0	72.91981193
LP2103179-DNA_A01	0	2035.160251	0	0	0	3027.073961	0	0	905.173012	0	0	385.5927763	0	20.86086417	43.1884357	0	0	0	0	21.48938733	18.46131279	57.95912647	0	139.2412361	0	0	0	0	31.10263636	0	0	0	93.69700102
LP2103185-DNA_A01	513.1096997	144.6441923	0	352.2293792	0	186.3279275	0	0	0	0	0	571.6888013	0	199.5670403	34.73930495	0	0	42.00678119	0	0	18.6868736	0	0	23.88319404	30.57586119	0	0	0	28.27689571	0	0	0	88.26404906
LP2103186-DNA_A01	1280.968036	0	1137.128712	636.0932756	0	463.1021003	0	727.7909103	1733.794065	0	0	348.1229003	93.74938746	135.5195053	166.9007888	0	0	165.7560575	0	112.208071	14.86619	219.5309857	87.05706293	0	0	0	0	0	50.82397976	0	89.87825228	0	181.7097194
LP2103195-DNA_A01	840.0704343	0	0	1266.592474	0	0	0	0	0	0	0	608.3370916	0	0	0	0	0	0	0	0	4	55.17158798	0	48.40896151	37.79106002	0	0	0	0	39.29098765	49.12248929	0	60.21491355
LP2103197-DNA_A01	759.5723332	0	0	546.3291005	0	0	0	173.79477	0	0	0	231.3037963	0	0	0	0	0	0	0	0	6	71.61798585	0	0	27.66379862	0	0	0	0	0	0	0	109.7182155
LP2103200-DNA_A01	600.7027379	158.9816851	249.3174265	664.6862085	0	0	0	0	0	0	0	381.3119421	0	0	0	0	0	0	0	0	22	0	0	27.99757379	30.82889883	0	0	25.52624125	0	0	27.18143292	0	70.4658532
LP2103201-DNA_A01	505.3089339	0	444.5859151	896.7208086	0	0	0	220.7070596	0	0	0	304.6772828	0	72.02521001	51.43432694	0	0	71.29141195	0	0	13.24905111	53.09021362	0	20.48024312	0	0	23.4435832	0	0	0	53.31020583	0	95.67575423
LP2103202-DNA_A01	871.6550666	4138.947555	0	0	0	2605.980139	0	0	0	0	0	1626.417239	18.67971361	0	24.68205867	0	0	54.54147066	0	0	30.09675706	97.29922599	0	100.7797969	80.97892232	0	0	63.52081597	51.12652842	0	0	0	160.2947104
LP2103187-DNA_A01	1120.00617	3342.253914	0	0	0	3363.157458	0	2852.865439	1056.71702	0	0	0	17.14753215	0	35.08666785	0	23.08525718	20.60848223	0	0	33.0720606	95.85102327	84.79390341	62.98893415	62.43304668	0	0	0	79.33192178	0	108.3352677	0	75.26590304
LP2103190-DNA_A01	1613.986029	0	1796.40562	904.6246002	0	0	0	425.9776472	849.7694818	0	0	492.2366212	0	0	0	0	0	35.48630748	0	26.29808864	38.21560388	170.6783938	85.15844571	0	94.85188999	0	0	0	0	0	74.47341161	0	191.8378589
LP2103174-DNA_A01	446.3901793	0	0	780.0112289	0	0	0	204.730072	0	0	0	340.8685199	0	0	0	0	0	0	0	0	1	57.17933992	0	25.52269693	0	0	0	0	0	54.13308516	0	0	82.16487799
LP2103167-DNA_A01	847.918054	281.566502	0	1095.427803	0	0	0	0	0	0	0	1323.087641	27.94959485	0	0	0	0	105.6279226	0	63.87112814	52.55135442	130.8523074	0	0	38.14041777	41.4647428	0	39.14497797	0	0	0	0	140.3975541
LP2103154-DNA_A01	744.903325	3591.167809	0	0	0	5354.09282	0	0	0	0	0	1467.836045	0	0	73.46977011	23.07874394	0	48.52072322	0	0	52.93076273	151.547586	42.2101205	58.04958971	56.41731841	0	0	0	60.92065262	0	88.67944275	0	111.17529
LP2103204-DNA_A01	375.4283513	0	0	1653.268451	0	0	0	0	0	0	0	596.3031978	0	0	0	0	0	0	0	0	29	38.1180282	0	32.90571217	34.02990094	33.77048467	0	0	0	0	0	0	66.17587402
LP2103208-DNA_A01	1010.342912	189.9836769	0	528.0969313	254.3675121	0	0	331.6321207	0	0	0	169.5768466	0	0	13.20157878	0	0	0	0	15.49426607	15.30415515	73.08962095	46.77631924	37.2918715	52.47395689	0	0	0	0	0	0	0	53.36823142
