# Supplementary material for: High-depth whole genome sequencing of premalignant breast lesions reveals rearrangement hotspots and personalized management opportunities
Source: Nat Commun. 2026 May 19;17:6931. doi: 10.1038/s41467-026-72952-1 (PMC13389004; doi:10.1038/s41467-026-72952-1)
Supplement: Supplementary file 7 — Supplementary Data 5 [file 41467_2026_72952_MOESM7_ESM.csv]

Supplementary Data 5.
Sample	ERBB2_total CN
LP2103228-DNA_A01	116
LP2103151-DNA_A01	81
LP2102363-DNA_A01	76
LP2103234-DNA_A01	74
LP2102324-DNA_A01	71
LP2102333-DNA_A01	70
LP2102316-DNA_A01	68
LP2102352-DNA_A01	64
LP2102354-DNA_A01	64
LP2102349-DNA_A01	56
LP2102408-DNA_A01	55
LP2102328-DNA_A01	50
LP2103232-DNA_A01	48
LP2102410-DNA_A01	48
LP2103167-DNA_A01	48
LP2103177-DNA_A01	45
LP2103187-DNA_A01	44
LP2103164-DNA_A01	43
LP2102334-DNA_A01	42
LP2101782-DNA_A01	41
LP2102331-DNA_A01	41
LP2102351-DNA_A01	40
LP2103171-DNA_A01	40
LP2102327-DNA_A01	39
LP2103162-DNA_A01	38
LP2103201-DNA_A01	37
LP2103229-DNA_A01	34
LP2102310-DNA_A01	34
LP2102319-DNA_A01	33
LP2103180-DNA_A01	31
LP2103208-DNA_A01	31
LP2101775-DNA_A01	29
LP2101785-DNA_A01	28
LP2103186-DNA_A01	27
LP2103206-DNA_A01	27
LP2103163-DNA_A01	26
LP2101797-DNA_A01	26
LP2102337-DNA_A01	25
LP2101779-DNA_A01	24
LP2102308-DNA_A01	24
LP2101771-DNA_A01	23
LP2102366-DNA_A01	23
LP2103222-DNA_A01	22
LP2103226-DNA_A01	22
LP2102361-DNA_A01	21
LP2101809-DNA_A01	19
LP2102364-DNA_A01	19
LP2102377-DNA_A01	19
LP2102362-DNA_A01	18
LP2103190-DNA_A01	18
LP2103220-DNA_A01	17
LP2103207-DNA_A01	16
LP2102360-DNA_A01	16
LP2103231-DNA_A01	16
LP2101802-DNA_A01	15
LP2102407-DNA_A01	15
LP2103179-DNA_A01	13
LP2103233-DNA_A01	10
LP2102376-DNA_A01	8
LP2102318-DNA_A01	7
LP2102321-DNA_A01	6
LP2102411-DNA_A01	5
LP2101773-DNA_A01	4
LP2103224-DNA_A01	4
LP2102347-DNA_A01	4
LP2102359-DNA_A01	4
LP2103221-DNA_A01	4
LP2103155-DNA_A01	4
LP2103189-DNA_A01	4
LP2103166-DNA_A01	4
LP2103168-DNA_A01	4
LP2103173-DNA_A01	4
LP2103202-DNA_A01	4
LP2103195-DNA_A01	4
LP2103197-DNA_A01	4
LP2103219-DNA_A01	3
LP2103225-DNA_A01	3
LP2102350-DNA_A01	3
LP2102357-DNA_A01	3
LP2103160-DNA_A01	3
LP2103152-DNA_A01	2
LP2103172-DNA_A01	2
LP2101795-DNA_A01	2
LP2101799-DNA_A01	2
LP2101811-DNA_A01	2
LP2101787-DNA_A01	2
LP2101790-DNA_A01	2
LP2102353-DNA_A01	2
LP2102346-DNA_A01	2
LP2102355-DNA_A01	2
LP2102356-DNA_A01	2
LP2103218-DNA_A01	2
LP2103223-DNA_A01	2
LP2103227-DNA_A01	2
LP2102309-DNA_A01	2
LP2102325-DNA_A01	2
LP2102322-DNA_A01	2
LP2102326-DNA_A01	2
LP2102378-DNA_A01	2
LP2103178-DNA_A01	2
LP2103200-DNA_A01	2
LP2103174-DNA_A01	2
LP2103154-DNA_A01	2
LP2103183-DNA_A01	2
LP2103204-DNA_A01	2
LP2103209-DNA_A01	1
LP2101807-DNA_A01	1
LP2102365-DNA_A01	1
LP2102348-DNA_A01	1
LP2102307-DNA_A01	1
LP2103185-DNA_A01	1
LP2103181-DNA_A01	1
LP2102311-DNA_A01	0
