# Supplementary material for: High-depth whole genome sequencing of premalignant breast lesions reveals rearrangement hotspots and personalized management opportunities
Source: Nat Commun. 2026 May 19;17:6931. doi: 10.1038/s41467-026-72952-1 (PMC13389004; doi:10.1038/s41467-026-72952-1)
Supplement: Supplementary file 10 — Supplementary Data 8 [file 41467_2026_72952_MOESM10_ESM.csv]

Supplementary Data 8.
SHORE_id	Replication_origin_count	Replication_origin_OncoInduced_count	BrdU_peaks_count	R_loop_count	Gene_count	Mean_normal_breast_expression
peak_RS1_chr1_0.7mb	17	0	77	5	43	3.777010062
peak_RS1_chr1_234.6mb	11	0	41	1	9	2.53121799
peak_RS1_chr1_66.7mb	0	0	66	0	2	4.332590561
peak_RS1_chr11_34.5mb	2	1	8	0	5	4.349615733
peak_RS1_chr11_65.2mb	3	0	13	2	4	5.060945435
peak_RS1_chr11_95.6mb	2	0	24	0	2	5.542616959
peak_RS1_chr12_11.8mb	1	0	12	2	9	3.860679949
peak_RS1_chr12_69mb	3	2	8	1	15	3.274611933
peak_RS1_chr12_75.9mb	8	1	73	2	4	5.84474465
peak_RS1_chr12_98.9mb	3	2	22	0	22	1.728216173
peak_RS1_chr14_37.9mb	0	0	7	0	5	2.660679613
peak_RS1_chr14_67.7mb	21	2	97	0	28	3.583841843
peak_RS1_chr17_26.8mb	13	0	56	2	34	3.560095647
peak_RS1_chr17_37.7mb	4	0	0	1	11	3.286025677
peak_RS1_chr2_182.8mb	1	0	15	1	10	2.778131292
peak_RS1_chr20_47.4mb	43	0	62	3	34	4.386224505
peak_RS1_chr3_148.2mb	6	2	4	0	11	4.073383979
peak_RS1_chr3_3.3mb	19	5	64	4	48	3.65606783
peak_RS1_chr3_47.1mb	57	4	70	26	133	3.612963508
peak_RS1_chr4_0.4mb	13	1	138	6	42	3.977578162
peak_RS1_chr4_91.1mb	0	0	2	0	1	2.328937733
peak_RS1_chr5_36.7mb	1	0	0	1	3	5.297781178
peak_RS1_chr5_44.2mb	0	0	1	0	1	5.488072202
peak_RS1_chr6_107mb	1	0	0	0	4	4.257740513
peak_RS1_chr6_151.8mb	0	0	8	0	5	4.664801501
peak_RS1_chr7_69.6mb	1	1	0	0	1	6.133572833
peak_RS1_chr8_1.6mb	2	2	14	0	7	2.388072183
peak_RS1_chr8_116.6mb	0	0	5	0	4	6.165755037
peak_RS1_chr8_127.8mb	7	2	26	1	2	3.487354824
peak_RS1_chr8_141.3mb	8	0	78	1	10	3.026439423
peak_RS1_chr8_67.2mb	2	0	57	2	9	3.615130336
peak_RS1_chr8_89.6mb	2	2	30	0	1	3.842074686
peak_RS1_chr9_139.4mb	18	0	54	15	60	2.949916665
resampled_hotspots_combined	114	31	893	23	1412	2.457953119
