# Supplementary material for: High-depth whole genome sequencing of premalignant breast lesions reveals rearrangement hotspots and personalized management opportunities
Source: Nat Commun. 2026 May 19;17:6931. doi: 10.1038/s41467-026-72952-1 (PMC13389004; doi:10.1038/s41467-026-72952-1)
Supplement: Supplementary file 13 — Source Data [file 41467_2026_72952_MOESM13_ESM.zip]

Archive with 26 entries (26 files):
- Figure_1.xlsx
- __MACOSX/._Figure_1.xlsx
- Figure_2.xlsx
- __MACOSX/._Figure_2.xlsx
- Figure_3.xlsx
- __MACOSX/._Figure_3.xlsx
- Figure_4.xlsx
- __MACOSX/._Figure_4.xlsx
- README.txt
- __MACOSX/._README.txt
- Supplementary_Figure_1.xlsx
- __MACOSX/._Supplementary_Figure_1.xlsx
- Supplementary_Figure_2.xlsx
- __MACOSX/._Supplementary_Figure_2.xlsx
- Supplementary_Figure_3.xlsx
- __MACOSX/._Supplementary_Figure_3.xlsx
- Supplementary_Figure_4a.xlsx
- __MACOSX/._Supplementary_Figure_4a.xlsx
- Supplementary_Figure_4b_g.xlsx
- __MACOSX/._Supplementary_Figure_4b_g.xlsx
- Supplementary_Figure_5.xlsx
- __MACOSX/._Supplementary_Figure_5.xlsx
- Supplementary_FIgure_6.xlsx
- __MACOSX/._Supplementary_FIgure_6.xlsx
- Supplementary_Figure_7.xlsx
- __MACOSX/._Supplementary_Figure_7.xlsx
