# Supplementary material for: High-depth whole genome sequencing of premalignant breast lesions reveals rearrangement hotspots and personalized management opportunities
Source: Nat Commun. 2026 May 19;17:6931. doi: 10.1038/s41467-026-72952-1 (PMC13389004; doi:10.1038/s41467-026-72952-1)
Supplement: Supplementary file 13 — Source Data [file 41467_2026_72952_MOESM13_ESM.zip › Figure_2.xlsx]

## Sheet: 2a
sample	total	Translocations	Deletions	Tandem_duplications	Inversions	BC_stage
HMF000014A	540	40	117	106	277	MBC
HMF000021A	252	74	63	76	39	MBC
HMF000025A	227	92	47	38	50	MBC
HMF000035A	114	16	27	22	49	MBC
HMF000045A	13	3	5	0	5	MBC
HMF000054A	739	262	251	81	145	MBC
HMF000054B	652	233	247	69	103	MBC
HMF000077A	221	23	68	46	84	MBC
HMF000082A	233	75	45	51	62	MBC
HMF000085A	54	29	5	4	16	MBC
HMF000086A	256	68	82	48	58	MBC
HMF000087A	619	140	157	106	216	MBC
HMF000100A	295	67	92	43	93	MBC
HMF000101A	48	10	20	8	10	MBC
HMF000116A	34	14	9	4	7	MBC
HMF000119A	163	37	42	34	50	MBC
HMF000130A	190	30	65	32	63	MBC
HMF000133A	204	14	66	41	83	MBC
HMF000143A	206	54	42	34	76	MBC
HMF000144A	201	75	43	38	45	MBC
HMF000145A	118	12	37	19	50	MBC
HMF000150A	166	24	51	35	56	MBC
HMF000170A	442	149	119	75	99	MBC
HMF000171A	847	275	195	135	242	MBC
HMF000179A	184	49	87	16	32	MBC
HMF000179B	176	52	83	12	29	MBC
HMF000184A	14	3	3	5	3	MBC
HMF000192A	108	39	28	7	34	MBC
HMF000193A	229	65	70	45	49	MBC
HMF000195A	253	46	115	27	65	MBC
HMF000195B	197	26	96	23	52	MBC
HMF000196A	272	54	45	95	78	MBC
HMF000218A	642	171	114	146	211	MBC
HMF000221A	196	60	48	20	68	MBC
HMF000228A	836	190	185	160	301	MBC
HMF000235A	633	89	63	432	49	MBC
HMF000239A	139	39	35	48	17	MBC
HMF000251A	107	29	31	18	29	MBC
HMF000255A	45	8	10	6	21	MBC
HMF000261A	206	28	50	81	47	MBC
HMF000266A	361	70	95	73	123	MBC
HMF000273A	140	39	38	21	42	MBC
HMF000275A	117	41	44	10	22	MBC
HMF000295A	182	39	35	31	77	MBC
HMF000309A	603	155	104	164	180	MBC
HMF000314A	337	91	68	63	115	MBC
HMF000323A	815	347	122	117	229	MBC
HMF000323C	855	355	136	130	234	MBC
HMF000331A	139	29	22	31	57	MBC
HMF000342A	447	115	117	75	140	MBC
HMF000354A	72	15	15	18	24	MBC
HMF000360A	1008	367	186	144	311	MBC
HMF000366A	304	113	57	29	105	MBC
HMF000370A	862	146	159	467	90	MBC
HMF000371A	138	30	32	27	49	MBC
HMF000372A	133	43	26	29	35	MBC
HMF000372B	79	25	16	14	24	MBC
HMF000374A	47	8	11	13	15	MBC
HMF000381A	438	71	117	83	167	MBC
HMF000390A	301	116	49	50	86	MBC
HMF000395A	256	43	59	52	102	MBC
HMF000397A	136	29	37	21	49	MBC
HMF000403A	224	27	70	46	81	MBC
HMF000403B	239	27	79	50	83	MBC
HMF000408A	166	23	43	22	78	MBC
HMF000411A	585	147	38	346	54	MBC
HMF000411B	645	166	41	384	54	MBC
HMF000415A	146	33	41	21	51	MBC
HMF000417A	523	153	151	80	139	MBC
HMF000435A	1052	143	112	749	48	MBC
HMF000452A	242	41	51	52	98	MBC
HMF000459A	36	20	3	5	8	MBC
HMF000476A	264	51	71	54	88	MBC
HMF000476B	321	66	84	66	105	MBC
HMF000492A	237	54	63	45	75	MBC
HMF000497A	380	92	163	53	72	MBC
HMF000502A	344	137	67	57	83	MBC
HMF000504A	918	239	204	176	299	MBC
HMF000514A	152	45	24	53	30	MBC
HMF000515A	297	106	64	44	83	MBC
HMF000545A	416	27	103	90	196	MBC
HMF000558A	112	24	34	22	32	MBC
HMF000567A	805	321	193	96	195	MBC
HMF000577A	266	35	48	104	79	MBC
HMF000579A	691	239	176	83	193	MBC
HMF000579B	617	208	164	80	165	MBC
HMF000583A	1273	313	258	243	459	MBC
HMF000598A	153	28	17	84	24	MBC
HMF000612A	780	206	370	111	93	MBC
HMF000620A	123	10	45	49	19	MBC
HMF000624A	240	66	103	23	48	MBC
HMF000625A	156	30	44	32	50	MBC
HMF000629A	325	90	144	17	74	MBC
HMF000632A	13	2	9	2	0	MBC
HMF000637A	82	43	20	8	11	MBC
HMF000651A	419	81	70	158	110	MBC
HMF000656A	1098	380	204	208	306	MBC
HMF000657A	241	36	112	59	34	MBC
HMF000668A	26	8	7	3	8	MBC
HMF000693A	299	59	92	47	101	MBC
HMF000693B	301	64	89	45	103	MBC
HMF000701A	150	62	27	20	41	MBC
HMF000708A	106	22	25	18	41	MBC
HMF000710A	51	27	7	7	10	MBC
HMF000713A	504	101	97	156	150	MBC
HMF000718A	433	120	87	68	158	MBC
HMF000718B	365	80	80	84	121	MBC
HMF000719A	402	74	142	92	94	MBC
HMF000727A	111	17	22	40	32	MBC
HMF000731A	536	115	127	223	71	MBC
HMF000733A	260	68	52	60	80	MBC
HMF000734A	325	63	77	70	115	MBC
HMF000735A	82	14	29	12	27	MBC
HMF000737A	57	21	17	4	15	MBC
HMF000758A	464	144	103	79	138	MBC
HMF000761A	247	68	87	33	59	MBC
HMF000766A	827	196	114	322	195	MBC
HMF000768A	949	192	160	314	283	MBC
HMF000769A	150	26	37	34	53	MBC
HMF000773A	186	43	50	36	57	MBC
HMF000781A	244	81	47	38	78	MBC
HMF000785A	310	110	69	49	82	MBC
HMF000793A	784	171	112	423	78	MBC
HMF000797A	19	4	5	7	3	MBC
HMF000802A	679	172	135	103	269	MBC
HMF000806A	13	6	2	3	2	MBC
HMF000807A	594	158	117	125	194	MBC
HMF000817A	323	46	92	60	125	MBC
HMF000818A	181	42	49	35	55	MBC
HMF000828A	187	42	73	24	48	MBC
HMF000848A	343	110	53	138	42	MBC
HMF000851A	362	148	60	39	115	MBC
HMF000851B	426	159	80	51	136	MBC
HMF000857A	182	52	36	47	47	MBC
HMF000867A	123	22	41	30	30	MBC
HMF000887A	284	65	83	41	95	MBC
HMF000889B	250	83	67	40	60	MBC
HMF000889C	204	39	41	35	89	MBC
HMF000901A	84	19	22	13	30	MBC
HMF000903A	92	7	29	13	43	MBC
HMF000907A	67	22	21	13	11	MBC
HMF000908A	213	47	48	41	77	MBC
HMF000915A	602	135	118	106	243	MBC
HMF000919A	1928	1224	199	179	326	MBC
HMF000922A	78	36	21	5	16	MBC
HMF000935A	213	26	60	40	87	MBC
HMF000937A	492	125	104	217	46	MBC
HMF000941A	312	129	49	51	83	MBC
HMF000950A	465	119	114	85	147	MBC
HMF000953A	39	13	9	7	10	MBC
HMF000959A	240	123	37	45	35	MBC
HMF000962A	240	63	51	47	79	MBC
HMF000964A	307	89	84	40	94	MBC
HMF000965A	178	52	39	20	67	MBC
HMF000968A	26	7	5	7	7	MBC
HMF000982A	463	132	116	79	136	MBC
HMF000984A	88	22	33	10	23	MBC
HMF000984B	90	21	29	10	30	MBC
HMF000987A	268	61	106	37	64	MBC
HMF000988A	247	41	61	42	103	MBC
HMF000989A	446	143	85	91	127	MBC
HMF000992A	187	47	48	17	75	MBC
HMF000997A	60	11	15	5	29	MBC
HMF001017A	39	18	10	3	8	MBC
HMF001019A	715	186	135	194	200	MBC
HMF001031A	82	23	15	18	26	MBC
HMF001033A	208	33	48	72	55	MBC
HMF001036B	150	24	43	39	44	MBC
HMF001041A	374	98	151	31	94	MBC
HMF001042A	119	59	15	11	34	MBC
HMF001055A	264	53	64	54	93	MBC
HMF001061A	534	174	112	84	164	MBC
HMF001064A	60	15	17	7	21	MBC
HMF001066A	159	38	61	26	34	MBC
HMF001076A	399	83	96	93	127	MBC
HMF001084A	407	137	89	58	123	MBC
HMF001092B	450	96	198	48	108	MBC
HMF001094A	28	14	7	3	4	MBC
HMF001103A	287	104	58	48	77	MBC
HMF001125A	102	24	30	18	30	MBC
HMF001128A	198	38	57	60	43	MBC
HMF001130A	126	33	37	20	36	MBC
HMF001138A	526	42	220	74	190	MBC
HMF001145A	114	24	24	35	31	MBC
HMF001145B	116	27	24	35	30	MBC
HMF001148A	128	32	39	15	42	MBC
HMF001157A	211	61	44	50	56	MBC
HMF001160A	49	17	17	5	10	MBC
HMF001161A	21	13	4	2	2	MBC
HMF001163A	332	45	85	65	137	MBC
HMF001172A	263	17	46	137	63	MBC
HMF001174A	142	38	27	22	55	MBC
HMF001190A	617	183	117	116	201	MBC
HMF001191A	53	23	11	1	18	MBC
HMF001204A	367	118	69	64	116	MBC
HMF001219A	102	24	18	19	41	MBC
HMF001223A	467	61	127	197	82	MBC
HMF001223B	445	52	126	199	68	MBC
HMF001223C	469	58	130	203	78	MBC
HMF001225A	161	32	39	29	61	MBC
HMF001228A	228	90	52	29	57	MBC
HMF001244A	168	32	51	34	51	MBC
HMF001252A	1105	370	165	282	288	MBC
HMF001263A	679	194	260	115	110	MBC
HMF001269A	84	15	37	13	19	MBC
HMF001271A	142	28	25	26	63	MBC
HMF001275A	216	79	40	40	57	MBC
HMF001280A	163	61	54	11	37	MBC
HMF001293A	115	38	30	19	28	MBC
HMF001298A	60	9	23	11	17	MBC
HMF001323A	2	1	0	1	0	MBC
HMF001327A	575	159	102	140	174	MBC
HMF001330A	104	11	19	65	9	MBC
HMF001334A	350	59	94	137	60	MBC
HMF001339A	516	120	121	177	98	MBC
HMF001340A	220	21	75	53	71	MBC
HMF001341A	275	111	45	34	85	MBC
HMF001349A	94	21	34	10	29	MBC
HMF001351A	23	7	11	3	2	MBC
HMF001352A	142	26	36	39	41	MBC
HMF001384A	332	97	77	70	88	MBC
HMF001390A	263	57	78	42	86	MBC
HMF001391A	731	173	162	180	216	MBC
HMF001392A	37	15	16	5	1	MBC
HMF001401A	306	60	68	55	123	MBC
HMF001405A	147	45	43	23	36	MBC
HMF001418A	268	52	114	45	57	MBC
HMF001423A	750	162	189	307	92	MBC
HMF001423B	768	174	185	313	96	MBC
HMF001423C	656	149	155	290	62	MBC
HMF001425A	728	154	49	491	34	MBC
HMF001427A	36	9	14	1	12	MBC
HMF001428A	22	3	7	6	6	MBC
HMF001430A	712	216	168	97	231	MBC
HMF001443A	78	15	19	11	33	MBC
HMF001447A	150	30	27	50	43	MBC
HMF001454A	112	18	29	21	44	MBC
HMF001455A	758	74	50	546	88	MBC
HMF001459A	47	18	9	2	18	MBC
HMF001461A	184	42	42	34	66	MBC
HMF001461B	167	37	38	31	61	MBC
HMF001466A	248	36	60	63	89	MBC
HMF001468A	620	128	144	104	244	MBC
HMF001471A	73	25	15	13	20	MBC
HMF001473A	268	41	85	47	95	MBC
HMF001478A	282	78	66	48	90	MBC
HMF001491A	695	305	104	86	200	MBC
HMF001496A	379	100	103	67	109	MBC
HMF001502A	329	61	73	82	113	MBC
HMF001504A	991	252	176	278	285	MBC
HMF001515B	309	73	88	48	100	MBC
HMF001516A	38	4	9	6	19	MBC
HMF001521A	99	16	29	23	31	MBC
HMF001533A	660	180	137	111	232	MBC
HMF001535A	503	166	102	87	148	MBC
HMF001536A	1005	265	133	516	91	MBC
HMF001540A	77	10	26	20	21	MBC
HMF001546A	266	71	68	53	74	MBC
HMF001559A	199	77	48	38	36	MBC
HMF001569A	270	86	67	37	80	MBC
HMF001575A	291	73	128	49	41	MBC
HMF001580A	108	26	31	29	22	MBC
HMF001585A	275	84	59	76	56	MBC
HMF001597A	302	42	81	60	119	MBC
HMF001607A	490	153	93	76	168	MBC
HMF001615A	5	0	4	1	0	MBC
HMF001619A	131	17	51	21	42	MBC
HMF001628A	49	19	20	6	4	MBC
HMF001641A	284	110	68	39	67	MBC
HMF001654A	390	94	120	67	109	MBC
HMF001656A	73	25	21	12	15	MBC
HMF001669A	93	35	26	9	23	MBC
HMF001671A	46	4	23	9	10	MBC
HMF001684A	142	64	26	17	35	MBC
HMF001689A	42	7	8	9	18	MBC
HMF001690A	1010	423	150	150	287	MBC
HMF001698A	484	118	90	142	134	MBC
HMF001698B	518	130	104	140	144	MBC
HMF001708A	28	2	12	10	4	MBC
HMF001711A	249	36	146	19	48	MBC
HMF001713A	324	69	93	59	103	MBC
HMF001718A	399	64	215	35	85	MBC
HMF001721A	308	72	52	61	123	MBC
HMF001725A	60	22	10	9	19	MBC
HMF001727A	498	173	98	72	155	MBC
HMF001729A	73	42	11	6	14	MBC
HMF001730A	44	23	6	1	14	MBC
HMF001736A	150	49	21	25	55	MBC
HMF001745A	951	148	162	552	89	MBC
HMF001764A	90	24	14	22	30	MBC
HMF001774A	638	103	142	164	229	MBC
HMF001775A	51	6	21	5	19	MBC
HMF001778A	650	112	108	394	36	MBC
HMF001779A	1115	459	166	175	315	MBC
HMF001780A	157	31	40	32	54	MBC
HMF001794A	327	117	66	50	94	MBC
HMF001801A	220	48	51	35	86	MBC
HMF001802A	513	204	97	61	151	MBC
HMF001820A	38	15	6	7	10	MBC
HMF001836A	48	13	7	13	15	MBC
HMF001841A	120	44	16	28	32	MBC
HMF001851A	482	120	84	209	69	MBC
HMF001860A	61	21	14	11	15	MBC
HMF001868A	122	38	32	17	35	MBC
HMF001880A	292	25	107	46	114	MBC
HMF001900A	390	56	208	48	78	MBC
HMF001902A	176	28	45	51	52	MBC
HMF001902B	54	19	4	15	16	MBC
HMF001905A	616	138	145	258	75	MBC
HMF001916B	407	121	142	72	72	MBC
HMF001916C	427	151	131	76	69	MBC
HMF001924A	60	16	24	9	11	MBC
HMF001924B	57	19	20	8	10	MBC
HMF001930A	291	72	103	38	78	MBC
HMF001931A	41	24	6	3	8	MBC
HMF001933A	76	28	20	8	20	MBC
HMF001940A	79	20	25	13	21	MBC
HMF001945A	751	220	262	85	184	MBC
HMF001945B	852	302	245	100	205	MBC
HMF001947A	409	181	65	42	121	MBC
HMF001962A	215	58	44	39	74	MBC
HMF001966A	151	42	67	18	24	MBC
HMF001969A	203	36	31	99	37	MBC
HMF001970A	119	40	23	19	37	MBC
HMF001971A	383	58	118	90	117	MBC
HMF001982A	363	55	94	70	144	MBC
HMF001982B	400	65	102	78	155	MBC
HMF002003A	546	34	137	136	239	MBC
HMF002025A	667	115	57	454	41	MBC
HMF002037A	94	25	28	21	20	MBC
HMF002042A	363	58	79	106	120	MBC
HMF002044A	293	108	43	57	85	MBC
HMF002058A	342	110	41	108	83	MBC
HMF002063A	246	71	68	45	62	MBC
HMF002073A	99	28	35	14	22	MBC
HMF002075A	307	64	87	49	107	MBC
HMF002080A	438	177	88	61	112	MBC
HMF002081A	308	56	78	54	120	MBC
HMF002086A	587	298	83	45	161	MBC
HMF002088A	685	127	146	124	288	MBC
HMF002093A	210	44	53	35	78	MBC
HMF002099A	84	21	13	12	38	MBC
HMF002114A	850	177	121	397	155	MBC
HMF002119A	10	0	4	0	6	MBC
HMF002122A	716	140	153	339	84	MBC
HMF002125A	461	83	116	94	168	MBC
HMF002135A	242	97	58	24	63	MBC
HMF002147A	10	9	1	0	0	MBC
HMF002151A	7	0	5	2	0	MBC
HMF002179A	159	41	37	25	56	MBC
HMF002181A	562	220	119	61	162	MBC
HMF002195A	831	323	146	127	235	MBC
HMF002196A	112	22	31	22	37	MBC
HMF002197A	144	41	35	19	49	MBC
HMF002199A	40	2	11	11	16	MBC
HMF002201A	43	11	9	6	17	MBC
HMF002221A	36	11	12	5	8	MBC
HMF002225A	367	40	28	253	46	MBC
HMF002233A	109	18	20	53	18	MBC
HMF002241A	177	46	30	60	41	MBC
HMF002241B	123	24	22	55	22	MBC
HMF002244A	74	25	17	16	16	MBC
HMF002252A	200	39	86	36	39	MBC
HMF002258A	44	1	10	8	25	MBC
HMF002265A	238	45	67	44	82	MBC
HMF002267A	69	26	19	9	15	MBC
HMF002268A	466	66	113	95	192	MBC
HMF002270A	378	131	83	60	104	MBC
HMF002272A	185	61	92	9	23	MBC
HMF002280A	134	37	46	10	41	MBC
HMF002285A	562	209	93	89	171	MBC
HMF002290A	788	400	119	77	192	MBC
HMF002307A	111	35	27	12	37	MBC
HMF002311A	644	116	31	469	28	MBC
HMF002312A	295	91	73	45	86	MBC
HMF002324A	340	64	174	33	69	MBC
HMF002325A	26	12	3	3	8	MBC
HMF002327A	970	174	85	626	85	MBC
HMF002329A	64	14	20	13	17	MBC
HMF002342A	139	24	38	30	47	MBC
HMF002350A	471	125	240	38	68	MBC
HMF002350B	281	71	131	20	59	MBC
HMF002355A	403	50	255	24	74	MBC
HMF002358A	161	48	35	28	50	MBC
HMF002359A	144	39	29	20	56	MBC
HMF002360A	100	14	9	59	18	MBC
HMF002363A	113	59	24	7	23	MBC
HMF002364A	331	36	75	138	82	MBC
HMF002368A	32	10	7	2	13	MBC
HMF002386A	221	45	81	29	66	MBC
HMF002391A	354	68	36	226	24	MBC
HMF002397A	78	33	18	4	23	MBC
HMF002405A	40	8	6	11	15	MBC
HMF002412A	125	33	26	16	50	MBC
HMF002414A	270	85	83	32	70	MBC
HMF002424A	57	19	11	3	24	MBC
HMF002432A	95	19	25	24	27	MBC
HMF002435A	193	12	62	92	27	MBC
HMF002448A	11	2	3	4	2	MBC
HMF002454A	670	164	155	180	171	MBC
HMF002461A	281	41	49	157	34	MBC
HMF002463A	1561	588	260	274	439	MBC
HMF002470A	309	115	57	44	93	MBC
HMF002473A	595	135	125	110	225	MBC
HMF002481A	304	104	59	47	94	MBC
HMF002484A	399	32	83	168	116	MBC
HMF002494A	51	16	11	2	22	MBC
HMF002495A	60	12	24	18	6	MBC
HMF002501A	40	10	8	12	10	MBC
HMF002521A	154	48	32	20	54	MBC
HMF002524A	187	19	38	43	87	MBC
HMF002526A	169	69	37	16	47	MBC
HMF002529A	40	13	8	10	9	MBC
HMF002535A	10	3	4	2	1	MBC
HMF002539A	383	97	79	56	151	MBC
HMF002540A	142	41	23	42	36	MBC
HMF002554A	336	93	87	54	102	MBC
HMF002559A	276	103	40	93	40	MBC
HMF002560A	215	94	31	29	61	MBC
HMF002562A	88	30	18	11	29	MBC
HMF002568A	831	238	171	148	274	MBC
HMF002569A	210	65	51	45	49	MBC
HMF002573A	52	13	26	7	6	MBC
HMF002573B	33	8	7	4	14	MBC
HMF002578A	51	16	11	7	17	MBC
HMF002579A	303	13	71	204	15	MBC
HMF002589A	679	322	135	72	150	MBC
HMF002596A	873	381	160	107	225	MBC
HMF002599A	744	188	299	75	182	MBC
HMF002600A	388	76	140	104	68	MBC
HMF002608A	274	76	46	88	64	MBC
HMF002611A	209	58	37	92	22	MBC
HMF002615A	328	49	128	60	91	MBC
HMF002625A	607	101	68	390	48	MBC
HMF002638A	533	154	77	170	132	MBC
HMF002642A	154	63	39	18	34	MBC
HMF002652A	557	88	76	319	74	MBC
HMF002655A	88	22	18	19	29	MBC
HMF002657A	126	28	44	19	35	MBC
HMF002680A	199	44	50	42	63	MBC
HMF002692A	472	128	101	90	153	MBC
HMF002701A	203	49	60	19	75	MBC
HMF002721A	576	285	80	58	153	MBC
HMF002725A	557	155	102	111	189	MBC
HMF002735A	245	103	52	38	52	MBC
HMF002743A	527	63	70	367	27	MBC
HMF002744A	86	24	23	13	26	MBC
HMF002747A	46	6	16	14	10	MBC
HMF002756A	6	3	1	0	2	MBC
HMF002759A	22	6	1	7	8	MBC
HMF002761A	294	102	58	38	96	MBC
HMF002761B	220	43	57	43	77	MBC
HMF002764A	465	101	141	82	141	MBC
HMF002765A	417	106	140	66	105	MBC
HMF002765B	276	69	113	40	54	MBC
HMF002775A	578	100	203	110	165	MBC
HMF002796A	101	37	28	10	26	MBC
HMF002801A	156	75	34	19	28	MBC
HMF002809A	843	169	163	234	277	MBC
HMF002813A	117	31	26	22	38	MBC
HMF002822A	44	5	26	8	5	MBC
HMF002824A	842	165	318	138	221	MBC
HMF002824B	847	177	306	139	225	MBC
HMF002831A	108	31	35	15	27	MBC
HMF002841A	835	332	139	132	232	MBC
HMF002846A	449	161	89	71	128	MBC
HMF002862A	28	3	5	7	13	MBC
HMF002873A	143	42	30	29	42	MBC
HMF002878A	98	25	34	18	21	MBC
HMF002887A	594	266	98	66	164	MBC
HMF002896A	866	103	188	198	377	MBC
HMF002904A	36	12	8	8	8	MBC
HMF002915A	139	41	35	22	41	MBC
HMF002917A	269	68	129	30	42	MBC
HMF002932A	126	13	39	27	47	MBC
HMF002935A	8	0	3	3	2	MBC
HMF002951A	253	36	113	32	72	MBC
HMF002952A	774	165	110	442	57	MBC
HMF002965A	180	59	32	24	65	MBC
HMF002980A	229	65	63	27	74	MBC
HMF002980B	227	63	62	26	76	MBC
HMF002980C	269	83	74	26	86	MBC
HMF002985A	269	86	65	36	82	MBC
HMF002988A	299	61	77	49	112	MBC
HMF002995A	407	79	111	69	148	MBC
HMF003001A	58	12	21	6	19	MBC
HMF003003A	153	37	44	37	35	MBC
HMF003005A	27	2	15	5	5	MBC
HMF003008A	68	22	20	11	15	MBC
HMF003025A	207	59	44	33	71	MBC
HMF003025B	284	90	67	40	87	MBC
HMF003034A	229	81	53	28	67	MBC
HMF003049A	10	2	4	2	2	MBC
HMF003055A	304	63	75	53	113	MBC
HMF003062A	84	30	17	16	21	MBC
HMF003062B	134	56	25	24	29	MBC
HMF003064A	45	15	13	4	13	MBC
HMF003071A	165	31	30	62	42	MBC
HMF003072A	81	16	28	22	15	MBC
HMF003077A	16	6	6	2	2	MBC
HMF003090A	392	64	52	186	90	MBC
HMF003092A	72	22	19	13	18	MBC
HMF003096A	540	168	128	93	151	MBC
HMF003099A	156	57	25	17	57	MBC
HMF003102A	44	14	8	9	13	MBC
HMF003104A	100	23	25	21	31	MBC
HMF003105A	55	21	12	7	15	MBC
HMF003113A	322	79	81	42	120	MBC
HMF003154A	994	302	201	148	343	MBC
HMF003168A	22	2	8	1	11	MBC
HMF003174A	115	22	31	18	44	MBC
HMF003181A	389	33	79	127	150	MBC
HMF003206A	224	87	38	31	68	MBC
HMF003213A	254	50	56	100	48	MBC
HMF003227A	555	125	144	85	201	MBC
HMF003231A	308	100	122	23	63	MBC
HMF003236A	88	48	8	12	20	MBC
HMF003238A	489	212	84	52	141	MBC
HMF003241A	345	57	65	178	45	MBC
HMF003252A	297	49	70	66	112	MBC
HMF003264A	123	57	26	12	28	MBC
HMF003283A	23	7	5	2	9	MBC
HMF003287A	178	61	76	21	20	MBC
HMF003291A	168	18	46	63	41	MBC
HMF003296A	33	13	7	6	7	MBC
HMF003303A	172	63	40	19	50	MBC
HMF003306A	324	85	93	53	93	MBC
HMF003314A	316	78	73	52	113	MBC
HMF003315A	1407	650	195	172	390	MBC
HMF003319A	255	87	58	31	79	MBC
HMF003325A	151	35	42	21	53	MBC
HMF003331A	400	104	110	69	117	MBC
HMF003337A	1614	386	304	451	473	MBC
HMF003362A	181	59	38	36	48	MBC
HMF003363A	36	9	6	6	15	MBC
HMF003368A	546	286	79	63	118	MBC
HMF003370A	324	94	111	75	44	MBC
HMF003374A	153	56	41	10	46	MBC
HMF003376A	732	51	263	355	63	MBC
HMF003382A	99	15	28	26	30	MBC
HMF003389A	708	153	176	124	255	MBC
HMF003391A	45	12	10	9	14	MBC
HMF003392A	177	34	39	32	72	MBC
HMF003399A	281	83	62	43	93	MBC
HMF003401A	724	180	180	142	222	MBC
HMF003414A	418	42	316	11	49	MBC
HMF003417A	14	5	4	0	5	MBC
HMF003422A	162	31	38	42	51	MBC
HMF003427A	353	179	52	42	80	MBC
HMF003429A	151	64	54	5	28	MBC
HMF003443A	423	70	102	88	163	MBC
HMF003446A	1018	198	279	193	348	MBC
HMF003447A	282	51	174	20	37	MBC
HMF003448A	221	54	65	30	72	MBC
HMF003449A	199	37	99	33	30	MBC
HMF003450A	455	130	76	80	169	MBC
HMF003453A	33	9	9	6	9	MBC
HMF003456A	322	63	103	59	97	MBC
HMF003459A	340	86	111	47	96	MBC
HMF003460A	52	5	15	13	19	MBC
HMF003473A	266	62	117	37	50	MBC
HMF003498A	492	148	156	85	103	MBC
HMF003507A	41	26	10	2	3	MBC
HMF003509A	746	231	150	139	226	MBC
HMF003511A	112	28	23	27	34	MBC
HMF003513A	26	8	9	1	8	MBC
HMF003518A	982	191	383	305	103	MBC
HMF003519A	144	55	23	19	47	MBC
HMF003528A	327	84	77	46	120	MBC
HMF003531A	46	30	6	2	8	MBC
HMF003545A	64	28	14	5	17	MBC
HMF003562A	122	17	24	36	45	MBC
HMF003563A	385	103	90	42	150	MBC
HMF003568A	54	18	11	21	4	MBC
HMF003573A	816	263	120	230	203	MBC
HMF003581A	511	178	192	46	95	MBC
HMF003586A	498	98	117	101	182	MBC
HMF003599A	489	124	108	79	178	MBC
HMF003614A	115	76	17	8	14	MBC
HMF003625A	77	32	24	7	14	MBC
HMF003626A	145	26	47	26	46	MBC
HMF003645A	34	14	6	7	7	MBC
HMF003665A	508	170	103	98	137	MBC
HMF003666A	227	37	76	17	97	MBC
HMF003670A	72	17	16	9	30	MBC
HMF003676A	263	49	40	133	41	MBC
HMF003678A	55	12	13	8	22	MBC
HMF003684A	215	68	45	50	52	MBC
HMF003691A	725	121	53	481	70	MBC
HMF003701A	887	275	159	142	311	MBC
HMF003703A	340	37	98	72	133	MBC
HMF003712A	199	54	33	38	74	MBC
HMF003720A	341	121	68	51	101	MBC
HMF003720B	376	130	82	49	115	MBC
HMF003726A	122	33	33	13	43	MBC
HMF003730A	64	16	25	6	17	MBC
HMF003738A	268	89	73	37	69	MBC
HMF003745A	87	14	29	12	32	MBC
HMF003753A	266	63	56	53	94	MBC
HMF003754A	338	128	64	57	89	MBC
HMF003771A	204	43	54	34	73	MBC
HMF003780A	44	9	15	11	9	MBC
HMF003783A	351	120	79	58	94	MBC
HMF003792A	388	60	100	66	162	MBC
HMF003796A	918	190	180	457	91	MBC
HMF003800A	668	232	119	107	210	MBC
HMF003802A	67	13	24	12	18	MBC
HMF003804A	348	168	50	45	85	MBC
HMF003808A	125	24	27	29	45	MBC
HMF003810A	264	33	62	63	106	MBC
HMF003817A	188	39	52	32	65	MBC
HMF003837A	515	156	167	103	89	MBC
HMF003849A	207	48	112	14	33	MBC
HMF003850A	267	54	96	37	80	MBC
HMF003851A	182	27	43	40	72	MBC
HMF003861A	66	17	14	11	24	MBC
HMF003871A	19	12	5	1	1	MBC
HMF003882A	46	17	13	6	10	MBC
HMF003921A	209	80	32	31	66	MBC
HMF003935A	72	30	12	7	23	MBC
HMF003938A	55	15	11	11	18	MBC
HMF003956A	101	31	19	18	33	MBC
HMF003975A	1358	351	154	592	261	MBC
HMF003977A	64	16	10	5	33	MBC
HMF003981A	287	82	66	43	96	MBC
HMF003997A	52	21	15	5	11	MBC
HMF004004A	176	62	40	27	47	MBC
HMF004010A	48	6	22	10	10	MBC
HMF004012A	89	18	26	10	35	MBC
HMF004023A	814	335	144	118	217	MBC
HMF004030A	33	11	12	5	5	MBC
HMF004039A	172	58	44	21	49	MBC
HMF004042A	52	40	2	5	5	MBC
HMF004062A	27	12	5	0	10	MBC
HMF004071A	379	103	143	33	100	MBC
HMF004078A	157	20	44	32	61	MBC
HMF004081A	74	26	25	10	13	MBC
HMF004094A	31	2	13	6	10	MBC
HMF004098A	487	218	84	67	118	MBC
HMF004101A	128	87	21	13	7	MBC
HMF004104A	908	326	161	155	266	MBC
HMF004121A	69	38	11	9	11	MBC
HMF004127A	34	15	5	5	9	MBC
HMF004129A	38	6	8	9	15	MBC
HMF004131A	90	20	30	11	29	MBC
HMF004135A	533	122	106	104	201	MBC
HMF004136A	102	28	23	20	31	MBC
HMF004157A	225	62	49	54	60	MBC
HMF004170A	36	6	17	5	8	MBC
HMF004174A	253	53	34	157	9	MBC
HMF004215A	726	164	190	116	256	MBC
HMF004227A	804	321	167	103	213	MBC
HMF004244A	82	18	23	14	27	MBC
HMF004276A	34	9	12	3	10	MBC
HMF004280A	174	42	85	34	13	MBC
HMF004286A	329	79	59	106	85	MBC
HMF004287A	77	15	15	19	28	MBC
HMF004315A	77	26	13	12	26	MBC
HMF004335A	127	34	36	20	37	MBC
HMF004381A	309	85	84	31	109	MBC
HMF004386A	156	41	37	31	47	MBC
PD11353a	5	4	1	0	0	IBC
PD11354a	19	7	1	4	7	IBC
PD11378a	5	2	2	1	0	IBC
PD12664a	198	56	38	33	71	IBC
PD13352a	0	0	0	0	0	IBC
PD13353a	15	3	6	2	4	IBC
PD13357a	51	15	10	7	19	IBC
PD13358a	31	2	13	6	10	IBC
PD13359a	64	1	18	12	33	IBC
PD13632a	227	29	55	46	97	IBC
PD13633a	68	5	21	21	21	IBC
PD13769a	2	1	1	0	0	IBC
PD14434a	61	28	15	10	8	IBC
PD14436a	34	12	6	7	9	IBC
PD14443a	111	24	28	19	40	IBC
PD14444a	27	3	1	17	6	IBC
PD14445a	55	27	10	4	14	IBC
PD14446a	208	52	53	36	67	IBC
PD14447a	45	11	14	10	10	IBC
PD14449a	56	15	19	2	20	IBC
PD14452a	87	21	37	10	19	IBC
PD14455a	84	9	27	11	37	IBC
PD14466a	341	121	49	56	115	IBC
PD14469a	173	37	38	45	53	IBC
PD14470a	19	7	3	1	8	IBC
PD14474a	172	32	38	49	53	IBC
PD17976a	11	1	3	6	1	IBC
PD17982a	3	2	0	0	1	IBC
PD17986a	167	26	39	95	7	IBC
PD17996a	72	27	9	4	32	IBC
PD18006a	13	8	1	4	0	IBC
PD18007a	184	52	75	24	33	IBC
PD18008a	138	57	57	5	19	IBC
PD18010a	53	4	25	11	13	IBC
PD18111a	11	1	3	3	4	IBC
PD18170a	17	4	2	9	2	IBC
PD18175a	51	7	16	10	18	IBC
PD18178a	2	0	0	2	0	IBC
PD18184a	180	21	39	44	76	IBC
PD18233a	34	5	14	7	8	IBC
PD18237a	192	48	106	14	24	IBC
PD18758a	2	0	2	0	0	IBC
PD18760a	49	13	13	10	13	IBC
PD18761a	0	0	0	0	0	IBC
PD18762a	2	0	1	1	0	IBC
PD18763a	29	4	5	5	15	IBC
PD18764a	0	0	0	0	0	IBC
PD18765a	14	3	3	1	7	IBC
PD18772a	16	11	1	1	3	IBC
PD18777a	16	1	3	4	8	IBC
PD20341a	2	0	0	1	1	IBC
PD20342a	2	0	1	0	1	IBC
PD20343a	69	19	11	12	27	IBC
PD20344a	92	23	49	7	13	IBC
PD20345a	1	0	0	1	0	IBC
PD20347a	20	0	7	7	6	IBC
PD20348a	21	8	7	2	4	IBC
PD20400a	11	5	3	2	1	IBC
PD20401a	49	14	13	11	11	IBC
PD20403a	255	64	63	38	90	IBC
PD20404a	56	26	12	6	12	IBC
PD20405a	521	6	121	115	279	IBC
PD4075a	35	22	5	3	5	IBC
PD6700a2	104	9	47	11	37	IBC
PD6701a2	103	26	25	15	37	IBC
PD7239a	117	26	12	14	65	IBC
PD7308a	234	80	44	33	77	IBC
PD7310a	26	9	4	6	7	IBC
PD7311a	16	2	6	5	3	IBC
PD7314a	7	5	2	0	0	IBC
PD7317a	27	5	9	8	5	IBC
PD7318a	13	7	4	0	2	IBC
PD7319a	1	0	0	1	0	IBC
PD7454a	97	37	26	4	30	IBC
PD7455a	171	40	32	24	75	IBC
PD8823a	25	4	7	8	6	IBC
PD8826a	1	0	0	1	0	IBC
PD9066a	3	0	2	1	0	IBC
PD9590a	4	1	2	0	1	IBC
PD9596a	8	2	1	3	2	IBC
PD10010a	108	4	38	30	36	IBC
PD10011a	144	6	12	109	17	IBC
PD10014a	221	34	54	110	23	IBC
PD11326a	360	69	54	184	53	IBC
PD11327a	274	43	71	80	80	IBC
PD11336a	74	4	11	29	30	IBC
PD11337a	77	26	19	9	23	IBC
PD11338a	2	0	2	0	0	IBC
PD11339a	63	24	14	8	17	IBC
PD11340a	349	99	116	30	104	IBC
PD11341a	40	18	10	4	8	IBC
PD11342a	17	5	5	3	4	IBC
PD11343a	122	45	25	15	37	IBC
PD11344a	165	50	32	29	54	IBC
PD11345a	451	67	119	95	170	IBC
PD11346a	471	111	100	90	170	IBC
PD11347a	146	27	39	24	56	IBC
PD11348a	130	30	30	27	43	IBC
PD11349a	451	89	119	78	165	IBC
PD11352a	2	1	0	1	0	IBC
PD11355a	42	10	18	5	9	IBC
PD11357a	18	1	9	1	7	IBC
PD11358a	0	0	0	0	0	IBC
PD11359a	1	0	0	0	1	IBC
PD11360a	87	30	24	8	25	IBC
PD11361a	5	3	2	0	0	IBC
PD11364a	23	6	8	3	6	IBC
PD11365a	27	3	5	13	6	IBC
PD11366a	32	14	6	5	7	IBC
PD11367a	104	38	19	10	37	IBC
PD11368a	333	48	84	80	121	IBC
PD11369a	308	58	74	50	126	IBC
PD11370a	3	0	2	1	0	IBC
PD11372a	57	30	12	7	8	IBC
PD11374a	70	22	17	13	18	IBC
PD11375a	7	2	3	0	2	IBC
PD11376a	64	8	17	14	25	IBC
PD11379a	115	24	23	43	25	IBC
PD11380a	32	0	12	5	15	IBC
PD11381a	29	19	4	2	4	IBC
PD11383a	4	1	0	0	3	IBC
PD11384a	5	3	0	1	1	IBC
PD11385a	76	19	19	17	21	IBC
PD11386a	16	9	1	1	5	IBC
PD11388a	156	31	37	30	58	IBC
PD11389a	1	0	0	1	0	IBC
PD11391a	2	0	1	1	0	IBC
PD11393a	157	21	37	37	62	IBC
PD11394a	26	10	6	3	7	IBC
PD11395a	25	1	9	4	11	IBC
PD11396a	46	15	11	4	16	IBC
PD11397a	100	27	20	16	37	IBC
PD11398a	43	25	6	6	6	IBC
PD11399a	125	53	21	17	34	IBC
PD11402a	31	7	5	6	13	IBC
PD11462a	149	7	43	34	65	IBC
PD11464a	154	52	16	39	47	IBC
PD11465a	208	34	43	73	58	IBC
PD11740a	15	7	5	2	1	IBC
PD11741a	34	8	9	6	11	IBC
PD11742a	334	83	61	138	52	IBC
PD11743a	82	20	14	32	16	IBC
PD11744a	1	1	0	0	0	IBC
PD11745a	154	12	42	28	72	IBC
PD11748a	401	92	43	235	31	IBC
PD11750a	217	34	31	131	21	IBC
PD11751a	513	115	127	234	37	IBC
PD11752a	246	21	94	39	92	IBC
PD11753a	10	2	5	0	3	IBC
PD11755a	130	17	16	79	18	IBC
PD11756a	17	4	5	1	7	IBC
PD11757a	94	12	12	61	9	IBC
PD11760a	76	37	19	10	10	IBC
PD11761a	70	9	19	17	25	IBC
PD11762a	16	4	6	1	5	IBC
PD11765a	42	9	3	18	12	IBC
PD11766a	81	36	16	7	22	IBC
PD11767a	6	2	4	0	0	IBC
PD11769a	53	6	13	13	21	IBC
PD11816a	57	17	21	5	14	IBC
PD11818a	301	114	42	51	94	IBC
PD11819a	2	0	2	0	0	IBC
PD13162a	136	27	28	33	48	IBC
PD13163a	172	18	46	29	79	IBC
PD13164a	85	3	23	20	39	IBC
PD13165a	324	34	80	134	76	IBC
PD13166a	172	64	29	27	52	IBC
PD13167a	242	58	55	38	91	IBC
PD13168a	178	34	39	39	66	IBC
PD13296a	1221	222	82	822	95	IBC
PD13297a	322	47	64	165	46	IBC
PD13298a	233	97	42	22	72	IBC
PD13299a	278	46	74	123	35	IBC
PD13302a	267	85	54	35	93	IBC
PD13304a	0	0	0	0	0	IBC
PD13306a	18	9	2	0	7	IBC
PD13307a	78	10	18	19	31	IBC
PD13310a	1	0	0	1	0	IBC
PD13311a	145	22	21	89	13	IBC
PD13312a	21	6	6	9	0	IBC
PD13416a	0	0	0	0	0	IBC
PD13418a	49	11	18	4	16	IBC
PD13419a	25	1	9	4	11	IBC
PD13420a	16	4	8	2	2	IBC
PD13422a	10	4	2	3	1	IBC
PD13424a	217	67	43	43	64	IBC
PD13425a	617	175	131	100	211	IBC
PD13426a	0	0	0	0	0	IBC
PD13427a	2	0	0	0	2	IBC
PD13428a	49	3	17	9	20	IBC
PD13602a	231	62	73	43	53	IBC
PD13603a	309	67	75	47	120	IBC
PD13604a	148	6	50	28	64	IBC
PD13605a	162	35	35	29	63	IBC
PD13606a	336	64	81	60	131	IBC
PD13607a	40	8	11	8	13	IBC
PD13608a	175	62	24	20	69	IBC
PD13609a	478	214	82	57	125	IBC
PD13618a	0	0	0	0	0	IBC
PD13619a	2	2	0	0	0	IBC
PD13620a	156	27	66	14	49	IBC
PD13622a	256	34	77	56	89	IBC
PD13623a	10	3	3	1	3	IBC
PD13625a	242	48	73	47	74	IBC
PD13626a	38	17	6	10	5	IBC
PD13627a	184	29	72	68	15	IBC
PD13629a	2	1	1	0	0	IBC
PD13630a	85	10	24	11	40	IBC
PD13631a	19	6	5	2	6	IBC
PD13752a	58	18	13	12	15	IBC
PD13753a	11	1	6	2	2	IBC
PD13754a	20	1	11	1	7	IBC
PD13755a	1	0	1	0	0	IBC
PD13756a	0	0	0	0	0	IBC
PD13757a	24	2	6	4	12	IBC
PD13758a	25	13	6	1	5	IBC
PD13760a	10	0	5	2	3	IBC
PD13761a	1	0	0	1	0	IBC
PD13762a	1	0	0	1	0	IBC
PD13763a	67	9	20	16	22	IBC
PD13764a	989	473	149	121	246	IBC
PD13765a	108	25	48	11	24	IBC
PD13766a	67	33	16	8	10	IBC
PD13767a	25	12	5	3	5	IBC
PD13768a	1	0	1	0	0	IBC
PD13770a	34	9	9	10	6	IBC
PD13771a	280	44	131	64	41	IBC
PD14432a	13	9	3	0	1	IBC
PD14433a	54	0	13	8	33	IBC
PD14435a	200	43	35	56	66	IBC
PD14437a	217	66	52	47	52	IBC
PD14439a	5	3	2	0	0	IBC
PD14441a	32	15	11	3	3	IBC
PD14442a	2	0	1	0	1	IBC
PD14450a	45	15	3	6	21	IBC
PD14453a	318	54	74	80	110	IBC
PD14454a	129	13	34	32	50	IBC
PD14456a	26	7	7	4	8	IBC
PD14457a	182	63	35	32	52	IBC
PD14458a	0	0	0	0	0	IBC
PD14459a	31	8	10	3	10	IBC
PD14460a	58	14	8	8	28	IBC
PD14461a	38	10	10	8	10	IBC
PD14462a	29	1	8	4	16	IBC
PD14465a	99	31	28	12	28	IBC
PD14467a	52	11	19	7	15	IBC
PD14468a	15	12	1	0	2	IBC
PD14471a	115	16	26	16	57	IBC
PD14472a	7	3	2	1	1	IBC
PD14473a	38	14	5	6	13	IBC
PD17973a	14	2	4	5	3	IBC
PD17981a	44	3	16	8	17	IBC
PD17991a	3	2	1	0	0	IBC
PD17994a	7	1	1	4	1	IBC
PD18017a	60	4	12	30	14	IBC
PD18020a	446	81	121	166	78	IBC
PD18022a	113	34	24	17	38	IBC
PD18024a	667	82	109	423	53	IBC
PD18031a	93	22	18	13	40	IBC
PD18037a	197	33	92	20	52	IBC
PD18045a	570	177	107	86	200	IBC
PD18046a	39	16	7	3	13	IBC
PD18047a	88	17	25	15	31	IBC
PD18048a	198	32	59	53	54	IBC
PD18049a	50	10	14	7	19	IBC
PD18050a	299	102	55	45	97	IBC
PD18100a	8	5	0	1	2	IBC
PD18101a	9	4	3	2	0	IBC
PD18116a	9	0	2	0	7	IBC
PD18149a	21	3	6	5	7	IBC
PD18188a	52	25	7	5	15	IBC
PD18189a	73	15	16	15	27	IBC
PD18247a	3	0	2	1	0	IBC
PD18251a	125	25	29	31	40	IBC
PD18257a	51	9	10	12	20	IBC
PD18258a	8	4	1	1	2	IBC
PD18259a	78	22	41	4	11	IBC
PD18264a	40	10	17	6	7	IBC
PD18269a	2	2	0	0	0	IBC
PD18728a	2	1	0	1	0	IBC
PD18730a	20	8	5	2	5	IBC
PD18733a	33	10	8	2	13	IBC
PD18734a	318	106	58	50	104	IBC
PD18748a	19	8	7	1	3	IBC
PD18749a	2	1	1	0	0	IBC
PD18751a	71	26	14	11	20	IBC
PD18754a	21	6	9	2	4	IBC
PD18756a	2	0	2	0	0	IBC
PD18768a	2	1	0	0	1	IBC
PD18769a	21	3	9	2	7	IBC
PD18771a	8	4	1	1	2	IBC
PD18775a	11	5	0	1	5	IBC
PD18776a	13	4	3	2	4	IBC
PD22036a	0	0	0	0	0	IBC
PD22251a	39	15	5	8	11	IBC
PD22355a	473	72	34	346	21	IBC
PD22357a	276	46	56	68	106	IBC
PD22358a	61	9	30	6	16	IBC
PD22359a	33	14	8	4	7	IBC
PD22360a	154	44	51	46	13	IBC
PD22361a	129	34	27	19	49	IBC
PD22362a	158	68	26	18	46	IBC
PD22363a	132	32	61	15	24	IBC
PD22364a	40	6	10	13	11	IBC
PD22365a	49	7	12	9	21	IBC
PD22366a	260	53	52	99	56	IBC
PD23550a	271	79	39	47	106	IBC
PD23554a	131	19	17	88	7	IBC
PD23558a	148	20	75	13	40	IBC
PD23559a	84	3	42	30	9	IBC
PD23560a	77	11	27	7	32	IBC
PD23561a	74	0	20	15	39	IBC
PD23562a	221	61	38	99	23	IBC
PD23563a	215	45	58	78	34	IBC
PD23564a	9	0	6	3	0	IBC
PD23565a	174	40	54	25	55	IBC
PD23566a	265	59	47	116	43	IBC
PD23567a	255	46	39	136	34	IBC
PD23569a	21	5	4	7	5	IBC
PD23570a	28	21	2	2	3	IBC
PD23574a	326	70	89	125	42	IBC
PD23577a	199	30	29	131	9	IBC
PD23578a	220	40	25	148	7	IBC
PD23579a	9	0	4	2	3	IBC
PD24182a	196	31	46	92	27	IBC
PD24186a	113	33	49	13	18	IBC
PD24189a	8	1	5	2	0	IBC
PD24190a	226	38	52	58	78	IBC
PD24191a	56	17	25	7	7	IBC
PD24192a	225	59	119	16	31	IBC
PD24193a	2	1	1	0	0	IBC
PD24194a	51	14	9	9	19	IBC
PD24195a	14	1	5	8	0	IBC
PD24196a	142	28	36	24	54	IBC
PD24197a	319	38	43	199	39	IBC
PD24199a	131	36	26	26	43	IBC
PD24200a	47	3	7	33	4	IBC
PD24201a	389	90	70	172	57	IBC
PD24202a	292	23	23	233	13	IBC
PD24204a	5	2	3	0	0	IBC
PD24205a	83	28	31	7	17	IBC
PD24206a	104	32	18	12	42	IBC
PD24207a	347	112	65	42	128	IBC
PD24208a	62	15	9	31	7	IBC
PD24209a	73	3	18	30	22	IBC
PD24212a	235	77	75	32	51	IBC
PD24214a	213	65	53	25	70	IBC
PD24215a	63	6	22	22	13	IBC
PD24216a	59	2	18	34	5	IBC
PD24217a	110	38	18	25	29	IBC
PD24218a	95	6	36	12	41	IBC
PD24219a	100	26	20	13	41	IBC
PD24220a	383	64	87	75	157	IBC
PD24221a	12	5	4	2	1	IBC
PD24223a	12	2	5	2	3	IBC
PD24224a	43	9	13	7	14	IBC
PD24225a	31	6	12	4	9	IBC
PD24302a	5	2	2	1	0	IBC
PD24303a	165	25	4	132	4	IBC
PD24304a	91	19	29	35	8	IBC
PD24306a	107	12	8	84	3	IBC
PD24307a	50	2	15	7	26	IBC
PD24308a	221	51	41	40	89	IBC
PD24314a	143	16	43	30	54	IBC
PD24318a	94	18	26	17	33	IBC
PD24320a	61	12	12	17	20	IBC
PD24322a	98	7	18	30	43	IBC
PD24325a	200	31	75	70	24	IBC
PD24326a	61	6	16	14	25	IBC
PD24327a	247	97	36	29	85	IBC
PD24329a	94	35	22	12	25	IBC
PD24332a	79	13	14	19	33	IBC
PD24333a	49	11	9	11	18	IBC
PD24335a	434	205	69	59	101	IBC
PD24336a	81	59	4	9	9	IBC
PD24337a	460	92	26	306	36	IBC
PD3851a	32	8	7	5	12	IBC
PD3890a	166	24	20	113	9	IBC
PD3904a	161	18	76	28	39	IBC
PD3905a	139	24	23	49	43	IBC
PD3945a	104	21	59	14	10	IBC
PD3989a	14	0	5	4	5	IBC
PD4005a	184	35	24	110	15	IBC
PD4006a	351	34	59	230	28	IBC
PD4069a	3	0	1	1	1	IBC
PD4072a	1	0	1	0	0	IBC
PD4076a	2	0	2	0	0	IBC
PD4085a	66	16	15	10	25	IBC
PD4086a	49	3	15	16	15	IBC
PD4088a	171	47	34	38	52	IBC
PD4103a	613	269	124	58	162	IBC
PD4107a	291	61	78	113	39	IBC
PD4109a	181	23	74	40	44	IBC
PD4115a	129	24	67	8	30	IBC
PD4116a	256	56	111	23	66	IBC
PD4192a	102	25	26	13	38	IBC
PD4194a	23	0	7	6	10	IBC
PD4198a	220	76	44	30	70	IBC
PD4199a	85	18	21	15	31	IBC
PD4225a	46	29	6	4	7	IBC
PD4248a	141	18	43	31	49	IBC
PD4252a	150	27	45	42	36	IBC
PD4255a	311	113	58	75	65	IBC
PD4261a	24	6	9	3	6	IBC
PD4264a	70	24	12	8	26	IBC
PD4266a	7	0	3	0	4	IBC
PD4267a	0	0	0	0	0	IBC
PD4315a	209	66	40	41	62	IBC
PD4604a	201	59	72	36	34	IBC
PD4605a	98	13	26	22	37	IBC
PD4606a	48	18	11	3	16	IBC
PD4607a	18	6	2	2	8	IBC
PD4613a	24	6	9	5	4	IBC
PD4826a	293	85	57	53	98	IBC
PD4833a	540	61	44	415	20	IBC
PD4836a	80	10	32	12	26	IBC
PD4841a	607	41	50	466	50	IBC
PD4844a	216	54	99	30	33	IBC
PD4845a	155	14	79	33	29	IBC
PD4847a	252	20	55	122	55	IBC
PD4872a	90	33	34	13	10	IBC
PD4874a	222	79	71	27	45	IBC
PD4875a	138	19	71	12	36	IBC
PD4876a	95	31	42	12	10	IBC
PD4951a	33	7	14	5	7	IBC
PD4952a	333	73	149	35	76	IBC
PD4953a	143	34	39	43	27	IBC
PD4954a	127	12	73	18	24	IBC
PD4955a	102	20	51	20	11	IBC
PD4956a	236	16	102	91	27	IBC
PD4957a	74	7	36	7	24	IBC
PD4958a	102	25	51	7	19	IBC
PD4959a	103	17	53	11	22	IBC
PD4962a	85	25	22	17	21	IBC
PD4965a	33	16	6	6	5	IBC
PD4967a	9	1	3	3	2	IBC
PD4968a	213	75	39	25	74	IBC
PD4969a	18	2	4	4	8	IBC
PD4970a	31	1	10	12	8	IBC
PD4971a	383	217	39	38	89	IBC
PD4972a	0	0	0	0	0	IBC
PD4975a	76	12	44	7	13	IBC
PD4976a	118	33	28	15	42	IBC
PD4977a	16	1	11	2	2	IBC
PD4978a	555	195	91	82	187	IBC
PD4980a	87	0	18	42	27	IBC
PD4981a	2	2	0	0	0	IBC
PD4982a	0	0	0	0	0	IBC
PD4983a	0	0	0	0	0	IBC
PD4985a	2	2	0	0	0	IBC
PD4986a	9	1	5	0	3	IBC
PD5925a	92	24	42	15	11	IBC
PD5928a	80	27	43	6	4	IBC
PD5930a	140	25	20	86	9	IBC
PD5932a	320	56	52	184	28	IBC
PD5934a	453	85	58	280	30	IBC
PD5935a	335	64	58	182	31	IBC
PD5936a	130	24	28	20	58	IBC
PD5937a	8	0	4	3	1	IBC
PD5942a	161	11	46	36	68	IBC
PD5944a	24	1	7	9	7	IBC
PD5945a	434	105	77	229	23	IBC
PD5946a	403	182	61	53	107	IBC
PD5947a	151	25	37	31	58	IBC
PD5948a	489	98	118	192	81	IBC
PD5950a	229	54	147	10	18	IBC
PD5951a	116	8	33	26	49	IBC
PD5953a	19	9	5	2	3	IBC
PD5956a	692	24	162	379	127	IBC
PD5959a	309	103	60	42	104	IBC
PD5960a	62	19	30	3	10	IBC
PD5961a	104	52	6	9	37	IBC
PD5964a	69	27	19	9	14	IBC
PD6016a2	1	0	1	0	0	IBC
PD6041a	2	1	0	0	1	IBC
PD6042a	163	45	40	25	53	IBC
PD6043a	217	31	82	88	16	IBC
PD6044a	61	20	12	8	21	IBC
PD6045a	32	2	9	6	15	IBC
PD6046a	212	29	63	33	87	IBC
PD6047a	142	27	40	35	40	IBC
PD6048a	343	53	75	70	145	IBC
PD6404a	139	34	39	30	36	IBC
PD6405a	214	50	65	31	68	IBC
PD6406a	185	37	25	105	18	IBC
PD6409a	163	31	47	66	19	IBC
PD6410a	194	29	23	120	22	IBC
PD6411a	187	45	41	75	26	IBC
PD6412a	82	22	39	8	13	IBC
PD6413a	321	60	20	225	16	IBC
PD6414a	7	0	2	2	3	IBC
PD6415a	363	81	57	176	49	IBC
PD6416a	72	14	18	6	34	IBC
PD6417a	137	62	25	15	35	IBC
PD6418a	2	0	1	1	0	IBC
PD6422a	362	82	103	54	123	IBC
PD6466b	61	22	11	6	22	IBC
PD6684a	297	50	79	142	26	IBC
PD6711a2	21	7	2	2	10	IBC
PD6719a	107	31	22	15	39	IBC
PD6720a	74	36	11	11	16	IBC
PD6721a	45	8	12	12	13	IBC
PD6722a	196	25	35	115	21	IBC
PD6727b	271	58	67	49	97	IBC
PD6728b	113	14	18	58	23	IBC
PD6729a2	120	18	50	11	41	IBC
PD6730b	97	9	39	23	26	IBC
PD6731a2	99	19	25	39	16	IBC
PD6732b	178	60	25	47	46	IBC
PD6733b	93	7	36	11	39	IBC
PD7066a	321	25	15	253	28	IBC
PD7067a	226	117	16	20	73	IBC
PD7069a	145	19	46	25	55	IBC
PD7199a	69	0	21	14	34	IBC
PD7201a	12	1	4	5	2	IBC
PD7202a	452	107	92	91	162	IBC
PD7203a	177	59	39	18	61	IBC
PD7204a	44	17	6	5	16	IBC
PD7205a	519	222	98	73	126	IBC
PD7206a	127	46	22	16	43	IBC
PD7207a	6	0	1	1	4	IBC
PD7209a	1	0	0	1	0	IBC
PD7210a	1	1	0	0	0	IBC
PD7211a	605	96	47	428	34	IBC
PD7214a	15	11	2	0	2	IBC
PD7215a	259	19	25	193	22	IBC
PD7217a	124	30	54	5	35	IBC
PD7218a	1	1	0	0	0	IBC
PD7219a	70	4	22	24	20	IBC
PD7220a	39	1	18	8	12	IBC
PD7221a	9	6	2	1	0	IBC
PD7238a	46	16	6	9	15	IBC
PD7240a	150	37	33	14	66	IBC
PD7243a	203	45	40	41	77	IBC
PD7248a	367	73	82	175	37	IBC
PD7249a	181	53	39	40	49	IBC
PD7250a	344	67	81	159	37	IBC
PD7304a	154	38	20	52	44	IBC
PD7305a	330	98	63	48	121	IBC
PD7306a	410	111	98	64	137	IBC
PD7307a	329	89	64	47	129	IBC
PD7316a	188	41	36	82	29	IBC
PD7321a	452	76	46	306	24	IBC
PD7322a	70	30	12	7	21	IBC
PD7341a	245	55	42	41	107	IBC
PD7344a	38	5	18	4	11	IBC
PD7426a	485	108	75	267	35	IBC
PD7428a	386	52	40	270	24	IBC
PD8609a	60	24	10	5	21	IBC
PD8610a	142	31	70	13	28	IBC
PD8611a	416	72	58	255	31	IBC
PD8612a	43	3	6	21	13	IBC
PD8614a	17	5	4	1	7	IBC
PD8615a	77	27	15	14	21	IBC
PD8617a	59	14	19	5	21	IBC
PD8618a	8	0	6	0	2	IBC
PD8619a	248	48	56	46	98	IBC
PD8620a	2	1	1	0	0	IBC
PD8621a	271	48	43	163	17	IBC
PD8622a	49	10	15	4	20	IBC
PD8623a	29	17	7	0	5	IBC
PD8652a2	387	65	88	207	27	IBC
PD8660a2	591	162	188	116	125	IBC
PD8828a	12	6	3	0	3	IBC
PD8830a	129	28	50	19	32	IBC
PD8832a	377	92	116	87	82	IBC
PD8964a	247	40	156	16	35	IBC
PD8965a	105	27	18	30	30	IBC
PD8969a	126	51	33	13	29	IBC
PD8973a	83	7	23	25	28	IBC
PD8977a	32	6	8	2	16	IBC
PD8978a	133	25	72	12	24	IBC
PD8979a	742	299	112	109	222	IBC
PD8980a	544	102	122	174	146	IBC
PD8981a	172	41	32	23	76	IBC
PD8982a	511	76	101	212	122	IBC
PD8984a	163	26	76	36	25	IBC
PD8995a	117	15	32	19	51	IBC
PD8996a	201	36	55	34	76	IBC
PD8997a	338	117	70	41	110	IBC
PD8998a	95	36	16	15	28	IBC
PD8999a	85	39	14	9	23	IBC
PD9000a	208	64	91	25	28	IBC
PD9001a	38	14	9	4	11	IBC
PD9002a	159	42	32	27	58	IBC
PD9004a	284	80	73	75	56	IBC
PD9009a	94	5	24	19	46	IBC
PD9063a	85	55	14	8	8	IBC
PD9064a	428	59	45	295	29	IBC
PD9065a	29	12	3	6	8	IBC
PD9067a	9	4	0	1	4	IBC
PD9193a	306	59	70	50	127	IBC
PD9464a	349	42	70	89	148	IBC
PD9467a	33	2	9	9	13	IBC
PD9539a	223	71	36	36	80	IBC
PD9541a	43	5	11	6	21	IBC
PD9544a	3	0	0	1	2	IBC
PD9567a	118	32	32	17	37	IBC
PD9568a	215	45	94	51	25	IBC
PD9569a	63	7	17	14	25	IBC
PD9570a	2	2	0	0	0	IBC
PD9571a	315	53	63	139	60	IBC
PD9572a	17	7	2	2	6	IBC
PD9573a	40	11	6	7	16	IBC
PD9574a	21	4	4	2	11	IBC
PD9575a	97	8	26	47	16	IBC
PD9576a	511	128	109	206	68	IBC
PD9577a	60	32	8	8	12	IBC
PD9578a	2	1	0	0	1	IBC
PD9579a	47	19	10	11	7	IBC
PD9581a	0	0	0	0	0	IBC
PD9582a	245	107	29	30	79	IBC
PD9584a	146	1	33	46	66	IBC
PD9585a	533	140	45	311	37	IBC
PD9589a	16	5	6	4	1	IBC
PD9591a	15	6	0	3	6	IBC
PD9592a	228	35	99	77	17	IBC
PD9593a	23	12	7	1	3	IBC
PD9595a	223	61	47	95	20	IBC
PD9597a	14	6	4	0	4	IBC
PD9599a	131	23	34	25	49	IBC
PD9600a	38	5	7	13	13	IBC
PD9604a	119	12	45	38	24	IBC
PD9605a	61	9	18	15	19	IBC
PD9606a	0	0	0	0	0	IBC
PD9694a	50	12	11	9	18	IBC
PD9696a	332	50	36	223	23	IBC
PD9702a	470	69	33	337	31	IBC
PD9752a	293	57	62	44	130	IBC
PD9754a	46	7	9	13	17	IBC
PD9755a	58	8	14	10	26	IBC
PD9756a	52	15	11	9	17	IBC
PD9759a	54	6	13	9	26	IBC
PD9760a	141	20	40	18	63	IBC
PD9761a	2	1	0	1	0	IBC
PD9842a	1	0	1	0	0	IBC
PD9843a	0	0	0	0	0	IBC
PD9844a	0	0	0	0	0	IBC
PD9845a	29	9	8	5	7	IBC
PD9847a	4	1	0	3	0	IBC
01658141-8398-4585-9f0f-8355dd9b0604	419	74	80	51	214	IBC
0448206f-3ade-4087-b1a9-4fb2d14e1367	1202	143	150	747	162	IBC
07b5141f-ac79-439b-883b-b0183bbe7ff5	118	28	66	11	13	IBC
097a7d36-905b-72be-e050-11ac0d482c9a	0	0	0	0	0	IBC
110b5f05-ded7-45ec-b0f6-a941c92d77dd	444	30	62	53	299	IBC
13c312ec-0add-4758-ab8d-c193e2e08c6d	6	2	2	1	1	IBC
13d05f7a-e16a-40ef-9a15-21257da2cf89	35	11	8	7	9	IBC
15f90ef0-831b-40a3-98bd-ec226a9e8b26	96	15	37	19	25	IBC
1bb3a1c7-4d7b-4fb6-b54d-e94cbd0e32aa	0	0	0	0	0	IBC
1c0e384f-7254-4afe-93c0-b3fc6c6a7894	173	49	50	19	55	IBC
1eb62abc-7928-405b-84cc-f091ca5347b2	144	18	42	37	47	IBC
207f8a42-5b05-4876-b0ae-ebfaeea27844	532	120	91	281	40	IBC
2290b078-6a5b-4c83-9dfb-b525bbf14e4e	251	42	37	110	62	IBC
25c76a8f-77c0-4650-bddf-45ed0c10a2e6	146	44	61	15	26	IBC
25e4cad7-2403-4992-9cbc-433574673549	83	22	6	7	48	IBC
27f87d1e-2c32-4beb-9677-62f7a286673d	485	180	85	74	146	IBC
2b000af3-2c9d-4eaa-af3f-8101b7425c37	208	58	32	32	86	IBC
2c6f1862-bb82-4e7e-9cb3-338bdf022ff4	184	25	48	23	88	IBC
2da2b745-068d-408c-9163-3b3a78d4aaed	16	10	2	0	4	IBC
30dbe353-86d5-40ed-84c2-dbddf7beb17b	2	0	2	0	0	IBC
3585e133-b3c1-4d90-b5f2-2b867e0ae0ec	410	81	93	93	143	IBC
36d1a85e-a09b-4537-86e0-eaf1eb03aed8	475	29	40	365	41	IBC
418e916b-7a4e-4fab-8616-15dcec4d79f8	518	29	80	354	55	IBC
41f140b8-72b9-4ae3-8b25-6144d9f94d0f	398	103	40	27	228	IBC
43f7a2e0-fec9-4e43-872d-18c6c946fa17	278	14	11	177	76	IBC
467ef778-f481-44f3-9768-b9900252d2ba	352	61	40	181	70	IBC
47312f61-5ef4-4f25-9320-8fbb4758790e	592	64	341	67	120	IBC
47b5d831-5287-4f62-b17a-6e5eff2e4184	85	17	30	16	22	IBC
4d409156-3a36-4c63-9ad6-b6af34f27b06	349	101	52	86	110	IBC
4e84eed6-82a8-4e91-b0fd-61ec6ef69ce9	251	33	68	73	77	IBC
546b982f-60d9-43df-9761-09369afbee2d	106	37	21	18	30	IBC
5a535c49-d42e-43c6-9d32-dc76f28d4f0f	8	4	0	4	0	IBC
5b7d5767-2037-4175-aec9-886776343181	283	84	61	37	101	IBC
5dbf3203-ce73-41e4-bf9a-32fc856f73f5	852	185	153	456	58	IBC
6764e0a2-7a78-45c1-9189-6001c6518ce4	537	100	103	227	107	IBC
6c65cb6d-8c50-4c7c-bc84-eeebe09fbe01	738	188	145	142	263	IBC
6c8e9197-fd16-4fed-bfda-e349cab26314	156	52	62	12	30	IBC
6d7f44df-e9f0-4542-a6d8-d14ee7804002	251	19	57	55	120	IBC
6dbc5c31-043b-40e9-bf1a-e7b4ec351b4d	116	65	20	12	19	IBC
6e839eaf-1dbb-43f5-8846-c980e05540c7	649	135	96	269	149	IBC
71fda5a9-7049-406f-9348-2c24f7ddf5f4	419	89	82	182	66	IBC
73936e8b-c893-4afd-bd1f-be90c06a4869	95	16	12	20	47	IBC
74039acd-5aca-4c65-818c-3b577d295be0	155	18	44	28	65	IBC
7456abd5-303e-4e6f-bf4e-47efefc7310f	297	54	88	72	83	IBC
74b57d2c-a83f-4798-b86b-a533975e4cc0	619	104	113	283	119	IBC
7b08e810-f3c9-4155-ac11-f45a3a4f8b41	128	22	63	12	31	IBC
7b0b60c7-5fa0-440e-937f-8d82119330d6	31	10	8	9	4	IBC
7cdbe0e8-f614-4f54-b864-fd6b39e8ef1c	129	38	37	15	39	IBC
84c77098-03d0-4b22-afb1-797703e85c6c	192	8	70	49	65	IBC
8691c87f-2468-44bb-a670-3dccd6da33c6	73	24	19	10	20	IBC
8e03e773-5557-4e78-889b-4710c515378f	254	36	137	32	49	IBC
8f558713-f32b-403b-aedf-c79efeb41c67	353	122	54	41	136	IBC
9032b7fe-e38a-4641-a45e-67041668adc4	442	101	40	272	29	IBC
97064332-1d4f-4571-93ff-354ffe6d7df9	226	42	19	132	33	IBC
987528ac-437a-4eb8-a335-4f2076d5c006	748	144	141	398	65	IBC
987d41ee-6bab-490c-b0f2-bf28c0089de9	431	26	135	98	172	IBC
98bb3025-0637-4106-8621-12df7b5d662f	51	20	12	7	12	IBC
9c70688d-6e43-4520-9262-eaae4e4d597d	315	137	48	55	75	IBC
9ddf2119-a222-4fa5-a9f3-0bec7eeea36b	400	62	86	217	35	IBC
a6c14ebc-81a2-44f7-af87-2b7ec85e5696	574	116	71	49	338	IBC
a85cf239-ff51-46e7-9b88-4c2cb49c66b9	922	97	77	188	560	IBC
a876398c-5b1d-444f-a360-5fe2db697480	0	0	0	0	0	IBC
aa58c09a-7799-4675-8310-d270224b163e	116	7	3	3	103	IBC
aacaba97-ecde-440b-aae0-0e9c608c4b24	319	91	53	44	131	IBC
b27d75ba-5989-4200-bfe9-f1b7d7cf8008	891	291	109	442	49	IBC
b752b444-f033-4be4-9d24-e5e80b4181af	490	135	68	251	36	IBC
c61ded54-f80e-4da8-b1d8-e22551c96118	59	1	3	1	54	IBC
c67409b2-ac25-42a0-8543-4636ef132fe4	111	5	37	18	51	IBC
cc4f9175-a8c8-424a-99d7-8bd11cae0e52	51	13	20	7	11	IBC
d5372745-95cf-4572-a6e7-e7f5b796911a	737	111	94	456	76	IBC
d8c6d4b8-f279-4edc-aaa3-a1cc266aec4d	455	84	82	179	110	IBC
d8fbb398-d1da-4444-984a-22c8523625da	441	75	307	22	37	IBC
dabb5a94-9706-4429-8db0-c328e2004340	189	19	22	121	27	IBC
db45d81f-695c-4f99-beea-6dbec1ff47fc	202	32	55	29	86	IBC
ddc7377d-82c3-480a-be3c-3d1da52c77d4	388	149	64	59	116	IBC
df291849-4c35-44e1-b013-8f6b7ee36113	415	145	128	53	89	IBC
e5593865-5f8e-4a4c-b36f-73fbe64d66da	251	58	54	32	107	IBC
e55f338f-97e2-4394-ae23-c92606069485	80	9	23	11	37	IBC
e7dc7492-3a84-49c7-8dea-8f508b53dc40	49	9	13	13	14	IBC
e8392f20-c9e3-4649-b64f-5b266c393a76	58	9	22	13	14	IBC
ea43434b-197e-48ac-ae2e-46bc7f3776de	686	147	263	199	77	IBC
ec4d4cbc-d5d1-418d-a292-cad9576624fd	480	130	103	66	181	IBC
eddfbfb9-3ae8-449b-b870-46062a2571c1	219	18	32	135	34	IBC
f39cc911-36a7-4c06-9e91-4ad86281db3d	42	10	15	5	12	IBC
f6114c69-71a1-47d5-9b28-b0227b1872f7	453	138	80	70	165	IBC
f69e5057-eda6-4391-ba9a-aedbf6b572da	238	40	93	9	96	IBC
f7b84b5d-8f28-e6b7-e040-11ac0c484704	95	14	22	13	46	IBC
f809247c-2bab-ab06-e040-11ac0d482b8a	19	7	6	1	5	IBC
f848b66f-bd9e-4fba-afd4-eb58848d1ef4	730	172	93	419	46	IBC
f8f749b7-547d-49fa-9da2-44eed962b6fd	136	31	28	33	44	IBC
f9f04e42-63a2-4ee1-ade4-9e5bb5c20cdd	103	29	31	19	24	IBC
fb9135d9-2acf-41dd-8552-359e6b8c9470	611	178	120	95	218	IBC
fc6d77a9-121b-48ab-a899-713c3d1319a2	219	47	63	85	24	IBC
fc8130df-90ba-5d94-e040-11ac0d485e0c	280	35	130	49	66	IBC
fc8130df-e399-e34d-e040-11ac0c483279	46	26	9	2	9	IBC
fc8130e0-09f1-b964-e040-11ac0c48326e	234	75	53	30	76	IBC
fc8130e0-0b9c-bbc9-e040-11ac0c483266	90	18	18	21	33	IBC
fc8130e0-0db6-b568-e040-11ac0c483281	5	0	3	0	2	IBC
fc81312a-d451-38fb-e040-11ac0c4832a4	5	1	1	2	1	IBC
fc9ef456-75a2-5967-e040-11ac0c484477	34	2	15	4	13	IBC
fe04d042-a4cc-4a14-8197-415ea40951aa	293	60	175	24	34	IBC
LP2101771-DNA_A01	318	68	78	49	123	DCIS
LP2101773-DNA_A01	3	1	0	2	0	DCIS
LP2101775-DNA_A01	216	56	46	38	76	DCIS
LP2101779-DNA_A01	157	52	25	30	50	DCIS
LP2101782-DNA_A01	130	15	35	21	59	DCIS
LP2101785-DNA_A01	129	12	27	33	57	DCIS
LP2101787-DNA_A01	77	1	25	20	31	DCIS
LP2101790-DNA_A01	65	3	20	16	26	DCIS
LP2101795-DNA_A01	10	0	1	2	7	DCIS
LP2101797-DNA_A01	55	20	5	16	14	DCIS
LP2101799-DNA_A01	0	0	0	0	0	DCIS
LP2101802-DNA_A01	37	10	9	5	13	DCIS
LP2101807-DNA_A01	128	9	41	67	11	DCIS
LP2101809-DNA_A01	149	29	30	26	64	DCIS
LP2101811-DNA_A01	256	44	62	89	61	DCIS
LP2102307-DNA_A01	1	0	1	0	0	DCIS
LP2102308-DNA_A01	26	2	12	6	6	DCIS
LP2102309-DNA_A01	7	1	5	1	0	DCIS
LP2102310-DNA_A01	49	3	9	18	19	DCIS
LP2102311-DNA_A01	209	31	56	50	72	DCIS
LP2102316-DNA_A01	16	0	3	1	12	DCIS
LP2102318-DNA_A01	18	8	6	1	3	DCIS
LP2102319-DNA_A01	170	8	40	36	86	DCIS
LP2102321-DNA_A01	64	10	29	7	18	DCIS
LP2102322-DNA_A01	91	10	19	23	39	DCIS
LP2102324-DNA_A01	97	19	22	24	32	DCIS
LP2102325-DNA_A01	12	5	2	2	3	DCIS
LP2102326-DNA_A01	29	6	6	8	9	DCIS
LP2102327-DNA_A01	126	19	27	26	54	DCIS
LP2102328-DNA_A01	120	36	26	21	37	DCIS
LP2102331-DNA_A01	98	8	24	28	38	DCIS
LP2102333-DNA_A01	78	18	21	13	26	DCIS
LP2102334-DNA_A01	61	8	17	8	28	DCIS
LP2102337-DNA_A01	86	19	22	16	29	DCIS
LP2102346-DNA_A01	25	1	6	8	10	DCIS
LP2102347-DNA_A01	202	23	53	47	79	DCIS
LP2102348-DNA_A01	14	1	7	1	5	DCIS
LP2102349-DNA_A01	129	23	27	24	55	DCIS
LP2102350-DNA_A01	318	104	80	42	92	DCIS
LP2102351-DNA_A01	108	19	23	23	43	DCIS
LP2102352-DNA_A01	118	19	38	18	43	DCIS
LP2102353-DNA_A01	169	27	50	29	63	DCIS
LP2102354-DNA_A01	110	17	33	26	34	DCIS
LP2102355-DNA_A01	16	0	6	4	6	DCIS
LP2102356-DNA_A01	0	0	0	0	0	DCIS
LP2102357-DNA_A01	152	12	45	25	70	DCIS
LP2102359-DNA_A01	47	12	11	7	17	DCIS
LP2102360-DNA_A01	135	14	60	17	44	DCIS
LP2102361-DNA_A01	157	38	38	31	50	DCIS
LP2102362-DNA_A01	294	77	61	51	105	DCIS
LP2102363-DNA_A01	80	16	17	20	27	DCIS
LP2102364-DNA_A01	97	8	24	27	38	DCIS
LP2102365-DNA_A01	48	1	14	12	21	DCIS
LP2102366-DNA_A01	409	79	98	126	106	DCIS
LP2102376-DNA_A01	13	1	5	5	2	DCIS
LP2102377-DNA_A01	268	71	56	51	90	DCIS
LP2102378-DNA_A01	57	4	20	15	18	DCIS
LP2102407-DNA_A01	76	4	22	14	36	DCIS
LP2102408-DNA_A01	39	10	11	4	14	DCIS
LP2102410-DNA_A01	67	5	32	11	19	DCIS
LP2102411-DNA_A01	148	3	37	39	69	DCIS
LP2103151-DNA_A01	686	67	132	217	270	DCIS
LP2103152-DNA_A01	28	0	9	6	13	DCIS
LP2103154-DNA_A01	198	22	46	57	73	DCIS
LP2103155-DNA_A01	27	5	7	2	13	DCIS
LP2103160-DNA_A01	25	1	13	7	4	DCIS
LP2103162-DNA_A01	61	10	12	15	24	DCIS
LP2103163-DNA_A01	76	0	23	22	31	DCIS
LP2103164-DNA_A01	418	73	82	90	173	DCIS
LP2103166-DNA_A01	6	0	3	1	2	DCIS
LP2103167-DNA_A01	250	25	77	56	92	DCIS
LP2103168-DNA_A01	73	18	21	12	22	DCIS
LP2103171-DNA_A01	168	43	37	29	59	DCIS
LP2103172-DNA_A01	108	5	33	20	50	DCIS
LP2103173-DNA_A01	28	7	5	6	10	DCIS
LP2103174-DNA_A01	1	0	0	1	0	DCIS
LP2103177-DNA_A01	147	8	38	47	54	DCIS
LP2103178-DNA_A01	0	0	0	0	0	DCIS
LP2103179-DNA_A01	104	19	21	20	44	DCIS
LP2103180-DNA_A01	27	1	9	3	14	DCIS
LP2103181-DNA_A01	27	2	8	10	7	DCIS
LP2103183-DNA_A01	9	0	6	1	2	DCIS
LP2103185-DNA_A01	295	145	46	30	74	DCIS
LP2103186-DNA_A01	689	156	150	119	264	DCIS
LP2103187-DNA_A01	129	20	37	28	44	DCIS
LP2103189-DNA_A01	6	0	2	2	2	DCIS
LP2103190-DNA_A01	100	10	27	19	44	DCIS
LP2103195-DNA_A01	4	1	2	1	0	DCIS
LP2103197-DNA_A01	6	1	1	2	2	DCIS
LP2103200-DNA_A01	22	1	5	11	5	DCIS
LP2103201-DNA_A01	208	52	28	41	87	DCIS
LP2103202-DNA_A01	128	13	34	18	63	DCIS
LP2103204-DNA_A01	29	4	7	3	15	DCIS
LP2103206-DNA_A01	135	20	26	23	66	DCIS
LP2103207-DNA_A01	56	3	12	7	34	DCIS
LP2103208-DNA_A01	44	4	17	7	16	DCIS
LP2103209-DNA_A01	90	17	27	15	31	DCIS
LP2103218-DNA_A01	1	0	1	0	0	DCIS
LP2103219-DNA_A01	28	3	7	9	9	DCIS
LP2103220-DNA_A01	218	19	68	49	82	DCIS
LP2103221-DNA_A01	1	1	0	0	0	DCIS
LP2103222-DNA_A01	657	200	126	106	225	DCIS
LP2103223-DNA_A01	8	0	3	0	5	DCIS
LP2103224-DNA_A01	74	2	27	16	29	DCIS
LP2103225-DNA_A01	24	0	10	3	11	DCIS
LP2103226-DNA_A01	360	18	101	80	161	DCIS
LP2103227-DNA_A01	25	1	10	4	10	DCIS
LP2103228-DNA_A01	194	6	49	51	88	DCIS
LP2103229-DNA_A01	50	3	14	9	24	DCIS
LP2103231-DNA_A01	158	13	53	47	45	DCIS
LP2103232-DNA_A01	250	3	77	50	120	DCIS
LP2103233-DNA_A01	172	41	39	32	60	DCIS
LP2103234-DNA_A01	92	11	27	22	32	DCIS
GEL-2622179-11	475	146	88	71	170	IBC
GEL-2675322-11	6	4	2	0	0	IBC
GEL-2412836-11	3	2	1	0	0	IBC
GEL-2306500-11	209	30	80	39	60	IBC
GEL-2396697-11	99	15	26	19	39	IBC
GEL-2934969-11	169	49	46	21	53	IBC
GEL-2427756-11	13	6	1	5	1	IBC
GEL-2099857-11	175	45	56	41	33	IBC
GEL-2691676-11	76	48	3	10	15	IBC
GEL-2385087-11	54	15	7	14	18	IBC
GEL-2364122-11	176	17	40	38	81	IBC
GEL-2189935-11	19	13	3	1	2	IBC
GEL-2228913-11	160	58	31	21	50	IBC
GEL-2086009-11	22	9	4	5	4	IBC
GEL-2067250-11	137	14	73	25	25	IBC
GEL-2243678-11	21	9	4	3	5	IBC
GEL-2306668-11	30	17	2	6	5	IBC
GEL-2173901-11	128	60	24	11	33	IBC
GEL-2664929-11	212	58	53	33	68	IBC
GEL-2062783-11	60	17	14	14	15	IBC
GEL-2962607-11	310	42	75	62	131	IBC
GEL-2755213-11	637	48	212	293	84	IBC
GEL-2255151-11	218	47	42	44	85	IBC
GEL-2526834-11	44	20	7	6	11	IBC
GEL-2315022-11	305	89	55	48	113	IBC
GEL-2188314-11	295	52	44	112	87	IBC
GEL-2710776-11	21	13	8	0	0	IBC
GEL-2942212-11	11	7	3	0	1	IBC
GEL-2296851-11	170	34	26	89	21	IBC
GEL-2487558-11	27	8	5	4	10	IBC
GEL-2860423-11	26	5	8	3	10	IBC
GEL-2903007-11	62	31	15	6	10	IBC
GEL-2440721-11	116	21	30	22	43	IBC
GEL-2835380-11	112	19	4	81	8	IBC
GEL-2451495-11	86	28	24	12	22	IBC
GEL-2613360-11	210	50	96	17	47	IBC
GEL-2339259-11	639	112	147	129	251	IBC
GEL-2276637-11	652	314	96	95	147	IBC
GEL-2993496-11	107	35	23	20	29	IBC
GEL-2587434-11	556	159	145	94	158	IBC
GEL-2111783-11	28	19	3	1	5	IBC
GEL-2363776-11	418	87	53	248	30	IBC
GEL-2405351-11	1253	96	144	893	120	IBC
GEL-2256484-11	226	46	51	43	86	IBC
GEL-2785289-11	17	4	4	2	7	IBC
GEL-2808863-11	290	96	54	47	93	IBC
GEL-2160665-11	22	13	4	1	4	IBC
GEL-2349772-11	109	20	21	33	35	IBC
GEL-2696330-11	438	117	106	79	136	IBC
GEL-2830916-11	11	7	4	0	0	IBC
GEL-2477988-11	56	17	12	19	8	IBC
GEL-2805391-11	27	20	3	2	2	IBC
GEL-2931847-11	10	7	1	1	1	IBC
GEL-2675423-11	255	72	46	54	83	IBC
GEL-2490555-11	242	75	83	41	43	IBC
GEL-2113920-11	18	13	2	2	1	IBC
GEL-2904267-11	40	19	13	4	4	IBC
GEL-2005688-11	40	12	10	6	12	IBC
GEL-2481712-11	24	7	9	3	5	IBC
GEL-2803750-11	12	8	1	0	3	IBC
GEL-2733208-11	103	42	26	17	18	IBC
GEL-2056178-11	20	5	8	2	5	IBC
GEL-2186290-11	888	468	127	86	207	IBC
GEL-2822231-11	168	51	45	25	47	IBC
GEL-2125134-11	14	10	2	2	0	IBC
GEL-2100539-11	61	22	10	10	19	IBC
GEL-2056654-11	7	3	3	0	1	IBC
GEL-2410324-11	208	47	34	38	89	IBC
GEL-2819505-11	17	10	7	0	0	IBC
GEL-2089832-11	628	125	136	135	232	IBC
GEL-2355773-11	287	104	47	46	90	IBC
GEL-2601203-11	723	198	183	235	107	IBC
GEL-2060950-11	355	73	147	81	54	IBC
GEL-2125274-11	76	27	17	9	23	IBC
GEL-2247156-11	8	2	0	2	4	IBC
GEL-2222221-11	110	31	31	22	26	IBC
GEL-2418656-11	253	51	62	42	98	IBC
GEL-2084629-11	70	28	14	10	18	IBC
GEL-2051874-11	150	62	32	18	38	IBC
GEL-2615202-11	762	118	189	367	88	IBC
GEL-2234696-11	455	165	95	57	138	IBC
GEL-2659616-11	244	28	93	65	58	IBC
GEL-2094671-11	107	29	30	16	32	IBC
GEL-2894733-11	462	138	117	74	133	IBC
GEL-2890759-11	7	4	1	1	1	IBC
GEL-2533435-11	22	9	6	1	6	IBC
GEL-2715159-11	128	23	32	25	48	IBC
GEL-2335548-11	509	78	68	312	51	IBC
GEL-2588719-11	194	48	36	37	73	IBC
GEL-2779533-11	137	18	29	22	68	IBC
GEL-2153408-11	202	35	48	38	81	IBC
GEL-2049540-11	211	49	50	32	80	IBC
GEL-2682886-11	14	4	4	2	4	IBC
GEL-2515223-11	14	8	2	0	4	IBC
GEL-2678667-11	126	38	30	21	37	IBC
GEL-2899035-11	133	37	24	32	40	IBC
GEL-2177358-11	213	48	55	40	70	IBC
GEL-2693183-11	133	27	31	23	52	IBC
GEL-2525045-11	209	19	48	53	89	IBC
GEL-2279045-11	21	6	6	7	2	IBC
GEL-2836548-11	18	8	7	0	3	IBC
GEL-2379173-11	1218	169	103	902	44	IBC
GEL-2586911-11	15	8	4	2	1	IBC
GEL-2681440-11	65	12	23	19	11	IBC
GEL-2425061-11	134	40	72	6	16	IBC
GEL-2262846-11	371	101	74	179	17	IBC
GEL-2010498-11	4	4	0	0	0	IBC
GEL-2391373-11	211	17	64	44	86	IBC
GEL-2444149-11	105	19	30	27	29	IBC
GEL-2725701-11	23	17	3	1	2	IBC
GEL-2679902-11	105	29	52	4	20	IBC
GEL-2954205-11	148	15	24	83	26	IBC
GEL-2157921-11	65	34	8	6	17	IBC
GEL-2081072-11	163	55	34	33	41	IBC
GEL-2597536-11	66	28	12	11	15	IBC
GEL-2375252-11	14	6	2	4	2	IBC
GEL-2953406-11	122	49	33	12	28	IBC
GEL-2861844-11	13	9	2	0	2	IBC
GEL-2708771-11	12	9	1	1	1	IBC
GEL-2243554-11	115	22	39	15	39	IBC
GEL-2156869-11	13	9	1	3	0	IBC
GEL-2105746-11	41	13	13	3	12	IBC
GEL-2043307-11	502	129	82	243	48	IBC
GEL-2216345-11	194	73	43	23	55	IBC
GEL-2091449-11	65	26	12	8	19	IBC
GEL-2509117-11	34	25	4	1	4	IBC
GEL-2565852-11	275	94	95	24	62	IBC
GEL-2548035-11	558	5	149	137	267	IBC
GEL-2911942-11	710	328	105	94	183	IBC
GEL-2878941-11	257	17	55	136	49	IBC
GEL-2295320-11	103	32	21	13	37	IBC
GEL-2573089-11	651	97	148	235	171	IBC
GEL-2658969-11	12	6	3	2	1	IBC
GEL-2301594-11	84	33	10	10	31	IBC
GEL-2958104-11	590	271	69	88	162	IBC
GEL-2821443-11	38	12	12	2	12	IBC
GEL-2901730-11	10	5	2	1	2	IBC
GEL-2083438-11	425	185	87	46	107	IBC
GEL-2667065-11	54	24	8	4	18	IBC
GEL-2567047-11	396	63	60	238	35	IBC
GEL-2237366-11	84	15	20	10	39	IBC
GEL-2806639-11	438	147	143	51	97	IBC
GEL-2194359-11	115	22	37	22	34	IBC
GEL-2123723-11	131	38	59	15	19	IBC
GEL-2542639-11	357	119	134	40	64	IBC
GEL-2297981-11	179	47	35	25	72	IBC
GEL-2807095-11	49	16	8	11	14	IBC
GEL-2099802-11	20	12	4	0	4	IBC
GEL-2180471-11	294	124	46	38	86	IBC
GEL-2458140-11	134	42	29	25	38	IBC
GEL-2250853-11	19	11	3	2	3	IBC
GEL-2506899-11	420	53	110	74	183	IBC
GEL-2825515-11	490	42	135	99	214	IBC
GEL-2900090-11	15	8	2	0	5	IBC
GEL-2717200-11	422	83	101	71	167	IBC
GEL-2538804-11	73	18	16	10	29	IBC
GEL-2327011-11	88	25	21	19	23	IBC
GEL-2841832-11	10	3	5	2	0	IBC
GEL-2956934-11	19	9	6	2	2	IBC
GEL-2300206-11	712	311	117	88	196	IBC
GEL-2175579-11	101	54	13	10	24	IBC
GEL-2239729-11	181	59	29	24	69	IBC
GEL-2962463-11	8	3	2	2	1	IBC
GEL-2877833-11	614	247	105	82	180	IBC
GEL-2682753-11	452	107	88	76	181	IBC
GEL-2304220-11	323	59	98	48	118	IBC
GEL-2189863-11	359	75	83	69	132	IBC
GEL-2486877-11	298	74	54	51	119	IBC
GEL-2871850-11	79	14	18	22	25	IBC
GEL-2703779-11	95	15	26	22	32	IBC
GEL-2081833-11	1401	379	80	847	95	IBC
GEL-2287979-11	162	45	70	20	27	IBC
GEL-2449948-11	553	122	122	114	195	IBC
GEL-2941766-11	22	10	5	2	5	IBC
GEL-2551246-11	180	34	42	40	64	IBC
GEL-2022302-11	280	22	70	75	113	IBC
GEL-2239481-11	25	13	3	4	5	IBC
GEL-2768148-11	71	19	15	9	28	IBC
GEL-2395665-11	96	18	33	19	26	IBC
GEL-2364209-11	48	23	6	8	11	IBC
GEL-2120188-11	69	16	21	12	20	IBC
GEL-2603859-11	12	5	3	1	3	IBC
GEL-2423249-11	753	105	168	170	310	IBC
GEL-2943066-11	121	36	27	25	33	IBC
GEL-2584296-11	48	22	15	5	6	IBC
GEL-2687386-11	510	67	37	349	57	IBC
GEL-2824419-11	14	11	0	1	2	IBC
GEL-2624004-11	25	6	14	5	0	IBC
GEL-2413754-11	19	6	5	2	6	IBC
GEL-2078008-11	23	9	8	2	4	IBC
GEL-2485646-11	8	6	0	2	0	IBC
GEL-2786617-11	31	11	9	5	6	IBC
GEL-2474917-11	124	49	29	18	28	IBC
GEL-2916300-11	664	303	101	76	184	IBC
GEL-2228504-11	248	60	62	30	96	IBC
GEL-2436154-11	410	86	77	164	83	IBC
GEL-2252631-11	110	26	23	27	34	IBC
GEL-2460832-11	26	8	6	5	7	IBC
GEL-2059232-11	89	23	12	20	34	IBC
GEL-2772137-11	115	6	36	28	45	IBC
GEL-2544181-11	99	45	30	11	13	IBC
GEL-2916414-11	9	1	4	3	1	IBC
GEL-2804116-11	54	18	19	8	9	IBC
GEL-2925764-11	579	165	162	173	79	IBC
GEL-2315588-11	50	18	12	7	13	IBC
GEL-2040864-11	48	32	8	3	5	IBC
GEL-2179905-11	53	15	17	6	15	IBC
GEL-2853612-11	18	6	5	4	3	IBC
GEL-2888513-11	347	72	94	51	130	IBC
GEL-2418001-11	169	45	56	36	32	IBC
GEL-2570588-11	6	4	1	1	0	IBC
GEL-2642793-11	21	1	4	8	8	IBC
GEL-2741877-11	20	12	4	1	3	IBC
GEL-2262606-11	24	10	3	8	3	IBC
GEL-2277987-11	340	128	53	45	114	IBC
GEL-2155781-11	16	11	1	2	2	IBC
GEL-2191083-11	119	42	21	19	37	IBC
GEL-2241427-11	35	17	8	2	8	IBC
GEL-2567324-11	707	344	124	75	164	IBC
GEL-2431568-11	177	49	72	25	31	IBC
GEL-2035941-11	444	82	150	173	39	IBC
GEL-2582880-11	74	26	13	12	23	IBC
GEL-2928019-11	408	89	241	16	62	IBC
GEL-2866364-11	26	5	5	10	6	IBC
GEL-2967684-11	27	12	6	1	8	IBC
GEL-2508060-11	141	27	33	18	63	IBC
GEL-2240986-11	9	5	3	1	0	IBC
GEL-2343490-11	5	3	0	0	2	IBC
GEL-2394890-11	24	9	6	2	7	IBC
GEL-2985521-11	367	79	95	65	128	IBC
GEL-2999064-11	6	4	2	0	0	IBC
GEL-2604973-11	76	16	10	18	32	IBC
GEL-2404575-11	22	18	1	2	1	IBC
GEL-2375129-11	14	7	2	3	2	IBC
GEL-2110880-11	131	61	25	24	21	IBC
GEL-2238639-11	588	208	137	77	166	IBC
GEL-2682509-11	7	4	2	1	0	IBC
GEL-2739721-11	20	10	3	3	4	IBC
GEL-2586288-11	736	236	126	146	228	IBC
GEL-2328923-11	6	4	1	0	1	IBC
GEL-2534530-11	110	15	33	22	40	IBC
GEL-2800161-11	163	38	41	29	55	IBC
GEL-2281349-11	16	9	3	3	1	IBC
GEL-2040582-11	147	27	72	34	14	IBC
GEL-2257661-11	204	61	94	20	29	IBC
GEL-2528410-11	72	13	16	11	32	IBC
GEL-2404168-11	13	4	5	3	1	IBC
GEL-2380342-11	296	77	141	28	50	IBC
GEL-2657255-11	13	5	3	1	4	IBC
GEL-2942853-11	610	114	77	363	56	IBC
GEL-2558631-11	277	81	60	60	76	IBC
GEL-2783778-11	690	122	121	319	128	IBC
GEL-2054300-11	686	191	131	203	161	IBC
GEL-2720420-11	70	21	18	13	18	IBC
GEL-2474600-11	21	9	2	3	7	IBC
GEL-2117535-11	12	7	2	3	0	IBC
GEL-2490250-11	52	16	12	8	16	IBC
GEL-2780059-11	95	12	25	22	36	IBC
GEL-2087034-11	57	17	16	7	17	IBC
GEL-2647139-11	32	10	9	4	9	IBC
GEL-2299633-11	382	114	81	59	128	IBC
GEL-2644516-11	248	44	72	81	51	IBC
GEL-2979987-11	304	81	56	113	54	IBC
GEL-2743428-11	180	47	42	31	60	IBC
GEL-2542905-11	8	7	1	0	0	IBC
GEL-2885071-11	54	20	11	4	19	IBC
GEL-2195778-11	22	11	6	1	4	IBC
GEL-2662453-11	77	7	13	19	38	IBC
GEL-2325452-11	12	10	0	1	1	IBC
GEL-2929894-11	560	101	81	342	36	IBC
GEL-2791197-11	75	37	17	7	14	IBC
GEL-2652318-11	98	25	33	8	32	IBC
GEL-2950161-11	445	157	88	58	142	IBC
GEL-2108095-11	174	50	44	39	41	IBC
GEL-2570448-11	231	97	44	26	64	IBC
GEL-2380646-11	58	11	10	12	25	IBC
GEL-2801546-11	97	11	26	36	24	IBC
GEL-2809663-11	677	147	171	276	83	IBC
GEL-2322648-11	35	16	5	1	13	IBC
GEL-2812830-11	9	4	3	0	2	IBC
GEL-2857133-11	528	104	109	283	32	IBC
GEL-2854307-11	87	36	18	8	25	IBC
GEL-2663082-11	45	21	14	3	7	IBC
GEL-2363213-11	28	19	3	1	5	IBC
GEL-2853024-11	166	45	40	31	50	IBC
GEL-2335130-11	390	79	108	65	138	IBC
GEL-2042229-11	253	54	73	56	70	IBC
GEL-2464811-11	46	23	9	6	8	IBC
GEL-2968043-11	63	16	30	7	10	IBC
GEL-2822889-11	642	187	144	152	159	IBC
GEL-2136032-11	7	5	1	1	0	IBC
GEL-2902255-11	15	5	3	3	4	IBC
GEL-2567541-11	238	61	55	49	73	IBC
GEL-2747078-11	116	18	36	20	42	IBC
GEL-2621052-11	147	21	18	82	26	IBC
GEL-2909629-11	296	72	64	60	100	IBC
GEL-2979434-11	26	11	3	3	9	IBC
GEL-2378260-11	30	14	6	1	9	IBC
GEL-2147330-11	92	37	17	13	25	IBC
GEL-2897093-11	12	9	2	1	0	IBC
GEL-2663392-11	12	8	1	3	0	IBC
GEL-2269741-11	349	114	87	49	99	IBC
GEL-2965861-11	146	12	30	35	69	IBC
GEL-2905314-11	94	27	26	16	25	IBC
GEL-2142020-11	48	8	11	10	19	IBC
GEL-2674175-11	93	22	19	17	35	IBC
GEL-2288971-11	110	16	30	20	44	IBC
GEL-2588453-11	101	28	18	12	43	IBC
GEL-2516072-11	115	24	40	13	38	IBC
GEL-2401702-11	138	42	24	24	48	IBC
GEL-2439664-11	251	74	53	33	91	IBC
GEL-2128139-11	30	8	12	2	8	IBC
GEL-2942633-11	44	10	13	15	6	IBC
GEL-2005815-11	847	280	165	128	274	IBC
GEL-2409794-11	95	11	16	20	48	IBC
GEL-2568700-11	641	119	120	359	43	IBC
GEL-2966433-11	7	5	0	1	1	IBC
GEL-2159608-11	205	11	49	56	89	IBC
GEL-2186028-11	5	4	0	0	1	IBC
GEL-2460047-11	67	19	18	13	17	IBC
GEL-2342121-11	55	10	18	6	21	IBC
GEL-2858499-11	15	10	1	2	2	IBC
GEL-2998965-11	190	40	45	36	69	IBC
GEL-2402079-11	317	53	156	41	67	IBC
GEL-2557895-11	19	14	0	3	2	IBC
GEL-2491188-11	83	25	12	12	34	IBC
GEL-2826173-11	66	20	15	9	22	IBC
GEL-2011342-11	534	46	256	194	38	IBC
GEL-2673307-11	455	114	97	80	164	IBC
GEL-2024215-11	225	50	81	29	65	IBC
GEL-2717402-11	170	13	21	128	8	IBC
GEL-2959849-11	84	39	13	12	20	IBC
GEL-2351580-11	17	8	6	2	1	IBC
GEL-2865496-11	47	19	6	3	19	IBC
GEL-2519561-11	37	10	10	6	11	IBC
GEL-2784416-11	11	9	0	1	1	IBC
GEL-2726658-11	253	54	41	55	103	IBC
GEL-2219060-11	14	5	3	3	3	IBC
GEL-2017120-11	448	168	70	67	143	IBC
GEL-2308819-11	11	7	1	0	3	IBC
GEL-2955190-11	91	35	15	9	32	IBC
GEL-2683831-11	176	64	30	26	56	IBC
GEL-2558411-11	5	3	0	1	1	IBC
GEL-2784532-11	200	20	55	36	89	IBC
GEL-2835244-11	369	108	90	63	108	IBC
GEL-2148466-11	70	17	18	13	22	IBC
GEL-2469562-11	347	87	65	76	119	IBC
GEL-2241373-11	452	80	24	327	21	IBC
GEL-2416092-11	42	19	6	10	7	IBC
GEL-2815081-11	75	17	7	47	4	IBC
GEL-2420123-11	134	49	33	17	35	IBC
GEL-2073860-11	133	49	20	12	52	IBC
GEL-2611050-11	524	143	78	271	32	IBC
GEL-2338590-11	60	16	10	13	21	IBC
GEL-2532209-11	86	31	13	14	28	IBC
GEL-2387608-11	530	131	42	327	30	IBC
GEL-2733724-11	123	31	26	24	42	IBC
GEL-2767428-11	143	54	25	16	48	IBC
GEL-2502918-11	108	17	33	18	40	IBC
GEL-2766069-11	164	37	43	37	47	IBC
GEL-2849212-11	142	12	35	27	68	IBC
GEL-2738554-11	64	10	17	11	26	IBC
GEL-2168593-11	458	121	214	38	85	IBC
GEL-2794619-11	102	10	23	31	38	IBC
GEL-2109774-11	126	28	22	27	49	IBC
GEL-2548030-11	295	41	96	51	107	IBC
GEL-2651100-11	173	45	38	57	33	IBC
GEL-2220424-11	559	114	128	266	51	IBC
GEL-2621273-11	139	44	31	20	44	IBC
GEL-2492943-11	449	84	108	78	179	IBC
GEL-2871173-11	1609	1008	177	143	281	IBC
GEL-2772833-11	28	13	4	5	6	IBC
GEL-2226796-11	11	5	3	0	3	IBC
GEL-2234886-11	66	17	23	6	20	IBC
GEL-2467012-11	776	121	91	488	76	IBC
GEL-2750239-11	7	6	1	0	0	IBC
GEL-2209402-11	251	32	62	35	122	IBC
GEL-2020763-11	76	24	20	13	19	IBC
GEL-2185232-11	141	26	29	31	55	IBC
GEL-2016191-11	35	10	9	7	9	IBC
GEL-2054162-11	532	191	94	69	178	IBC
GEL-2218011-11	32	19	2	3	8	IBC
GEL-2054370-11	503	231	83	61	128	IBC
GEL-2203721-11	8	7	0	1	0	IBC
GEL-2116120-11	66	28	14	8	16	IBC
GEL-2993148-11	54	11	9	7	27	IBC
GEL-2169863-11	126	46	44	12	24	IBC
GEL-2618838-11	76	36	13	8	19	IBC
GEL-2681949-11	31	10	5	9	7	IBC
GEL-2358889-11	5	1	3	1	0	IBC
GEL-2748380-11	617	136	144	114	223	IBC
GEL-2532068-11	51	14	14	10	13	IBC
GEL-2507433-11	91	10	24	20	37	IBC
GEL-2313089-11	12	7	1	3	1	IBC
GEL-2399207-11	26	17	4	1	4	IBC
GEL-2717076-11	17	12	4	1	0	IBC
GEL-2072363-11	460	100	54	273	33	IBC
GEL-2662556-11	39	8	12	2	17	IBC
GEL-2962070-11	84	8	28	26	22	IBC
GEL-2671097-11	337	106	79	52	100	IBC
GEL-2124868-11	224	54	89	27	54	IBC
GEL-2506772-11	14	4	7	0	3	IBC
GEL-2134172-11	6	3	1	2	0	IBC
GEL-2643881-11	160	16	91	13	40	IBC
GEL-2980189-11	83	11	12	37	23	IBC
GEL-2714610-11	22	6	7	5	4	IBC
GEL-2371157-11	10	8	1	1	0	IBC
GEL-2293354-11	585	193	106	86	200	IBC
GEL-2639661-11	60	21	8	12	19	IBC
GEL-2470154-11	203	88	32	35	48	IBC
GEL-2253153-11	473	97	138	72	166	IBC
GEL-2912761-11	113	28	33	10	42	IBC
GEL-2627354-11	72	18	15	17	22	IBC
GEL-2517649-11	15	11	1	2	1	IBC
GEL-2807533-11	53	15	13	11	14	IBC
GEL-2441922-11	13	3	5	5	0	IBC
GEL-2735690-11	15	9	3	0	3	IBC
GEL-2381451-11	38	17	7	4	10	IBC
GEL-2507800-11	5	3	1	0	1	IBC
GEL-2191304-11	21	11	3	1	6	IBC
GEL-2707362-11	5	4	1	0	0	IBC
GEL-2440029-11	11	7	1	1	2	IBC
GEL-2466274-11	9	4	3	0	2	IBC
GEL-2330829-11	30	17	2	2	9	IBC
GEL-2519787-11	17	3	5	5	4	IBC
GEL-2284714-11	31	6	9	7	9	IBC
GEL-2109437-11	842	325	158	124	235	IBC
GEL-2738963-11	166	61	50	16	39	IBC
GEL-2043239-11	8	2	3	2	1	IBC
GEL-2719620-11	11	7	2	1	1	IBC
GEL-2880321-11	9	6	1	1	1	IBC
GEL-2613596-11	203	75	32	29	67	IBC
GEL-2315350-11	4	2	1	0	1	IBC
GEL-2661080-11	19	10	5	1	3	IBC
GEL-2239110-11	127	58	15	15	39	IBC
GEL-2133130-11	323	100	61	53	109	IBC
GEL-2664348-11	45	8	9	5	23	IBC
GEL-2332560-11	137	39	34	22	42	IBC
GEL-2000778-11	13	7	2	0	4	IBC
GEL-2131838-11	22	8	4	3	7	IBC
GEL-2596648-11	15	10	1	2	2	IBC
GEL-2238114-11	292	81	64	56	91	IBC
GEL-2089076-11	16	10	2	1	3	IBC
GEL-2575046-11	30	14	6	2	8	IBC
GEL-2708193-11	15	10	1	1	3	IBC
GEL-2185240-11	51	17	15	5	14	IBC
GEL-2307699-11	425	139	68	77	141	IBC
GEL-2840848-11	113	28	23	21	41	IBC
GEL-2314175-11	105	27	25	20	33	IBC
GEL-2336854-11	15	10	1	1	3	IBC
GEL-2580039-11	488	143	81	79	185	IBC
GEL-2128062-11	12	8	1	1	2	IBC
GEL-2848209-11	172	58	36	33	45	IBC
GEL-2760659-11	28	9	7	5	7	IBC
GEL-2813281-11	24	8	7	5	4	IBC
GEL-2544940-11	559	201	87	115	156	IBC
GEL-2362192-11	905	137	216	490	62	IBC
GEL-2637785-11	46	24	7	4	11	IBC
GEL-2899001-11	304	76	52	56	120	IBC
GEL-2397470-11	12	7	2	1	2	IBC
GEL-2036368-11	561	219	93	67	182	IBC
GEL-2185836-11	331	56	85	69	121	IBC
GEL-2581163-11	65	31	8	9	17	IBC
GEL-2650966-11	66	25	8	10	23	IBC
GEL-2879520-11	97	20	24	12	41	IBC
GEL-2202375-11	79	8	27	15	29	IBC
GEL-2992329-11	65	27	8	6	24	IBC
GEL-2659068-11	1075	374	140	468	93	IBC
GEL-2467715-11	31	12	6	4	9	IBC
GEL-2237284-11	608	80	133	160	235	IBC
GEL-2791926-11	97	25	24	17	31	IBC
GEL-2879220-11	105	26	20	28	31	IBC
GEL-2639700-11	132	54	21	23	34	IBC
GEL-2953254-11	86	29	22	7	28	IBC
GEL-2447020-11	249	125	34	31	59	IBC
GEL-2297749-11	786	137	154	408	87	IBC
GEL-2183454-11	5	3	1	0	1	IBC
GEL-2263954-11	93	21	22	14	36	IBC
GEL-2998674-11	323	116	48	43	116	IBC
GEL-2366517-11	72	11	17	10	34	IBC
GEL-2955212-11	27	13	7	3	4	IBC
GEL-2321313-11	36	24	4	3	5	IBC
GEL-2111704-11	200	56	40	37	67	IBC
GEL-2503751-11	877	128	355	314	80	IBC
[truncated: 1,961 more rows]

## Sheet: 2b
signature	BC_stage	Combined_SV_exposure	Proportion_of_combined_SV_exposure_per_BC_stage
RefSigR2	DCIS	957.362	0.0885425
RefSigR4	DCIS	1551.39	0.143482
RefSigR6a	DCIS	3010.55	0.278433
RefSigR1	DCIS	434.027	0.0401414
RefSigR5	DCIS	420.231	0.0388654
RefSigR6b	DCIS	2559.87	0.236752
RefSigR8	DCIS	0	0
RefSigR3	DCIS	78.6995	0.00727859
RefSigR11	DCIS	1800.33	0.166505
RefSigR2	IBC	77519.2	0.167029
RefSigR4	IBC	86928.5	0.187303
RefSigR6a	IBC	59378.1	0.127941
RefSigR1	IBC	36548.9	0.0787513
RefSigR5	IBC	48412.2	0.104313
RefSigR6b	IBC	68038.3	0.146601
RefSigR8	IBC	2968.44	0.00639605
RefSigR3	IBC	69707.1	0.150197
RefSigR11	IBC	14604.8	0.0314687
RefSigR2	MBC	31864	0.184769
RefSigR4	MBC	37376.6	0.216735
RefSigR6a	MBC	22633.9	0.131247
RefSigR1	MBC	13317.3	0.0772223
RefSigR5	MBC	19730.5	0.114411
RefSigR6b	MBC	28772.4	0.166842
RefSigR8	MBC	126.067	0.000731022
RefSigR3	MBC	13960.2	0.0809504
RefSigR11	MBC	4672.44	0.0270939

## Sheet: 2c
sample	signature	prop	BC_stage
LP2101771-DNA_A01	RefSigR4	0.142177	DCIS
LP2101775-DNA_A01	RefSigR4	0.256648	DCIS
LP2101779-DNA_A01	RefSigR4	0.443177	DCIS
LP2101797-DNA_A01	RefSigR4	0.220012	DCIS
LP2101809-DNA_A01	RefSigR4	0.145913	DCIS
LP2101811-DNA_A01	RefSigR4	0.14591	DCIS
LP2102311-DNA_A01	RefSigR4	0.117331	DCIS
LP2102328-DNA_A01	RefSigR4	0.350783	DCIS
LP2102349-DNA_A01	RefSigR4	0.120041	DCIS
LP2102350-DNA_A01	RefSigR4	0.132754	DCIS
LP2102351-DNA_A01	RefSigR4	0.185461	DCIS
LP2102353-DNA_A01	RefSigR4	0.156791	DCIS
LP2102354-DNA_A01	RefSigR4	0.168829	DCIS
LP2102361-DNA_A01	RefSigR4	0.357755	DCIS
LP2102362-DNA_A01	RefSigR4	0.295016	DCIS
LP2102363-DNA_A01	RefSigR4	0.281137	DCIS
LP2102366-DNA_A01	RefSigR4	0.139474	DCIS
LP2102377-DNA_A01	RefSigR4	0.175418	DCIS
LP2103151-DNA_A01	RefSigR4	0.0927555	DCIS
LP2103162-DNA_A01	RefSigR4	0.214896	DCIS
LP2103164-DNA_A01	RefSigR4	0.155945	DCIS
LP2103168-DNA_A01	RefSigR4	0.324488	DCIS
LP2103171-DNA_A01	RefSigR4	0.336588	DCIS
LP2103179-DNA_A01	RefSigR4	0.200585	DCIS
LP2103185-DNA_A01	RefSigR4	0.676498	DCIS
LP2103186-DNA_A01	RefSigR4	0.19669	DCIS
LP2103201-DNA_A01	RefSigR4	0.346275	DCIS
LP2103206-DNA_A01	RefSigR4	0.104824	DCIS
LP2103222-DNA_A01	RefSigR4	0.194947	DCIS
LP2103233-DNA_A01	RefSigR4	0.341524	DCIS
LP2101771-DNA_A01	RefSigR6a	0.182763	DCIS
LP2101775-DNA_A01	RefSigR6a	0.42865	DCIS
LP2101779-DNA_A01	RefSigR6a	0.139915	DCIS
LP2101785-DNA_A01	RefSigR6a	0.36188	DCIS
LP2101787-DNA_A01	RefSigR6a	0.514592	DCIS
LP2101790-DNA_A01	RefSigR6a	0.209113	DCIS
LP2101809-DNA_A01	RefSigR6a	0.35651	DCIS
LP2102311-DNA_A01	RefSigR6a	0.20653	DCIS
LP2102319-DNA_A01	RefSigR6a	0.428079	DCIS
LP2102322-DNA_A01	RefSigR6a	0.492681	DCIS
LP2102327-DNA_A01	RefSigR6a	0.174992	DCIS
LP2102331-DNA_A01	RefSigR6a	0.322672	DCIS
LP2102347-DNA_A01	RefSigR6a	0.458427	DCIS
LP2102353-DNA_A01	RefSigR6a	0.144369	DCIS
LP2102354-DNA_A01	RefSigR6a	0.26709	DCIS
LP2102361-DNA_A01	RefSigR6a	0.172158	DCIS
LP2102362-DNA_A01	RefSigR6a	0.1441	DCIS
LP2102364-DNA_A01	RefSigR6a	0.383502	DCIS
LP2102366-DNA_A01	RefSigR6a	0.135027	DCIS
LP2102378-DNA_A01	RefSigR6a	0.457835	DCIS
LP2102407-DNA_A01	RefSigR6a	0.248352	DCIS
LP2102411-DNA_A01	RefSigR6a	0.314253	DCIS
LP2103151-DNA_A01	RefSigR6a	0.3055	DCIS
LP2103154-DNA_A01	RefSigR6a	0.371059	DCIS
LP2103162-DNA_A01	RefSigR6a	0.320928	DCIS
LP2103164-DNA_A01	RefSigR6a	0.38572	DCIS
LP2103171-DNA_A01	RefSigR6a	0.296456	DCIS
LP2103172-DNA_A01	RefSigR6a	0.926178	DCIS
LP2103177-DNA_A01	RefSigR6a	0.34116	DCIS
LP2103179-DNA_A01	RefSigR6a	0.415273	DCIS
LP2103185-DNA_A01	RefSigR6a	0.11776	DCIS
LP2103186-DNA_A01	RefSigR6a	0.242236	DCIS
LP2103187-DNA_A01	RefSigR6a	0.27199	DCIS
LP2103201-DNA_A01	RefSigR6a	0.24728	DCIS
LP2103202-DNA_A01	RefSigR6a	0.192829	DCIS
LP2103206-DNA_A01	RefSigR6a	0.200821	DCIS
LP2103208-DNA_A01	RefSigR6a	0.300036	DCIS
LP2103209-DNA_A01	RefSigR6a	0.189098	DCIS
LP2103220-DNA_A01	RefSigR6a	0.572987	DCIS
LP2103222-DNA_A01	RefSigR6a	0.232516	DCIS
LP2103224-DNA_A01	RefSigR6a	0.447129	DCIS
LP2103226-DNA_A01	RefSigR6a	0.630724	DCIS
LP2103228-DNA_A01	RefSigR6a	0.873964	DCIS
LP2103229-DNA_A01	RefSigR6a	0.300723	DCIS
LP2103231-DNA_A01	RefSigR6a	0.135528	DCIS
LP2103232-DNA_A01	RefSigR6a	0.788904	DCIS
LP2103233-DNA_A01	RefSigR6a	0.197384	DCIS
LP2103234-DNA_A01	RefSigR6a	0.201534	DCIS
LP2101771-DNA_A01	RefSigR6b	0.137741	DCIS
LP2101775-DNA_A01	RefSigR6b	0.18213	DCIS
LP2101779-DNA_A01	RefSigR6b	0.298864	DCIS
LP2101782-DNA_A01	RefSigR6b	0.297847	DCIS
LP2101785-DNA_A01	RefSigR6b	0.252503	DCIS
LP2101790-DNA_A01	RefSigR6b	0.339753	DCIS
LP2101802-DNA_A01	RefSigR6b	0.355216	DCIS
LP2101809-DNA_A01	RefSigR6b	0.146636	DCIS
LP2102311-DNA_A01	RefSigR6b	0.181072	DCIS
LP2102319-DNA_A01	RefSigR6b	0.377491	DCIS
LP2102327-DNA_A01	RefSigR6b	0.197886	DCIS
LP2102331-DNA_A01	RefSigR6b	0.217949	DCIS
LP2102333-DNA_A01	RefSigR6b	0.293526	DCIS
LP2102334-DNA_A01	RefSigR6b	0.348142	DCIS
LP2102347-DNA_A01	RefSigR6b	0.17402	DCIS
LP2102349-DNA_A01	RefSigR6b	0.266568	DCIS
LP2102351-DNA_A01	RefSigR6b	0.537527	DCIS
LP2102353-DNA_A01	RefSigR6b	0.48334	DCIS
LP2102354-DNA_A01	RefSigR6b	0.198776	DCIS
LP2102357-DNA_A01	RefSigR6b	0.811104	DCIS
LP2102360-DNA_A01	RefSigR6b	0.119575	DCIS
LP2102361-DNA_A01	RefSigR6b	0.238151	DCIS
LP2102362-DNA_A01	RefSigR6b	0.355572	DCIS
LP2102363-DNA_A01	RefSigR6b	0.555218	DCIS
LP2102365-DNA_A01	RefSigR6b	0.523685	DCIS
LP2102377-DNA_A01	RefSigR6b	0.171277	DCIS
LP2102378-DNA_A01	RefSigR6b	0.296174	DCIS
LP2102407-DNA_A01	RefSigR6b	0.687676	DCIS
LP2102411-DNA_A01	RefSigR6b	0.28832	DCIS
LP2103151-DNA_A01	RefSigR6b	0.14524	DCIS
LP2103154-DNA_A01	RefSigR6b	0.245054	DCIS
LP2103162-DNA_A01	RefSigR6b	0.345758	DCIS
LP2103163-DNA_A01	RefSigR6b	0.585664	DCIS
LP2103164-DNA_A01	RefSigR6b	0.182713	DCIS
LP2103167-DNA_A01	RefSigR6b	0.422512	DCIS
LP2103168-DNA_A01	RefSigR6b	0.333556	DCIS
LP2103171-DNA_A01	RefSigR6b	0.235355	DCIS
LP2103173-DNA_A01	RefSigR6b	0.464762	DCIS
LP2103177-DNA_A01	RefSigR6b	0.458345	DCIS
LP2103185-DNA_A01	RefSigR6b	0.142396	DCIS
LP2103186-DNA_A01	RefSigR6b	0.240575	DCIS
LP2103187-DNA_A01	RefSigR6b	0.159756	DCIS
LP2103190-DNA_A01	RefSigR6b	0.354863	DCIS
LP2103201-DNA_A01	RefSigR6b	0.342747	DCIS
LP2103202-DNA_A01	RefSigR6b	0.426105	DCIS
LP2103206-DNA_A01	RefSigR6b	0.294832	DCIS
LP2103207-DNA_A01	RefSigR6b	0.594663	DCIS
LP2103220-DNA_A01	RefSigR6b	0.247003	DCIS
LP2103224-DNA_A01	RefSigR6b	0.40247	DCIS
LP2103226-DNA_A01	RefSigR6b	0.316247	DCIS
LP2103227-DNA_A01	RefSigR6b	0.831392	DCIS
LP2103229-DNA_A01	RefSigR6b	0.360229	DCIS
LP2103232-DNA_A01	RefSigR6b	0.201528	DCIS
LP2103233-DNA_A01	RefSigR6b	0.372342	DCIS
LP2103234-DNA_A01	RefSigR6b	0.170551	DCIS
01658141-8398-4585-9f0f-8355dd9b0604	RefSigR4	0.142457	IBC
1c0e384f-7254-4afe-93c0-b3fc6c6a7894	RefSigR4	0.15827	IBC
2290b078-6a5b-4c83-9dfb-b525bbf14e4e	RefSigR4	0.0991118	IBC
27f87d1e-2c32-4beb-9677-62f7a286673d	RefSigR4	0.327838	IBC
2b000af3-2c9d-4eaa-af3f-8101b7425c37	RefSigR4	0.306716	IBC
2c6f1862-bb82-4e7e-9cb3-338bdf022ff4	RefSigR4	0.178947	IBC
3585e133-b3c1-4d90-b5f2-2b867e0ae0ec	RefSigR4	0.206559	IBC
41f140b8-72b9-4ae3-8b25-6144d9f94d0f	RefSigR4	0.315376	IBC
4d409156-3a36-4c63-9ad6-b6af34f27b06	RefSigR4	0.132965	IBC
546b982f-60d9-43df-9761-09369afbee2d	RefSigR4	0.489303	IBC
5b7d5767-2037-4175-aec9-886776343181	RefSigR4	0.226372	IBC
6c65cb6d-8c50-4c7c-bc84-eeebe09fbe01	RefSigR4	0.251768	IBC
6c8e9197-fd16-4fed-bfda-e349cab26314	RefSigR4	0.122305	IBC
6d7f44df-e9f0-4542-a6d8-d14ee7804002	RefSigR4	0.0844757	IBC
6dbc5c31-043b-40e9-bf1a-e7b4ec351b4d	RefSigR4	0.495015	IBC
6e839eaf-1dbb-43f5-8846-c980e05540c7	RefSigR4	0.098855	IBC
73936e8b-c893-4afd-bd1f-be90c06a4869	RefSigR4	0.207136	IBC
74039acd-5aca-4c65-818c-3b577d295be0	RefSigR4	0.103197	IBC
7456abd5-303e-4e6f-bf4e-47efefc7310f	RefSigR4	0.170204	IBC
7b0b60c7-5fa0-440e-937f-8d82119330d6	RefSigR4	0.471136	IBC
7cdbe0e8-f614-4f54-b864-fd6b39e8ef1c	RefSigR4	0.315571	IBC
8691c87f-2468-44bb-a670-3dccd6da33c6	RefSigR4	0.333523	IBC
8f558713-f32b-403b-aedf-c79efeb41c67	RefSigR4	0.466929	IBC
98bb3025-0637-4106-8621-12df7b5d662f	RefSigR4	0.457938	IBC
9c70688d-6e43-4520-9262-eaae4e4d597d	RefSigR4	0.547545	IBC
a6c14ebc-81a2-44f7-af87-2b7ec85e5696	RefSigR4	0.195977	IBC
aacaba97-ecde-440b-aae0-0e9c608c4b24	RefSigR4	0.354384	IBC
d8c6d4b8-f279-4edc-aaa3-a1cc266aec4d	RefSigR4	0.153561	IBC
db45d81f-695c-4f99-beea-6dbec1ff47fc	RefSigR4	0.0967694	IBC
ddc7377d-82c3-480a-be3c-3d1da52c77d4	RefSigR4	0.528479	IBC
df291849-4c35-44e1-b013-8f6b7ee36113	RefSigR4	0.331342	IBC
e5593865-5f8e-4a4c-b36f-73fbe64d66da	RefSigR4	0.288129	IBC
e7dc7492-3a84-49c7-8dea-8f508b53dc40	RefSigR4	0.236069	IBC
ec4d4cbc-d5d1-418d-a292-cad9576624fd	RefSigR4	0.33315	IBC
f39cc911-36a7-4c06-9e91-4ad86281db3d	RefSigR4	0.280797	IBC
f6114c69-71a1-47d5-9b28-b0227b1872f7	RefSigR4	0.40449	IBC
f8f749b7-547d-49fa-9da2-44eed962b6fd	RefSigR4	0.152406	IBC
f9f04e42-63a2-4ee1-ade4-9e5bb5c20cdd	RefSigR4	0.371787	IBC
fb9135d9-2acf-41dd-8552-359e6b8c9470	RefSigR4	0.214591	IBC
fc8130df-e399-e34d-e040-11ac0c483279	RefSigR4	0.695658	IBC
fc8130e0-09f1-b964-e040-11ac0c48326e	RefSigR4	0.405507	IBC
fc8130e0-0b9c-bbc9-e040-11ac0c483266	RefSigR4	0.232769	IBC
PD11337a	RefSigR4	0.272571	IBC
PD11339a	RefSigR4	0.36741	IBC
PD11340a	RefSigR4	0.240948	IBC
PD11343a	RefSigR4	0.344114	IBC
PD11344a	RefSigR4	0.418069	IBC
PD11345a	RefSigR4	0.0765454	IBC
PD11346a	RefSigR4	0.305729	IBC
PD11347a	RefSigR4	0.206906	IBC
PD11348a	RefSigR4	0.255513	IBC
PD11349a	RefSigR4	0.140118	IBC
PD11360a	RefSigR4	0.357763	IBC
PD11367a	RefSigR4	0.3049	IBC
PD11368a	RefSigR4	0.120622	IBC
PD11369a	RefSigR4	0.213697	IBC
PD11372a	RefSigR4	0.732808	IBC
PD11374a	RefSigR4	0.17765	IBC
PD11385a	RefSigR4	0.323524	IBC
PD11388a	RefSigR4	0.177407	IBC
PD11394a	RefSigR4	0.512033	IBC
PD11397a	RefSigR4	0.16737	IBC
PD11398a	RefSigR4	0.701285	IBC
PD11399a	RefSigR4	0.566588	IBC
PD11464a	RefSigR4	0.488593	IBC
PD11465a	RefSigR4	0.131095	IBC
PD11760a	RefSigR4	0.474335	IBC
PD11761a	RefSigR4	0.174209	IBC
PD11766a	RefSigR4	0.463967	IBC
PD11818a	RefSigR4	0.452618	IBC
PD12664a	RefSigR4	0.346781	IBC
PD13166a	RefSigR4	0.306092	IBC
PD13167a	RefSigR4	0.198713	IBC
PD13168a	RefSigR4	0.222487	IBC
PD13298a	RefSigR4	0.531502	IBC
PD13302a	RefSigR4	0.458573	IBC
PD13424a	RefSigR4	0.388615	IBC
PD13425a	RefSigR4	0.316026	IBC
PD13603a	RefSigR4	0.218199	IBC
PD13605a	RefSigR4	0.193875	IBC
PD13606a	RefSigR4	0.196799	IBC
PD13608a	RefSigR4	0.442793	IBC
PD13609a	RefSigR4	0.362944	IBC
PD13622a	RefSigR4	0.118818	IBC
PD13625a	RefSigR4	0.170322	IBC
PD13632a	RefSigR4	0.109594	IBC
PD13758a	RefSigR4	0.443444	IBC
PD13764a	RefSigR4	0.534783	IBC
PD13765a	RefSigR4	0.111494	IBC
PD13767a	RefSigR4	0.635868	IBC
PD13770a	RefSigR4	0.359459	IBC
PD14434a	RefSigR4	0.232195	IBC
PD14435a	RefSigR4	0.153692	IBC
PD14437a	RefSigR4	0.0881182	IBC
PD14441a	RefSigR4	0.666333	IBC
PD14443a	RefSigR4	0.174882	IBC
PD14446a	RefSigR4	0.186268	IBC
PD14450a	RefSigR4	0.32324	IBC
PD14453a	RefSigR4	0.117025	IBC
PD14457a	RefSigR4	0.380949	IBC
PD14460a	RefSigR4	0.289674	IBC
PD14465a	RefSigR4	0.288987	IBC
PD14466a	RefSigR4	0.347251	IBC
PD14467a	RefSigR4	0.258007	IBC
PD14469a	RefSigR4	0.135465	IBC
PD14473a	RefSigR4	0.434256	IBC
PD17996a	RefSigR4	0.342719	IBC
PD18022a	RefSigR4	0.238155	IBC
PD18031a	RefSigR4	0.222717	IBC
PD18045a	RefSigR4	0.266934	IBC
PD18047a	RefSigR4	0.17116	IBC
PD18050a	RefSigR4	0.416589	IBC
PD18188a	RefSigR4	0.551782	IBC
PD18733a	RefSigR4	0.371055	IBC
PD18734a	RefSigR4	0.45543	IBC
PD18751a	RefSigR4	0.493484	IBC
PD20343a	RefSigR4	0.247297	IBC
PD20403a	RefSigR4	0.319312	IBC
PD22251a	RefSigR4	0.435119	IBC
PD22361a	RefSigR4	0.251549	IBC
PD22362a	RefSigR4	0.304691	IBC
PD23550a	RefSigR4	0.411895	IBC
PD23565a	RefSigR4	0.120567	IBC
PD24190a	RefSigR4	0.168321	IBC
PD24199a	RefSigR4	0.397941	IBC
PD24206a	RefSigR4	0.123523	IBC
PD24207a	RefSigR4	0.376442	IBC
PD24212a	RefSigR4	0.282742	IBC
PD24214a	RefSigR4	0.393816	IBC
PD24217a	RefSigR4	0.417013	IBC
PD24220a	RefSigR4	0.211936	IBC
PD24308a	RefSigR4	0.126947	IBC
PD24318a	RefSigR4	0.137491	IBC
PD24327a	RefSigR4	0.392512	IBC
PD24335a	RefSigR4	0.459884	IBC
PD24336a	RefSigR4	0.613648	IBC
PD4075a	RefSigR4	0.527677	IBC
PD4088a	RefSigR4	0.255128	IBC
PD4103a	RefSigR4	0.501666	IBC
PD4107a	RefSigR4	0.104761	IBC
PD4198a	RefSigR4	0.316457	IBC
PD4255a	RefSigR4	0.190843	IBC
PD4264a	RefSigR4	0.45612	IBC
PD4315a	RefSigR4	0.301457	IBC
PD4826a	RefSigR4	0.311575	IBC
PD4953a	RefSigR4	0.114253	IBC
PD4965a	RefSigR4	0.574976	IBC
PD4968a	RefSigR4	0.455167	IBC
PD4971a	RefSigR4	0.35991	IBC
PD4978a	RefSigR4	0.462559	IBC
PD5936a	RefSigR4	0.1361	IBC
PD5946a	RefSigR4	0.621239	IBC
PD5947a	RefSigR4	0.176321	IBC
PD5959a	RefSigR4	0.413553	IBC
PD5961a	RefSigR4	0.225095	IBC
PD5964a	RefSigR4	0.518257	IBC
PD6044a	RefSigR4	0.383781	IBC
PD6047a	RefSigR4	0.181232	IBC
PD6048a	RefSigR4	0.175691	IBC
PD6405a	RefSigR4	0.181018	IBC
PD6417a	RefSigR4	0.430818	IBC
PD6422a	RefSigR4	0.196654	IBC
PD6466b	RefSigR4	0.31829	IBC
PD6701a2	RefSigR4	0.17455	IBC
PD6719a	RefSigR4	0.136936	IBC
PD6720a	RefSigR4	0.153576	IBC
PD6727b	RefSigR4	0.18659	IBC
PD6732b	RefSigR4	0.231534	IBC
PD7067a	RefSigR4	0.475421	IBC
PD7202a	RefSigR4	0.179711	IBC
PD7203a	RefSigR4	0.323188	IBC
PD7204a	RefSigR4	0.567105	IBC
PD7205a	RefSigR4	0.522806	IBC
PD7206a	RefSigR4	0.428222	IBC
PD7238a	RefSigR4	0.321779	IBC
PD7239a	RefSigR4	0.290594	IBC
PD7243a	RefSigR4	0.243826	IBC
PD7249a	RefSigR4	0.256609	IBC
PD7304a	RefSigR4	0.110926	IBC
PD7305a	RefSigR4	0.409197	IBC
PD7306a	RefSigR4	0.340574	IBC
PD7307a	RefSigR4	0.28428	IBC
PD7308a	RefSigR4	0.304726	IBC
PD7322a	RefSigR4	0.441687	IBC
PD7341a	RefSigR4	0.227757	IBC
PD7455a	RefSigR4	0.195719	IBC
PD8609a	RefSigR4	0.35701	IBC
PD8615a	RefSigR4	0.324443	IBC
PD8619a	RefSigR4	0.189879	IBC
PD8660a2	RefSigR4	0.222649	IBC
PD8830a	RefSigR4	0.131852	IBC
PD8979a	RefSigR4	0.424187	IBC
PD8980a	RefSigR4	0.0853924	IBC
PD8981a	RefSigR4	0.27208	IBC
PD8997a	RefSigR4	0.337496	IBC
PD8998a	RefSigR4	0.298187	IBC
PD8999a	RefSigR4	0.540228	IBC
PD9001a	RefSigR4	0.39655	IBC
PD9002a	RefSigR4	0.277622	IBC
PD9063a	RefSigR4	0.562116	IBC
PD9065a	RefSigR4	0.37806	IBC
PD9193a	RefSigR4	0.257037	IBC
PD9539a	RefSigR4	0.422219	IBC
PD9567a	RefSigR4	0.267598	IBC
PD9579a	RefSigR4	0.319231	IBC
PD9582a	RefSigR4	0.548821	IBC
PD9599a	RefSigR4	0.135405	IBC
PD9694a	RefSigR4	0.244836	IBC
PD9752a	RefSigR4	0.114585	IBC
PD9755a	RefSigR4	0.195145	IBC
PD9756a	RefSigR4	0.388312	IBC
01658141-8398-4585-9f0f-8355dd9b0604	RefSigR6a	0.18168	IBC
13d05f7a-e16a-40ef-9a15-21257da2cf89	RefSigR6a	0.324991	IBC
1c0e384f-7254-4afe-93c0-b3fc6c6a7894	RefSigR6a	0.105066	IBC
3585e133-b3c1-4d90-b5f2-2b867e0ae0ec	RefSigR6a	0.118701	IBC
41f140b8-72b9-4ae3-8b25-6144d9f94d0f	RefSigR6a	0.195032	IBC
47312f61-5ef4-4f25-9320-8fbb4758790e	RefSigR6a	0.112126	IBC
4d409156-3a36-4c63-9ad6-b6af34f27b06	RefSigR6a	0.16907	IBC
6764e0a2-7a78-45c1-9189-6001c6518ce4	RefSigR6a	0.114899	IBC
6c65cb6d-8c50-4c7c-bc84-eeebe09fbe01	RefSigR6a	0.38235	IBC
6d7f44df-e9f0-4542-a6d8-d14ee7804002	RefSigR6a	0.656645	IBC
74039acd-5aca-4c65-818c-3b577d295be0	RefSigR6a	0.566597	IBC
7456abd5-303e-4e6f-bf4e-47efefc7310f	RefSigR6a	0.107279	IBC
7cdbe0e8-f614-4f54-b864-fd6b39e8ef1c	RefSigR6a	0.177924	IBC
84c77098-03d0-4b22-afb1-797703e85c6c	RefSigR6a	0.271599	IBC
8f558713-f32b-403b-aedf-c79efeb41c67	RefSigR6a	0.157811	IBC
987d41ee-6bab-490c-b0f2-bf28c0089de9	RefSigR6a	0.453583	IBC
9c70688d-6e43-4520-9262-eaae4e4d597d	RefSigR6a	0.173129	IBC
a6c14ebc-81a2-44f7-af87-2b7ec85e5696	RefSigR6a	0.114107	IBC
aacaba97-ecde-440b-aae0-0e9c608c4b24	RefSigR6a	0.260548	IBC
d8c6d4b8-f279-4edc-aaa3-a1cc266aec4d	RefSigR6a	0.0879049	IBC
db45d81f-695c-4f99-beea-6dbec1ff47fc	RefSigR6a	0.104883	IBC
e5593865-5f8e-4a4c-b36f-73fbe64d66da	RefSigR6a	0.290105	IBC
e55f338f-97e2-4394-ae23-c92606069485	RefSigR6a	0.236354	IBC
ec4d4cbc-d5d1-418d-a292-cad9576624fd	RefSigR6a	0.240603	IBC
f39cc911-36a7-4c06-9e91-4ad86281db3d	RefSigR6a	0.491892	IBC
f6114c69-71a1-47d5-9b28-b0227b1872f7	RefSigR6a	0.163039	IBC
f7b84b5d-8f28-e6b7-e040-11ac0c484704	RefSigR6a	0.267464	IBC
f8f749b7-547d-49fa-9da2-44eed962b6fd	RefSigR6a	0.165301	IBC
fb9135d9-2acf-41dd-8552-359e6b8c9470	RefSigR6a	0.172733	IBC
fc8130e0-0b9c-bbc9-e040-11ac0c483266	RefSigR6a	0.361406	IBC
PD10010a	RefSigR6a	0.278655	IBC
PD11327a	RefSigR6a	0.221886	IBC
PD11336a	RefSigR6a	0.224736	IBC
PD11344a	RefSigR6a	0.311757	IBC
PD11345a	RefSigR6a	0.22455	IBC
PD11346a	RefSigR6a	0.442594	IBC
PD11347a	RefSigR6a	0.312457	IBC
PD11348a	RefSigR6a	0.175857	IBC
PD11349a	RefSigR6a	0.125048	IBC
PD11368a	RefSigR6a	0.429449	IBC
PD11369a	RefSigR6a	0.281009	IBC
PD11376a	RefSigR6a	0.582476	IBC
PD11380a	RefSigR6a	0.407132	IBC
PD11388a	RefSigR6a	0.258968	IBC
PD11393a	RefSigR6a	0.138046	IBC
PD11399a	RefSigR6a	0.227774	IBC
PD11402a	RefSigR6a	0.380688	IBC
PD11462a	RefSigR6a	0.480247	IBC
PD11465a	RefSigR6a	0.25603	IBC
PD11745a	RefSigR6a	0.165714	IBC
PD11752a	RefSigR6a	0.517285	IBC
PD11766a	RefSigR6a	0.149824	IBC
PD12664a	RefSigR6a	0.184033	IBC
PD13162a	RefSigR6a	0.197007	IBC
PD13163a	RefSigR6a	0.147774	IBC
PD13164a	RefSigR6a	0.347854	IBC
PD13167a	RefSigR6a	0.191513	IBC
PD13168a	RefSigR6a	0.249538	IBC
PD13302a	RefSigR6a	0.264421	IBC
PD13307a	RefSigR6a	0.164597	IBC
PD13359a	RefSigR6a	0.726674	IBC
PD13419a	RefSigR6a	0.949208	IBC
PD13424a	RefSigR6a	0.247391	IBC
PD13425a	RefSigR6a	0.159413	IBC
PD13428a	RefSigR6a	0.306196	IBC
PD13603a	RefSigR6a	0.296605	IBC
PD13604a	RefSigR6a	0.40261	IBC
PD13605a	RefSigR6a	0.33331	IBC
PD13606a	RefSigR6a	0.257056	IBC
PD13609a	RefSigR6a	0.131464	IBC
PD13625a	RefSigR6a	0.15079	IBC
PD13632a	RefSigR6a	0.373901	IBC
PD13633a	RefSigR6a	0.188258	IBC
PD13763a	RefSigR6a	0.339933	IBC
PD13764a	RefSigR6a	0.145204	IBC
PD13765a	RefSigR6a	0.153376	IBC
PD14433a	RefSigR6a	0.754701	IBC
PD14443a	RefSigR6a	0.147573	IBC
PD14446a	RefSigR6a	0.179607	IBC
PD14453a	RefSigR6a	0.100307	IBC
PD14454a	RefSigR6a	0.332261	IBC
PD14469a	RefSigR6a	0.162071	IBC
PD14474a	RefSigR6a	0.136062	IBC
PD17981a	RefSigR6a	0.453124	IBC
PD18017a	RefSigR6a	0.286515	IBC
PD18022a	RefSigR6a	0.298239	IBC
PD18045a	RefSigR6a	0.209068	IBC
PD18048a	RefSigR6a	0.166454	IBC
PD18049a	RefSigR6a	0.243267	IBC
PD18184a	RefSigR6a	0.433607	IBC
PD18233a	RefSigR6a	0.398987	IBC
PD18734a	RefSigR6a	0.415353	IBC
PD20403a	RefSigR6a	0.503117	IBC
PD20405a	RefSigR6a	0.995181	IBC
PD22357a	RefSigR6a	0.363634	IBC
PD22364a	RefSigR6a	0.497108	IBC
PD23561a	RefSigR6a	0.444931	IBC
PD23567a	RefSigR6a	0.115071	IBC
PD24190a	RefSigR6a	0.115629	IBC
PD24196a	RefSigR6a	0.356926	IBC
PD24207a	RefSigR6a	0.196718	IBC
PD24209a	RefSigR6a	0.395489	IBC
PD24214a	RefSigR6a	0.343273	IBC
PD24219a	RefSigR6a	0.179873	IBC
PD24220a	RefSigR6a	0.515225	IBC
PD24307a	RefSigR6a	0.647659	IBC
PD24308a	RefSigR6a	0.132566	IBC
PD24314a	RefSigR6a	0.450178	IBC
PD24318a	RefSigR6a	0.218129	IBC
PD24320a	RefSigR6a	0.327113	IBC
PD24322a	RefSigR6a	0.127743	IBC
PD24327a	RefSigR6a	0.159539	IBC
PD24329a	RefSigR6a	0.167747	IBC
PD24332a	RefSigR6a	0.281164	IBC
PD24335a	RefSigR6a	0.155299	IBC
PD4085a	RefSigR6a	0.483396	IBC
PD4088a	RefSigR6a	0.227841	IBC
PD4198a	RefSigR6a	0.110026	IBC
PD4248a	RefSigR6a	0.427387	IBC
PD4315a	RefSigR6a	0.140146	IBC
PD4826a	RefSigR6a	0.152961	IBC
PD4847a	RefSigR6a	0.186269	IBC
PD4971a	RefSigR6a	0.0933107	IBC
PD4976a	RefSigR6a	0.162133	IBC
PD4978a	RefSigR6a	0.291414	IBC
PD5936a	RefSigR6a	0.460948	IBC
PD5942a	RefSigR6a	0.331051	IBC
PD5946a	RefSigR6a	0.260668	IBC
PD5951a	RefSigR6a	0.235475	IBC
PD5956a	RefSigR6a	0.13608	IBC
PD5959a	RefSigR6a	0.260196	IBC
PD5961a	RefSigR6a	0.177281	IBC
PD6046a	RefSigR6a	0.394884	IBC
PD6048a	RefSigR6a	0.250618	IBC
PD6405a	RefSigR6a	0.126973	IBC
PD6416a	RefSigR6a	0.171227	IBC
PD6417a	RefSigR6a	0.13358	IBC
PD6700a2	RefSigR6a	0.478551	IBC
PD6701a2	RefSigR6a	0.159696	IBC
PD6720a	RefSigR6a	0.180481	IBC
PD6721a	RefSigR6a	0.525176	IBC
PD6728b	RefSigR6a	0.142283	IBC
PD6730b	RefSigR6a	0.190786	IBC
PD6733b	RefSigR6a	0.144089	IBC
PD7069a	RefSigR6a	0.357308	IBC
PD7199a	RefSigR6a	0.291223	IBC
PD7202a	RefSigR6a	0.119324	IBC
PD7205a	RefSigR6a	0.105364	IBC
PD7206a	RefSigR6a	0.130583	IBC
PD7215a	RefSigR6a	0.0885308	IBC
PD7243a	RefSigR6a	0.443458	IBC
PD7249a	RefSigR6a	0.180319	IBC
PD7304a	RefSigR6a	0.111309	IBC
PD7305a	RefSigR6a	0.230542	IBC
PD7306a	RefSigR6a	0.249543	IBC
PD7307a	RefSigR6a	0.191957	IBC
PD7308a	RefSigR6a	0.146041	IBC
PD7322a	RefSigR6a	0.209833	IBC
PD8615a	RefSigR6a	0.258277	IBC
PD8619a	RefSigR6a	0.153354	IBC
PD8622a	RefSigR6a	0.369316	IBC
PD8979a	RefSigR6a	0.0965099	IBC
PD8980a	RefSigR6a	0.147258	IBC
PD8995a	RefSigR6a	0.333922	IBC
PD8996a	RefSigR6a	0.280045	IBC
PD8997a	RefSigR6a	0.187205	IBC
PD9009a	RefSigR6a	0.499302	IBC
PD9063a	RefSigR6a	0.158674	IBC
PD9193a	RefSigR6a	0.406513	IBC
PD9464a	RefSigR6a	0.109245	IBC
PD9467a	RefSigR6a	0.58032	IBC
PD9539a	RefSigR6a	0.183203	IBC
PD9567a	RefSigR6a	0.184227	IBC
PD9573a	RefSigR6a	0.408025	IBC
PD9579a	RefSigR6a	0.262155	IBC
PD9584a	RefSigR6a	0.241122	IBC
PD9605a	RefSigR6a	0.264397	IBC
PD9752a	RefSigR6a	0.31663	IBC
PD9760a	RefSigR6a	0.220661	IBC
PD9845a	RefSigR6a	0.418187	IBC
01658141-8398-4585-9f0f-8355dd9b0604	RefSigR6b	0.101984	IBC
1eb62abc-7928-405b-84cc-f091ca5347b2	RefSigR6b	0.366609	IBC
2290b078-6a5b-4c83-9dfb-b525bbf14e4e	RefSigR6b	0.197954	IBC
27f87d1e-2c32-4beb-9677-62f7a286673d	RefSigR6b	0.0939664	IBC
2b000af3-2c9d-4eaa-af3f-8101b7425c37	RefSigR6b	0.523034	IBC
2c6f1862-bb82-4e7e-9cb3-338bdf022ff4	RefSigR6b	0.616664	IBC
3585e133-b3c1-4d90-b5f2-2b867e0ae0ec	RefSigR6b	0.392243	IBC
4e84eed6-82a8-4e91-b0fd-61ec6ef69ce9	RefSigR6b	0.464811	IBC
546b982f-60d9-43df-9761-09369afbee2d	RefSigR6b	0.439253	IBC
5b7d5767-2037-4175-aec9-886776343181	RefSigR6b	0.337183	IBC
6c65cb6d-8c50-4c7c-bc84-eeebe09fbe01	RefSigR6b	0.0938627	IBC
6c8e9197-fd16-4fed-bfda-e349cab26314	RefSigR6b	0.103048	IBC
6d7f44df-e9f0-4542-a6d8-d14ee7804002	RefSigR6b	0.225765	IBC
6e839eaf-1dbb-43f5-8846-c980e05540c7	RefSigR6b	0.190245	IBC
7456abd5-303e-4e6f-bf4e-47efefc7310f	RefSigR6b	0.305841	IBC
74b57d2c-a83f-4798-b86b-a533975e4cc0	RefSigR6b	0.107756	IBC
7cdbe0e8-f614-4f54-b864-fd6b39e8ef1c	RefSigR6b	0.20145	IBC
8f558713-f32b-403b-aedf-c79efeb41c67	RefSigR6b	0.115649	IBC
987d41ee-6bab-490c-b0f2-bf28c0089de9	RefSigR6b	0.333549	IBC
9c70688d-6e43-4520-9262-eaae4e4d597d	RefSigR6b	0.133196	IBC
a6c14ebc-81a2-44f7-af87-2b7ec85e5696	RefSigR6b	0.13602	IBC
aacaba97-ecde-440b-aae0-0e9c608c4b24	RefSigR6b	0.282783	IBC
c67409b2-ac25-42a0-8543-4636ef132fe4	RefSigR6b	0.44379	IBC
db45d81f-695c-4f99-beea-6dbec1ff47fc	RefSigR6b	0.223239	IBC
ddc7377d-82c3-480a-be3c-3d1da52c77d4	RefSigR6b	0.398202	IBC
e5593865-5f8e-4a4c-b36f-73fbe64d66da	RefSigR6b	0.251029	IBC
e7dc7492-3a84-49c7-8dea-8f508b53dc40	RefSigR6b	0.325094	IBC
ec4d4cbc-d5d1-418d-a292-cad9576624fd	RefSigR6b	0.333428	IBC
f6114c69-71a1-47d5-9b28-b0227b1872f7	RefSigR6b	0.294011	IBC
f7b84b5d-8f28-e6b7-e040-11ac0c484704	RefSigR6b	0.188744	IBC
f8f749b7-547d-49fa-9da2-44eed962b6fd	RefSigR6b	0.229771	IBC
f9f04e42-63a2-4ee1-ade4-9e5bb5c20cdd	RefSigR6b	0.599083	IBC
fb9135d9-2acf-41dd-8552-359e6b8c9470	RefSigR6b	0.128716	IBC
fc8130e0-09f1-b964-e040-11ac0c48326e	RefSigR6b	0.319778	IBC
fc8130e0-0b9c-bbc9-e040-11ac0c483266	RefSigR6b	0.192668	IBC
PD10010a	RefSigR6b	0.319968	IBC
PD11336a	RefSigR6b	0.597939	IBC
PD11337a	RefSigR6b	0.226125	IBC
PD11340a	RefSigR6b	0.148385	IBC
PD11343a	RefSigR6b	0.212541	IBC
PD11344a	RefSigR6b	0.163415	IBC
PD11345a	RefSigR6b	0.321227	IBC
PD11346a	RefSigR6b	0.122438	IBC
PD11347a	RefSigR6b	0.332211	IBC
PD11348a	RefSigR6b	0.39856	IBC
PD11349a	RefSigR6b	0.294214	IBC
PD11360a	RefSigR6b	0.235156	IBC
PD11367a	RefSigR6b	0.23552	IBC
PD11368a	RefSigR6b	0.121034	IBC
PD11369a	RefSigR6b	0.34519	IBC
PD11374a	RefSigR6b	0.226833	IBC
PD11376a	RefSigR6b	0.224165	IBC
PD11379a	RefSigR6b	0.171869	IBC
PD11385a	RefSigR6b	0.354618	IBC
PD11388a	RefSigR6b	0.483803	IBC
PD11393a	RefSigR6b	0.552898	IBC
PD11394a	RefSigR6b	0.436805	IBC
PD11397a	RefSigR6b	0.236278	IBC
PD11399a	RefSigR6b	0.196514	IBC
PD11462a	RefSigR6b	0.365768	IBC
PD11464a	RefSigR6b	0.260066	IBC
PD11465a	RefSigR6b	0.156711	IBC
PD11741a	RefSigR6b	0.501894	IBC
PD11745a	RefSigR6b	0.453399	IBC
PD11761a	RefSigR6b	0.487144	IBC
PD11769a	RefSigR6b	0.584495	IBC
PD11818a	RefSigR6b	0.317682	IBC
PD12664a	RefSigR6b	0.39838	IBC
PD13162a	RefSigR6b	0.187954	IBC
PD13163a	RefSigR6b	0.329479	IBC
PD13164a	RefSigR6b	0.439642	IBC
PD13165a	RefSigR6b	0.137266	IBC
PD13166a	RefSigR6b	0.179258	IBC
PD13167a	RefSigR6b	0.197424	IBC
PD13168a	RefSigR6b	0.432152	IBC
PD13298a	RefSigR6b	0.143996	IBC
PD13302a	RefSigR6b	0.22955	IBC
PD13307a	RefSigR6b	0.358616	IBC
PD13359a	RefSigR6b	0.254767	IBC
PD13424a	RefSigR6b	0.253291	IBC
PD13425a	RefSigR6b	0.170459	IBC
PD13602a	RefSigR6b	0.12162	IBC
PD13603a	RefSigR6b	0.260126	IBC
PD13604a	RefSigR6b	0.294644	IBC
PD13605a	RefSigR6b	0.17857	IBC
PD13606a	RefSigR6b	0.398533	IBC
PD13608a	RefSigR6b	0.359659	IBC
PD13622a	RefSigR6b	0.287361	IBC
PD13625a	RefSigR6b	0.197852	IBC
PD13630a	RefSigR6b	0.184107	IBC
PD13632a	RefSigR6b	0.338709	IBC
PD13633a	RefSigR6b	0.467137	IBC
PD13763a	RefSigR6b	0.503112	IBC
PD13764a	RefSigR6b	0.0881896	IBC
PD14435a	RefSigR6b	0.278904	IBC
PD14436a	RefSigR6b	0.501604	IBC
PD14443a	RefSigR6b	0.354434	IBC
PD14450a	RefSigR6b	0.596324	IBC
PD14453a	RefSigR6b	0.12196	IBC
PD14454a	RefSigR6b	0.458229	IBC
PD14455a	RefSigR6b	0.32334	IBC
PD14457a	RefSigR6b	0.21777	IBC
PD14460a	RefSigR6b	0.512325	IBC
PD14462a	RefSigR6b	0.678449	IBC
PD14465a	RefSigR6b	0.245074	IBC
PD14466a	RefSigR6b	0.340761	IBC
PD14467a	RefSigR6b	0.339814	IBC
PD14469a	RefSigR6b	0.142093	IBC
PD14471a	RefSigR6b	0.424738	IBC
PD14473a	RefSigR6b	0.404157	IBC
PD14474a	RefSigR6b	0.229489	IBC
PD17981a	RefSigR6b	0.324665	IBC
PD17996a	RefSigR6b	0.320267	IBC
PD18007a	RefSigR6b	0.0975677	IBC
PD18022a	RefSigR6b	0.236107	IBC
PD18031a	RefSigR6b	0.392117	IBC
PD18045a	RefSigR6b	0.198228	IBC
PD18047a	RefSigR6b	0.753517	IBC
PD18184a	RefSigR6b	0.182515	IBC
PD18188a	RefSigR6b	0.35875	IBC
PD18257a	RefSigR6b	0.314948	IBC
PD18734a	RefSigR6b	0.125018	IBC
PD18751a	RefSigR6b	0.312457	IBC
PD20343a	RefSigR6b	0.20418	IBC
PD20403a	RefSigR6b	0.174688	IBC
PD22357a	RefSigR6b	0.261432	IBC
PD22361a	RefSigR6b	0.205312	IBC
PD22362a	RefSigR6b	0.291663	IBC
PD23550a	RefSigR6b	0.416562	IBC
PD23561a	RefSigR6b	0.333496	IBC
PD23565a	RefSigR6b	0.170423	IBC
PD24190a	RefSigR6b	0.326083	IBC
PD24199a	RefSigR6b	0.328862	IBC
PD24207a	RefSigR6b	0.164376	IBC
PD24209a	RefSigR6b	0.174843	IBC
PD24212a	RefSigR6b	0.153887	IBC
PD24214a	RefSigR6b	0.188507	IBC
PD24217a	RefSigR6b	0.264655	IBC
PD24218a	RefSigR6b	0.69686	IBC
PD24220a	RefSigR6b	0.256835	IBC
PD24308a	RefSigR6b	0.206056	IBC
PD24318a	RefSigR6b	0.219412	IBC
PD24322a	RefSigR6b	0.1433	IBC
PD24326a	RefSigR6b	0.566117	IBC
PD24327a	RefSigR6b	0.227411	IBC
PD24332a	RefSigR6b	0.199366	IBC
PD24335a	RefSigR6b	0.113533	IBC
PD3851a	RefSigR6b	0.498962	IBC
PD3904a	RefSigR6b	0.127697	IBC
PD4088a	RefSigR6b	0.169688	IBC
PD4103a	RefSigR6b	0.102163	IBC
PD4107a	RefSigR6b	0.232687	IBC
PD4116a	RefSigR6b	0.137567	IBC
PD4198a	RefSigR6b	0.270062	IBC
PD4199a	RefSigR6b	0.206232	IBC
PD4264a	RefSigR6b	0.277489	IBC
PD4315a	RefSigR6b	0.163397	IBC
PD4604a	RefSigR6b	0.0991632	IBC
PD4605a	RefSigR6b	0.280591	IBC
PD4826a	RefSigR6b	0.197509	IBC
PD4847a	RefSigR6b	0.114212	IBC
PD4952a	RefSigR6b	0.120138	IBC
PD4959a	RefSigR6b	0.125657	IBC
PD4962a	RefSigR6b	0.193661	IBC
PD4968a	RefSigR6b	0.319262	IBC
PD4976a	RefSigR6b	0.135045	IBC
PD4978a	RefSigR6b	0.197977	IBC
PD5936a	RefSigR6b	0.276842	IBC
PD5947a	RefSigR6b	0.598101	IBC
PD5948a	RefSigR6b	0.113389	IBC
PD5951a	RefSigR6b	0.410078	IBC
PD5956a	RefSigR6b	0.188059	IBC
PD5959a	RefSigR6b	0.205473	IBC
PD5964a	RefSigR6b	0.336775	IBC
PD6042a	RefSigR6b	0.154019	IBC
PD6045a	RefSigR6b	0.811822	IBC
PD6046a	RefSigR6b	0.295284	IBC
PD6047a	RefSigR6b	0.237071	IBC
PD6048a	RefSigR6b	0.401823	IBC
PD6404a	RefSigR6b	0.192602	IBC
PD6405a	RefSigR6b	0.199679	IBC
PD6416a	RefSigR6b	0.234722	IBC
PD6422a	RefSigR6b	0.167765	IBC
PD6466b	RefSigR6b	0.334253	IBC
PD6701a2	RefSigR6b	0.336816	IBC
PD6719a	RefSigR6b	0.145054	IBC
PD6727b	RefSigR6b	0.339229	IBC
PD6729a2	RefSigR6b	0.243802	IBC
PD7069a	RefSigR6b	0.22437	IBC
PD7199a	RefSigR6b	0.487297	IBC
PD7202a	RefSigR6b	0.347231	IBC
PD7203a	RefSigR6b	0.272603	IBC
PD7204a	RefSigR6b	0.352182	IBC
PD7205a	RefSigR6b	0.163366	IBC
PD7219a	RefSigR6b	0.493721	IBC
PD7239a	RefSigR6b	0.197787	IBC
PD7249a	RefSigR6b	0.238474	IBC
PD7305a	RefSigR6b	0.293672	IBC
PD7306a	RefSigR6b	0.271446	IBC
PD7307a	RefSigR6b	0.294171	IBC
PD7308a	RefSigR6b	0.201184	IBC
PD7341a	RefSigR6b	0.364315	IBC
PD7455a	RefSigR6b	0.415534	IBC
PD8610a	RefSigR6b	0.190285	IBC
PD8619a	RefSigR6b	0.421147	IBC
PD8830a	RefSigR6b	0.2143	IBC
PD8973a	RefSigR6b	0.613908	IBC
PD8979a	RefSigR6b	0.185715	IBC
PD8980a	RefSigR6b	0.0985413	IBC
PD8981a	RefSigR6b	0.578111	IBC
PD8982a	RefSigR6b	0.0998667	IBC
PD8995a	RefSigR6b	0.233273	IBC
PD8996a	RefSigR6b	0.401039	IBC
PD8999a	RefSigR6b	0.182728	IBC
PD9001a	RefSigR6b	0.44101	IBC
PD9002a	RefSigR6b	0.338825	IBC
PD9193a	RefSigR6b	0.336449	IBC
PD9464a	RefSigR6b	0.393117	IBC
PD9539a	RefSigR6b	0.157755	IBC
PD9541a	RefSigR6b	0.352795	IBC
PD9567a	RefSigR6b	0.156758	IBC
PD9571a	RefSigR6b	0.173581	IBC
PD9582a	RefSigR6b	0.298097	IBC
PD9584a	RefSigR6b	0.668887	IBC
PD9599a	RefSigR6b	0.211438	IBC
PD9694a	RefSigR6b	0.295673	IBC
PD9752a	RefSigR6b	0.193162	IBC
PD9754a	RefSigR6b	0.725095	IBC
PD9755a	RefSigR6b	0.642148	IBC
PD9756a	RefSigR6b	0.30485	IBC
PD9759a	RefSigR6b	0.24846	IBC
PD9760a	RefSigR6b	0.376617	IBC
GEL-2000591-11	RefSigR4	0.262812	IBC
GEL-2000837-11	RefSigR4	0.522822	IBC
GEL-2001141-11	RefSigR4	0.303759	IBC
GEL-2001262-11	RefSigR4	0.324515	IBC
GEL-2001341-11	RefSigR4	0.150812	IBC
GEL-2004415-11	RefSigR4	0.146652	IBC
GEL-2005815-11	RefSigR4	0.312902	IBC
GEL-2005896-11	RefSigR4	0.163091	IBC
GEL-2009329-11	RefSigR4	0.423519	IBC
GEL-2011166-11	RefSigR4	0.4948	IBC
GEL-2012006-11	RefSigR4	0.13874	IBC
GEL-2013808-11	RefSigR4	0.192745	IBC
GEL-2017120-11	RefSigR4	0.331422	IBC
GEL-2017531-11	RefSigR4	0.536076	IBC
GEL-2025217-11	RefSigR4	0.187321	IBC
GEL-2025713-11	RefSigR4	0.0917965	IBC
GEL-2026388-11	RefSigR4	0.251108	IBC
GEL-2026457-11	RefSigR4	0.195235	IBC
GEL-2028031-11	RefSigR4	0.194697	IBC
GEL-2029770-11	RefSigR4	0.327917	IBC
GEL-2029784-11	RefSigR4	0.137554	IBC
GEL-2030264-11	RefSigR4	0.169706	IBC
GEL-2031499-11	RefSigR4	0.331004	IBC
GEL-2031881-11	RefSigR4	0.368327	IBC
GEL-2033039-11	RefSigR4	0.130314	IBC
GEL-2033810-11	RefSigR4	0.309806	IBC
GEL-2034187-11	RefSigR4	0.216385	IBC
GEL-2034531-11	RefSigR4	0.29703	IBC
GEL-2035474-11	RefSigR4	0.80772	IBC
GEL-2035708-11	RefSigR4	0.306773	IBC
GEL-2036368-11	RefSigR4	0.246798	IBC
GEL-2037240-11	RefSigR4	0.147811	IBC
GEL-2037884-11	RefSigR4	0.194939	IBC
GEL-2040864-11	RefSigR4	0.211493	IBC
GEL-2040902-11	RefSigR4	0.355796	IBC
GEL-2042367-11	RefSigR4	0.846058	IBC
GEL-2043218-11	RefSigR4	0.315823	IBC
GEL-2043367-11	RefSigR4	0.265711	IBC
GEL-2043436-11	RefSigR4	0.217037	IBC
GEL-2044178-11	RefSigR4	0.554421	IBC
GEL-2046863-11	RefSigR4	0.223903	IBC
GEL-2046992-11	RefSigR4	0.397505	IBC
GEL-2047628-11	RefSigR4	0.324432	IBC
GEL-2048128-11	RefSigR4	0.37785	IBC
GEL-2048763-11	RefSigR4	0.172752	IBC
GEL-2049540-11	RefSigR4	0.232298	IBC
GEL-2050140-11	RefSigR4	0.210037	IBC
GEL-2050638-11	RefSigR4	0.297973	IBC
GEL-2051694-11	RefSigR4	0.119219	IBC
GEL-2051874-11	RefSigR4	0.589888	IBC
GEL-2054162-11	RefSigR4	0.386435	IBC
GEL-2054244-11	RefSigR4	0.170973	IBC
GEL-2054300-11	RefSigR4	0.101248	IBC
GEL-2054370-11	RefSigR4	0.370001	IBC
GEL-2055707-11	RefSigR4	0.207359	IBC
GEL-2057056-11	RefSigR4	0.154438	IBC
GEL-2057123-11	RefSigR4	0.255572	IBC
GEL-2059232-11	RefSigR4	0.202237	IBC
GEL-2060717-11	RefSigR4	0.16223	IBC
GEL-2061552-11	RefSigR4	0.181766	IBC
GEL-2062071-11	RefSigR4	0.80648	IBC
GEL-2062783-11	RefSigR4	0.195649	IBC
GEL-2063396-11	RefSigR4	0.192723	IBC
GEL-2064284-12	RefSigR4	0.149989	IBC
GEL-2066441-11	RefSigR4	0.168313	IBC
GEL-2068239-11	RefSigR4	0.216439	IBC
GEL-2070454-11	RefSigR4	0.131098	IBC
GEL-2070922-11	RefSigR4	0.327807	IBC
GEL-2070998-11	RefSigR4	0.573131	IBC
GEL-2072726-11	RefSigR4	0.337419	IBC
GEL-2073384-11	RefSigR4	0.278736	IBC
GEL-2073860-11	RefSigR4	0.445717	IBC
GEL-2074099-11	RefSigR4	0.129256	IBC
GEL-2078811-11	RefSigR4	0.274522	IBC
GEL-2079029-11	RefSigR4	0.127827	IBC
GEL-2079580-11	RefSigR4	0.600485	IBC
GEL-2080096-11	RefSigR4	0.118501	IBC
GEL-2082265-11	RefSigR4	0.241781	IBC
GEL-2082307-11	RefSigR4	0.23403	IBC
GEL-2083438-11	RefSigR4	0.276317	IBC
GEL-2084243-11	RefSigR4	0.129381	IBC
GEL-2084629-11	RefSigR4	0.172685	IBC
GEL-2085076-11	RefSigR4	0.365605	IBC
GEL-2087034-11	RefSigR4	0.197362	IBC
GEL-2089794-11	RefSigR4	0.270615	IBC
GEL-2089832-11	RefSigR4	0.183317	IBC
GEL-2090529-11	RefSigR4	0.22013	IBC
GEL-2091449-11	RefSigR4	0.370287	IBC
GEL-2092124-11	RefSigR4	0.390331	IBC
GEL-2094178-11	RefSigR4	0.367588	IBC
GEL-2097306-11	RefSigR4	0.556873	IBC
GEL-2100539-11	RefSigR4	0.219042	IBC
GEL-2100988-11	RefSigR4	0.427142	IBC
GEL-2102109-11	RefSigR4	0.136034	IBC
GEL-2102674-11	RefSigR4	0.507142	IBC
GEL-2103560-11	RefSigR4	0.25925	IBC
GEL-2106107-11	RefSigR4	0.662841	IBC
GEL-2106184-11	RefSigR4	0.461893	IBC
GEL-2107125-11	RefSigR4	0.194332	IBC
GEL-2108095-11	RefSigR4	0.143476	IBC
GEL-2109437-11	RefSigR4	0.533286	IBC
GEL-2109774-11	RefSigR4	0.160757	IBC
GEL-2110880-11	RefSigR4	0.335623	IBC
GEL-2111352-11	RefSigR4	0.224319	IBC
GEL-2111704-11	RefSigR4	0.307546	IBC
GEL-2112828-11	RefSigR4	0.0974721	IBC
GEL-2113691-11	RefSigR4	0.148192	IBC
GEL-2113995-12	RefSigR4	0.334553	IBC
GEL-2114156-11	RefSigR4	0.141659	IBC
GEL-2114223-11	RefSigR4	0.230138	IBC
GEL-2114988-11	RefSigR4	0.278828	IBC
GEL-2115325-11	RefSigR4	0.237	IBC
GEL-2116120-11	RefSigR4	0.473318	IBC
GEL-2117575-11	RefSigR4	0.38289	IBC
GEL-2120754-11	RefSigR4	0.358481	IBC
GEL-2121668-11	RefSigR4	0.325446	IBC
GEL-2122432-11	RefSigR4	0.406109	IBC
GEL-2122666-11	RefSigR4	0.500953	IBC
GEL-2125274-11	RefSigR4	0.44792	IBC
GEL-2125702-11	RefSigR4	0.410883	IBC
GEL-2126449-11	RefSigR4	0.145548	IBC
GEL-2127255-11	RefSigR4	0.13774	IBC
GEL-2127499-11	RefSigR4	0.706579	IBC
GEL-2130441-11	RefSigR4	0.262043	IBC
GEL-2133130-11	RefSigR4	0.297074	IBC
GEL-2133556-11	RefSigR4	0.234188	IBC
GEL-2135598-11	RefSigR4	0.428963	IBC
GEL-2141047-11	RefSigR4	0.500001	IBC
GEL-2141805-11	RefSigR4	0.231995	IBC
GEL-2142520-11	RefSigR4	0.596887	IBC
GEL-2142544-11	RefSigR4	0.090374	IBC
GEL-2143816-11	RefSigR4	0.220933	IBC
GEL-2146149-11	RefSigR4	0.21484	IBC
GEL-2147329-11	RefSigR4	0.209561	IBC
GEL-2147330-11	RefSigR4	0.417783	IBC
GEL-2147462-11	RefSigR4	0.314045	IBC
GEL-2147916-11	RefSigR4	0.223572	IBC
GEL-2153358-11	RefSigR4	0.614931	IBC
GEL-2153408-11	RefSigR4	0.133934	IBC
GEL-2153496-11	RefSigR4	0.551164	IBC
GEL-2154493-11	RefSigR4	0.358191	IBC
GEL-2158127-11	RefSigR4	0.254675	IBC
GEL-2159150-11	RefSigR4	0.371476	IBC
GEL-2163963-11	RefSigR4	0.157214	IBC
GEL-2165423-11	RefSigR4	0.0964393	IBC
GEL-2165862-11	RefSigR4	0.192497	IBC
GEL-2167657-11	RefSigR4	0.308729	IBC
GEL-2169537-11	RefSigR4	0.656395	IBC
GEL-2171959-11	RefSigR4	0.318303	IBC
GEL-2172411-11	RefSigR4	0.172212	IBC
GEL-2172428-11	RefSigR4	0.514204	IBC
GEL-2173901-11	RefSigR4	0.16785	IBC
GEL-2175170-11	RefSigR4	0.147523	IBC
GEL-2175579-11	RefSigR4	0.125113	IBC
GEL-2175843-11	RefSigR4	0.511067	IBC
GEL-2176444-12	RefSigR4	0.175509	IBC
GEL-2176718-11	RefSigR4	0.416105	IBC
GEL-2178749-11	RefSigR4	0.136889	IBC
GEL-2180471-11	RefSigR4	0.610604	IBC
GEL-2180515-11	RefSigR4	0.372446	IBC
GEL-2182790-11	RefSigR4	0.134705	IBC
GEL-2183055-11	RefSigR4	0.323544	IBC
GEL-2183450-11	RefSigR4	0.174514	IBC
GEL-2185200-11	RefSigR4	0.119456	IBC
GEL-2185232-11	RefSigR4	0.134721	IBC
GEL-2185836-11	RefSigR4	0.0962204	IBC
GEL-2186290-11	RefSigR4	0.731804	IBC
GEL-2187185-11	RefSigR4	0.219093	IBC
GEL-2188124-12	RefSigR4	0.279883	IBC
GEL-2189211-11	RefSigR4	0.236674	IBC
GEL-2189863-11	RefSigR4	0.115333	IBC
GEL-2190184-11	RefSigR4	0.432151	IBC
GEL-2191083-11	RefSigR4	0.253975	IBC
GEL-2192062-11	RefSigR4	0.174351	IBC
GEL-2194246-11	RefSigR4	0.617992	IBC
GEL-2194359-11	RefSigR4	0.149718	IBC
GEL-2196062-11	RefSigR4	0.135976	IBC
GEL-2200313-11	RefSigR4	0.171619	IBC
GEL-2201084-11	RefSigR4	0.308773	IBC
GEL-2203626-11	RefSigR4	0.26504	IBC
GEL-2204862-11	RefSigR4	0.178586	IBC
GEL-2207030-11	RefSigR4	0.210778	IBC
GEL-2207872-11	RefSigR4	0.464632	IBC
GEL-2208012-11	RefSigR4	0.38942	IBC
GEL-2208394-11	RefSigR4	0.636835	IBC
GEL-2209402-11	RefSigR4	0.121414	IBC
GEL-2210252-11	RefSigR4	0.519202	IBC
GEL-2210479-11	RefSigR4	0.32128	IBC
GEL-2211540-11	RefSigR4	0.253749	IBC
GEL-2215049-11	RefSigR4	0.245689	IBC
GEL-2216235-11	RefSigR4	0.392737	IBC
GEL-2216345-11	RefSigR4	0.448009	IBC
GEL-2216625-11	RefSigR4	0.306288	IBC
GEL-2216763-11	RefSigR4	0.268613	IBC
GEL-2217231-11	RefSigR4	0.115976	IBC
GEL-2219016-11	RefSigR4	0.14142	IBC
GEL-2221022-11	RefSigR4	0.34083	IBC
GEL-2221658-11	RefSigR4	0.267849	IBC
GEL-2222221-11	RefSigR4	0.178295	IBC
GEL-2223163-11	RefSigR4	0.570635	IBC
GEL-2223312-11	RefSigR4	0.365945	IBC
GEL-2224003-11	RefSigR4	0.262853	IBC
GEL-2228504-11	RefSigR4	0.140719	IBC
GEL-2228913-11	RefSigR4	0.311401	IBC
GEL-2229715-11	RefSigR4	0.33411	IBC
GEL-2232328-11	RefSigR4	0.601439	IBC
GEL-2234696-11	RefSigR4	0.417511	IBC
GEL-2234886-11	RefSigR4	0.233737	IBC
GEL-2235817-11	RefSigR4	0.338778	IBC
GEL-2236300-11	RefSigR4	0.325557	IBC
GEL-2236625-11	RefSigR4	0.193661	IBC
GEL-2237009-11	RefSigR4	0.238234	IBC
GEL-2237284-11	RefSigR4	0.159415	IBC
GEL-2238051-11	RefSigR4	0.0966655	IBC
GEL-2238114-11	RefSigR4	0.203101	IBC
GEL-2238639-11	RefSigR4	0.409094	IBC
GEL-2239110-11	RefSigR4	0.467495	IBC
GEL-2239729-11	RefSigR4	0.281798	IBC
GEL-2241096-11	RefSigR4	0.0720833	IBC
GEL-2241427-11	RefSigR4	0.49505	IBC
GEL-2247110-11	RefSigR4	0.247692	IBC
GEL-2250831-11	RefSigR4	0.376324	IBC
GEL-2250840-11	RefSigR4	0.54191	IBC
GEL-2250952-11	RefSigR4	0.320107	IBC
GEL-2250952-12	RefSigR4	0.302135	IBC
GEL-2251643-11	RefSigR4	0.241261	IBC
GEL-2252618-11	RefSigR4	0.311717	IBC
GEL-2252631-11	RefSigR4	0.293026	IBC
GEL-2253153-11	RefSigR4	0.144199	IBC
GEL-2254151-11	RefSigR4	0.361827	IBC
GEL-2255151-11	RefSigR4	0.23684	IBC
GEL-2256484-11	RefSigR4	0.229838	IBC
GEL-2257650-11	RefSigR4	0.593258	IBC
GEL-2257992-11	RefSigR4	0.278123	IBC
GEL-2266458-11	RefSigR4	0.160073	IBC
GEL-2266821-11	RefSigR4	0.303003	IBC
GEL-2266873-11	RefSigR4	0.0935127	IBC
GEL-2268251-11	RefSigR4	0.145582	IBC
GEL-2268282-11	RefSigR4	0.153435	IBC
GEL-2269189-11	RefSigR4	0.304064	IBC
GEL-2269580-11	RefSigR4	0.200758	IBC
GEL-2269741-11	RefSigR4	0.420044	IBC
GEL-2274504-11	RefSigR4	0.284085	IBC
GEL-2275763-11	RefSigR4	0.51026	IBC
GEL-2275815-11	RefSigR4	0.281967	IBC
GEL-2276124-11	RefSigR4	0.320268	IBC
GEL-2276448-11	RefSigR4	0.174633	IBC
GEL-2276637-11	RefSigR4	0.652116	IBC
GEL-2276877-11	RefSigR4	0.38039	IBC
GEL-2277099-11	RefSigR4	0.316034	IBC
GEL-2277987-11	RefSigR4	0.36899	IBC
GEL-2278178-11	RefSigR4	0.191224	IBC
GEL-2278286-11	RefSigR4	0.238671	IBC
GEL-2278340-11	RefSigR4	0.583904	IBC
GEL-2279503-11	RefSigR4	0.523219	IBC
GEL-2282223-11	RefSigR4	0.417085	IBC
GEL-2283255-11	RefSigR4	0.288371	IBC
GEL-2286096-11	RefSigR4	0.092405	IBC
GEL-2286953-11	RefSigR4	0.477014	IBC
GEL-2287908-11	RefSigR4	0.264712	IBC
GEL-2288757-11	RefSigR4	0.112483	IBC
GEL-2289110-11	RefSigR4	0.233003	IBC
GEL-2290960-11	RefSigR4	0.45097	IBC
GEL-2291144-11	RefSigR4	0.572445	IBC
GEL-2291280-11	RefSigR4	0.203106	IBC
GEL-2291537-11	RefSigR4	0.146855	IBC
GEL-2291537-12	RefSigR4	0.117925	IBC
GEL-2293354-11	RefSigR4	0.404394	IBC
GEL-2294124-11	RefSigR4	0.439253	IBC
GEL-2295320-11	RefSigR4	0.211154	IBC
GEL-2296387-11	RefSigR4	0.325448	IBC
GEL-2296435-11	RefSigR4	0.487595	IBC
GEL-2296435-12	RefSigR4	0.444666	IBC
GEL-2296841-11	RefSigR4	0.179089	IBC
GEL-2297981-11	RefSigR4	0.328075	IBC
GEL-2298073-11	RefSigR4	0.150739	IBC
GEL-2299633-11	RefSigR4	0.372336	IBC
GEL-2300206-11	RefSigR4	0.498173	IBC
GEL-2301298-11	RefSigR4	0.232955	IBC
GEL-2301594-11	RefSigR4	0.476637	IBC
GEL-2302949-11	RefSigR4	0.134542	IBC
GEL-2307699-11	RefSigR4	0.380706	IBC
GEL-2308100-11	RefSigR4	0.239045	IBC
GEL-2311021-11	RefSigR4	0.176864	IBC
GEL-2312871-11	RefSigR4	0.384202	IBC
GEL-2313121-11	RefSigR4	0.373039	IBC
GEL-2313753-11	RefSigR4	0.306083	IBC
GEL-2314389-11	RefSigR4	0.300495	IBC
GEL-2315022-11	RefSigR4	0.307502	IBC
GEL-2315863-11	RefSigR4	0.152699	IBC
GEL-2318317-11	RefSigR4	0.366515	IBC
GEL-2319504-11	RefSigR4	0.452205	IBC
GEL-2319822-12	RefSigR4	0.600311	IBC
GEL-2320871-11	RefSigR4	0.244169	IBC
GEL-2321313-11	RefSigR4	0.609997	IBC
GEL-2322612-12	RefSigR4	0.365121	IBC
GEL-2322683-11	RefSigR4	0.10423	IBC
GEL-2324736-11	RefSigR4	0.221728	IBC
GEL-2326747-11	RefSigR4	0.508947	IBC
GEL-2327011-11	RefSigR4	0.241024	IBC
GEL-2328915-11	RefSigR4	0.24372	IBC
GEL-2332482-11	RefSigR4	0.266968	IBC
GEL-2332560-11	RefSigR4	0.322459	IBC
GEL-2333297-11	RefSigR4	0.379603	IBC
GEL-2334623-11	RefSigR4	0.219974	IBC
GEL-2335130-11	RefSigR4	0.102268	IBC
GEL-2336478-12	RefSigR4	0.0963052	IBC
GEL-2337093-11	RefSigR4	0.180207	IBC
GEL-2338352-11	RefSigR4	0.260153	IBC
GEL-2339259-11	RefSigR4	0.181767	IBC
GEL-2343408-11	RefSigR4	0.440345	IBC
GEL-2344105-11	RefSigR4	0.159625	IBC
GEL-2345843-11	RefSigR4	0.109943	IBC
GEL-2348155-11	RefSigR4	0.628799	IBC
GEL-2348537-11	RefSigR4	0.172284	IBC
GEL-2349032-11	RefSigR4	0.254106	IBC
GEL-2349044-11	RefSigR4	0.416523	IBC
GEL-2349705-11	RefSigR4	0.110349	IBC
GEL-2350095-11	RefSigR4	0.176503	IBC
GEL-2351818-11	RefSigR4	0.280536	IBC
GEL-2354478-11	RefSigR4	0.266624	IBC
GEL-2354680-11	RefSigR4	0.202002	IBC
GEL-2355773-11	RefSigR4	0.338495	IBC
GEL-2357847-11	RefSigR4	0.219676	IBC
GEL-2358897-11	RefSigR4	0.433898	IBC
GEL-2359088-11	RefSigR4	0.437583	IBC
GEL-2359414-11	RefSigR4	0.170524	IBC
GEL-2364122-11	RefSigR4	0.106909	IBC
GEL-2364209-11	RefSigR4	0.447105	IBC
GEL-2369207-11	RefSigR4	0.41761	IBC
GEL-2372020-12	RefSigR4	0.350262	IBC
GEL-2374207-11	RefSigR4	0.306753	IBC
GEL-2376250-11	RefSigR4	0.336677	IBC
GEL-2378826-11	RefSigR4	0.141583	IBC
GEL-2380001-11	RefSigR4	0.507033	IBC
GEL-2380508-11	RefSigR4	0.386413	IBC
GEL-2383311-11	RefSigR4	0.46411	IBC
GEL-2383441-11	RefSigR4	0.207954	IBC
GEL-2385980-11	RefSigR4	0.142822	IBC
GEL-2386309-11	RefSigR4	0.104911	IBC
GEL-2387197-11	RefSigR4	0.227527	IBC
GEL-2388231-11	RefSigR4	0.359148	IBC
GEL-2388542-11	RefSigR4	0.374717	IBC
GEL-2389021-11	RefSigR4	0.293815	IBC
GEL-2389021-12	RefSigR4	0.270799	IBC
GEL-2389719-11	RefSigR4	0.224234	IBC
GEL-2390866-11	RefSigR4	0.199657	IBC
GEL-2393808-11	RefSigR4	0.0969428	IBC
GEL-2393934-11	RefSigR4	0.168864	IBC
GEL-2394546-11	RefSigR4	0.469787	IBC
GEL-2394978-11	RefSigR4	0.575232	IBC
GEL-2394983-11	RefSigR4	0.262676	IBC
GEL-2395312-11	RefSigR4	0.564841	IBC
GEL-2397653-11	RefSigR4	0.337383	IBC
GEL-2400623-11	RefSigR4	0.478559	IBC
GEL-2401025-11	RefSigR4	0.167377	IBC
GEL-2401348-11	RefSigR4	0.235462	IBC
GEL-2401702-11	RefSigR4	0.370504	IBC
GEL-2401918-11	RefSigR4	0.343498	IBC
GEL-2402810-11	RefSigR4	0.120715	IBC
GEL-2404126-11	RefSigR4	0.507484	IBC
GEL-2405235-11	RefSigR4	0.313095	IBC
GEL-2406712-11	RefSigR4	0.167877	IBC
GEL-2406924-11	RefSigR4	0.325029	IBC
GEL-2409177-11	RefSigR4	0.126863	IBC
GEL-2409381-11	RefSigR4	0.480347	IBC
GEL-2409886-11	RefSigR4	0.171776	IBC
GEL-2410324-11	RefSigR4	0.289368	IBC
GEL-2413039-11	RefSigR4	0.521366	IBC
GEL-2413361-11	RefSigR4	0.323774	IBC
GEL-2413462-11	RefSigR4	0.389468	IBC
GEL-2416092-11	RefSigR4	0.255312	IBC
GEL-2418001-11	RefSigR4	0.129638	IBC
GEL-2418656-11	RefSigR4	0.156207	IBC
GEL-2419430-11	RefSigR4	0.246016	IBC
GEL-2422294-11	RefSigR4	0.310268	IBC
GEL-2423249-11	RefSigR4	0.151377	IBC
GEL-2423803-11	RefSigR4	0.155249	IBC
GEL-2426595-11	RefSigR4	0.607399	IBC
GEL-2428705-11	RefSigR4	0.184119	IBC
GEL-2428780-11	RefSigR4	0.204988	IBC
GEL-2429220-11	RefSigR4	0.218157	IBC
GEL-2430667-11	RefSigR4	0.352203	IBC
GEL-2431800-11	RefSigR4	0.152094	IBC
GEL-2432214-11	RefSigR4	0.43204	IBC
GEL-2434185-11	RefSigR4	0.613571	IBC
GEL-2435931-11	RefSigR4	0.172655	IBC
GEL-2436154-11	RefSigR4	0.0789587	IBC
GEL-2439664-11	RefSigR4	0.307304	IBC
GEL-2439794-11	RefSigR4	0.146083	IBC
GEL-2440156-11	RefSigR4	0.227224	IBC
GEL-2440671-11	RefSigR4	0.22181	IBC
GEL-2440712-11	RefSigR4	0.470246	IBC
GEL-2442005-11	RefSigR4	0.498028	IBC
GEL-2447020-11	RefSigR4	0.622206	IBC
GEL-2449948-11	RefSigR4	0.247186	IBC
GEL-2450467-11	RefSigR4	0.355695	IBC
GEL-2451461-11	RefSigR4	0.575309	IBC
GEL-2451495-11	RefSigR4	0.234419	IBC
GEL-2453433-11	RefSigR4	0.361749	IBC
GEL-2454093-11	RefSigR4	0.549372	IBC
GEL-2458140-11	RefSigR4	0.378327	IBC
GEL-2458159-11	RefSigR4	0.223594	IBC
GEL-2460129-11	RefSigR4	0.384252	IBC
GEL-2460832-11	RefSigR4	0.291492	IBC
GEL-2461811-11	RefSigR4	0.145624	IBC
GEL-2464740-11	RefSigR4	0.192026	IBC
GEL-2466815-11	RefSigR4	0.202382	IBC
GEL-2467348-11	RefSigR4	0.159805	IBC
GEL-2469562-11	RefSigR4	0.19113	IBC
GEL-2470154-11	RefSigR4	0.459697	IBC
GEL-2474454-11	RefSigR4	0.63401	IBC
GEL-2474917-11	RefSigR4	0.235159	IBC
GEL-2475251-11	RefSigR4	0.253561	IBC
GEL-2475307-11	RefSigR4	0.215626	IBC
GEL-2477988-11	RefSigR4	0.214897	IBC
GEL-2478716-11	RefSigR4	0.36511	IBC
GEL-2480243-11	RefSigR4	0.161783	IBC
GEL-2482049-11	RefSigR4	0.229895	IBC
GEL-2483886-11	RefSigR4	0.209177	IBC
GEL-2486787-11	RefSigR4	0.241528	IBC
GEL-2486877-11	RefSigR4	0.244189	IBC
GEL-2490176-11	RefSigR4	0.29378	IBC
GEL-2490250-11	RefSigR4	0.229931	IBC
GEL-2490620-11	RefSigR4	0.284377	IBC
GEL-2490698-11	RefSigR4	0.461506	IBC
GEL-2491188-11	RefSigR4	0.147207	IBC
GEL-2491490-11	RefSigR4	0.184515	IBC
GEL-2491676-11	RefSigR4	0.101967	IBC
GEL-2492140-12	RefSigR4	0.124289	IBC
GEL-2492424-11	RefSigR4	0.448798	IBC
GEL-2492725-11	RefSigR4	0.543076	IBC
GEL-2492943-11	RefSigR4	0.201964	IBC
GEL-2494743-11	RefSigR4	0.260938	IBC
GEL-2495055-11	RefSigR4	0.180097	IBC
GEL-2495816-11	RefSigR4	0.0985152	IBC
GEL-2496792-11	RefSigR4	0.114044	IBC
GEL-2498570-11	RefSigR4	0.187613	IBC
GEL-2499497-11	RefSigR4	0.349851	IBC
GEL-2501145-11	RefSigR4	0.548387	IBC
GEL-2501470-11	RefSigR4	0.291708	IBC
GEL-2503421-11	RefSigR4	0.383868	IBC
GEL-2504451-11	RefSigR4	0.129553	IBC
GEL-2506641-11	RefSigR4	0.384959	IBC
GEL-2506899-11	RefSigR4	0.130059	IBC
GEL-2506903-11	RefSigR4	0.18622	IBC
GEL-2507310-11	RefSigR4	0.119805	IBC
GEL-2507433-11	RefSigR4	0.112148	IBC
GEL-2507585-11	RefSigR4	0.608527	IBC
GEL-2509143-11	RefSigR4	0.270461	IBC
GEL-2510297-11	RefSigR4	0.522335	IBC
GEL-2513431-11	RefSigR4	0.106756	IBC
GEL-2517014-11	RefSigR4	0.354128	IBC
GEL-2518385-11	RefSigR4	0.127709	IBC
GEL-2518975-11	RefSigR4	0.502782	IBC
GEL-2521119-11	RefSigR4	0.601803	IBC
GEL-2521119-12	RefSigR4	0.40814	IBC
GEL-2522513-11	RefSigR4	0.157733	IBC
GEL-2522805-11	RefSigR4	0.0769438	IBC
GEL-2523383-11	RefSigR4	0.504812	IBC
GEL-2524212-11	RefSigR4	0.369845	IBC
GEL-2525599-11	RefSigR4	0.508648	IBC
GEL-2526859-11	RefSigR4	0.239588	IBC
GEL-2529241-11	RefSigR4	0.346629	IBC
GEL-2530219-11	RefSigR4	0.338075	IBC
GEL-2531939-11	RefSigR4	0.454351	IBC
GEL-2532209-11	RefSigR4	0.491204	IBC
GEL-2533159-11	RefSigR4	0.416971	IBC
GEL-2533871-11	RefSigR4	0.265667	IBC
GEL-2534621-11	RefSigR4	0.297004	IBC
GEL-2536083-11	RefSigR4	0.102827	IBC
GEL-2536469-11	RefSigR4	0.204044	IBC
GEL-2539630-11	RefSigR4	0.408233	IBC
GEL-2540079-11	RefSigR4	0.350886	IBC
GEL-2541908-11	RefSigR4	0.203317	IBC
GEL-2544940-11	RefSigR4	0.278636	IBC
GEL-2545768-11	RefSigR4	0.354252	IBC
GEL-2546301-11	RefSigR4	0.486056	IBC
GEL-2547090-11	RefSigR4	0.312176	IBC
GEL-2549403-11	RefSigR4	0.256445	IBC
GEL-2551347-11	RefSigR4	0.236765	IBC
GEL-2552958-11	RefSigR4	0.306032	IBC
GEL-2553437-11	RefSigR4	0.14715	IBC
GEL-2554397-11	RefSigR4	0.365804	IBC
GEL-2555133-11	RefSigR4	0.563945	IBC
GEL-2555784-11	RefSigR4	0.110739	IBC
GEL-2556407-11	RefSigR4	0.308149	IBC
GEL-2557883-11	RefSigR4	0.336854	IBC
GEL-2558331-11	RefSigR4	0.358072	IBC
GEL-2561995-11	RefSigR4	0.350065	IBC
GEL-2562377-11	RefSigR4	0.241297	IBC
GEL-2562916-11	RefSigR4	0.113462	IBC
GEL-2563101-11	RefSigR4	0.51933	IBC
GEL-2563101-12	RefSigR4	0.480487	IBC
GEL-2564025-11	RefSigR4	0.485974	IBC
GEL-2564056-11	RefSigR4	0.329875	IBC
GEL-2564742-11	RefSigR4	0.171758	IBC
GEL-2565053-11	RefSigR4	0.449792	IBC
GEL-2565844-11	RefSigR4	0.158766	IBC
GEL-2566233-11	RefSigR4	0.353687	IBC
GEL-2567275-11	RefSigR4	0.145443	IBC
GEL-2567324-11	RefSigR4	0.307717	IBC
GEL-2567541-11	RefSigR4	0.27921	IBC
GEL-2569969-11	RefSigR4	0.147456	IBC
GEL-2570109-11	RefSigR4	0.254497	IBC
GEL-2570448-11	RefSigR4	0.460167	IBC
GEL-2570691-11	RefSigR4	0.421499	IBC
GEL-2570820-11	RefSigR4	0.16679	IBC
GEL-2571467-11	RefSigR4	0.23944	IBC
GEL-2572315-11	RefSigR4	0.385251	IBC
GEL-2573089-11	RefSigR4	0.118951	IBC
GEL-2573511-11	RefSigR4	0.368651	IBC
GEL-2574349-11	RefSigR4	0.220898	IBC
GEL-2575112-11	RefSigR4	0.568047	IBC
GEL-2579083-11	RefSigR4	0.116301	IBC
GEL-2579313-11	RefSigR4	0.198356	IBC
GEL-2579600-11	RefSigR4	0.270018	IBC
GEL-2580039-11	RefSigR4	0.247502	IBC
GEL-2581936-11	RefSigR4	0.221438	IBC
GEL-2581968-11	RefSigR4	0.373457	IBC
GEL-2582484-11	RefSigR4	0.218469	IBC
GEL-2582880-11	RefSigR4	0.464129	IBC
GEL-2586288-11	RefSigR4	0.318441	IBC
GEL-2587415-11	RefSigR4	0.496188	IBC
GEL-2587434-11	RefSigR4	0.220834	IBC
GEL-2588453-11	RefSigR4	0.311025	IBC
GEL-2588719-11	RefSigR4	0.236206	IBC
GEL-2593220-11	RefSigR4	0.159356	IBC
GEL-2593262-11	RefSigR4	0.148215	IBC
GEL-2594718-11	RefSigR4	0.201415	IBC
GEL-2595332-11	RefSigR4	0.476706	IBC
GEL-2597007-11	RefSigR4	0.194171	IBC
GEL-2597078-11	RefSigR4	0.287766	IBC
GEL-2597536-11	RefSigR4	0.276153	IBC
GEL-2597736-11	RefSigR4	0.121748	IBC
GEL-2597775-11	RefSigR4	0.408875	IBC
GEL-2598251-11	RefSigR4	0.0789386	IBC
GEL-2601535-11	RefSigR4	0.119571	IBC
GEL-2606301-11	RefSigR4	0.606926	IBC
GEL-2607622-11	RefSigR4	0.183902	IBC
GEL-2608803-11	RefSigR4	0.260393	IBC
GEL-2609852-11	RefSigR4	0.282889	IBC
GEL-2611380-12	RefSigR4	0.0875195	IBC
GEL-2611767-11	RefSigR4	0.355776	IBC
GEL-2613535-11	RefSigR4	0.32267	IBC
GEL-2613596-11	RefSigR4	0.196611	IBC
GEL-2613957-12	RefSigR4	0.401859	IBC
GEL-2614209-11	RefSigR4	0.311619	IBC
GEL-2616237-11	RefSigR4	0.165903	IBC
GEL-2616255-12	RefSigR4	0.372243	IBC
GEL-2617702-11	RefSigR4	0.188462	IBC
GEL-2617990-11	RefSigR4	0.320697	IBC
GEL-2620606-11	RefSigR4	0.30394	IBC
GEL-2620986-11	RefSigR4	0.682202	IBC
GEL-2621273-11	RefSigR4	0.15505	IBC
GEL-2621678-11	RefSigR4	0.255252	IBC
GEL-2621824-11	RefSigR4	0.581841	IBC
GEL-2621824-12	RefSigR4	0.525315	IBC
GEL-2621824-13	RefSigR4	0.547863	IBC
GEL-2621824-14	RefSigR4	0.562476	IBC
GEL-2622179-11	RefSigR4	0.41056	IBC
GEL-2622518-11	RefSigR4	0.165865	IBC
GEL-2624852-11	RefSigR4	0.0919087	IBC
GEL-2625236-11	RefSigR4	0.0887518	IBC
GEL-2625849-11	RefSigR4	0.616168	IBC
GEL-2628591-11	RefSigR4	0.443798	IBC
GEL-2629774-11	RefSigR4	0.102925	IBC
GEL-2630767-11	RefSigR4	0.226779	IBC
GEL-2631583-11	RefSigR4	0.193252	IBC
GEL-2631823-11	RefSigR4	0.0957574	IBC
GEL-2635420-11	RefSigR4	0.190565	IBC
GEL-2636654-11	RefSigR4	0.175865	IBC
GEL-2637381-11	RefSigR4	0.22313	IBC
GEL-2638690-11	RefSigR4	0.189515	IBC
GEL-2639537-11	RefSigR4	0.650251	IBC
GEL-2639661-11	RefSigR4	0.242578	IBC
GEL-2639700-11	RefSigR4	0.325863	IBC
GEL-2640917-11	RefSigR4	0.233044	IBC
GEL-2642266-11	RefSigR4	0.162806	IBC
GEL-2644805-11	RefSigR4	0.219194	IBC
GEL-2645464-11	RefSigR4	0.154334	IBC
GEL-2647410-11	RefSigR4	0.140636	IBC
GEL-2650427-11	RefSigR4	0.253356	IBC
GEL-2651100-11	RefSigR4	0.121154	IBC
GEL-2653805-11	RefSigR4	0.519294	IBC
GEL-2655345-11	RefSigR4	0.543661	IBC
GEL-2658678-11	RefSigR4	0.153174	IBC
GEL-2659098-11	RefSigR4	0.10385	IBC
GEL-2661761-11	RefSigR4	0.180594	IBC
GEL-2664168-11	RefSigR4	0.654503	IBC
GEL-2665231-11	RefSigR4	0.298484	IBC
GEL-2665304-11	RefSigR4	0.290086	IBC
GEL-2665304-12	RefSigR4	0.218979	IBC
GEL-2665304-13	RefSigR4	0.223115	IBC
GEL-2666371-11	RefSigR4	0.171857	IBC
GEL-2666388-11	RefSigR4	0.182901	IBC
GEL-2669862-11	RefSigR4	0.377921	IBC
GEL-2671097-11	RefSigR4	0.422333	IBC
GEL-2672200-11	RefSigR4	0.385033	IBC
GEL-2672939-11	RefSigR4	0.15923	IBC
GEL-2673178-11	RefSigR4	0.471536	IBC
GEL-2673307-11	RefSigR4	0.292596	IBC
GEL-2673393-11	RefSigR4	0.125886	IBC
GEL-2675423-11	RefSigR4	0.302625	IBC
GEL-2675445-11	RefSigR4	0.232814	IBC
GEL-2678667-11	RefSigR4	0.218183	IBC
GEL-2680207-11	RefSigR4	0.143821	IBC
GEL-2681637-11	RefSigR4	0.126903	IBC
GEL-2682753-11	RefSigR4	0.238147	IBC
GEL-2682831-11	RefSigR4	0.223581	IBC
GEL-2683831-11	RefSigR4	0.41224	IBC
GEL-2685890-11	RefSigR4	0.312763	IBC
GEL-2687631-11	RefSigR4	0.386654	IBC
GEL-2687692-11	RefSigR4	0.109811	IBC
GEL-2690564-11	RefSigR4	0.108551	IBC
GEL-2690743-11	RefSigR4	0.333456	IBC
GEL-2691676-11	RefSigR4	0.380591	IBC
GEL-2692251-11	RefSigR4	0.0872228	IBC
GEL-2692882-11	RefSigR4	0.16027	IBC
GEL-2692942-11	RefSigR4	0.148334	IBC
GEL-2693464-11	RefSigR4	0.17844	IBC
GEL-2694781-11	RefSigR4	0.173168	IBC
GEL-2695465-11	RefSigR4	0.181515	IBC
GEL-2696330-11	RefSigR4	0.223117	IBC
GEL-2696670-11	RefSigR4	0.357743	IBC
GEL-2696952-11	RefSigR4	0.59408	IBC
GEL-2697332-11	RefSigR4	0.135318	IBC
GEL-2698163-11	RefSigR4	0.15275	IBC
GEL-2701626-11	RefSigR4	0.242608	IBC
GEL-2701874-11	RefSigR4	0.0937757	IBC
GEL-2704302-11	RefSigR4	0.690962	IBC
GEL-2704403-11	RefSigR4	0.188661	IBC
GEL-2710154-11	RefSigR4	0.22062	IBC
GEL-2710601-11	RefSigR4	0.202195	IBC
GEL-2712998-11	RefSigR4	0.26587	IBC
GEL-2715159-11	RefSigR4	0.127974	IBC
GEL-2715547-11	RefSigR4	0.588809	IBC
GEL-2717200-11	RefSigR4	0.150302	IBC
GEL-2717311-11	RefSigR4	0.218442	IBC
GEL-2717588-11	RefSigR4	0.142845	IBC
GEL-2717856-11	RefSigR4	0.319838	IBC
GEL-2718041-11	RefSigR4	0.227216	IBC
GEL-2718301-11	RefSigR4	0.194147	IBC
GEL-2720420-11	RefSigR4	0.19917	IBC
GEL-2721264-11	RefSigR4	0.19518	IBC
GEL-2722143-11	RefSigR4	0.289844	IBC
GEL-2724053-11	RefSigR4	0.409615	IBC
GEL-2725551-11	RefSigR4	0.259288	IBC
GEL-2726658-11	RefSigR4	0.277226	IBC
GEL-2727937-12	RefSigR4	0.50624	IBC
GEL-2731432-11	RefSigR4	0.681918	IBC
GEL-2731528-11	RefSigR4	0.286898	IBC
GEL-2733208-11	RefSigR4	0.5682	IBC
GEL-2733724-11	RefSigR4	0.356938	IBC
GEL-2734413-11	RefSigR4	0.107856	IBC
GEL-2734976-11	RefSigR4	0.279631	IBC
GEL-2735973-11	RefSigR4	0.500287	IBC
GEL-2738208-11	RefSigR4	0.220203	IBC
GEL-2738963-11	RefSigR4	0.155781	IBC
GEL-2740131-11	RefSigR4	0.113187	IBC
GEL-2740724-11	RefSigR4	0.504524	IBC
GEL-2743077-11	RefSigR4	0.112805	IBC
GEL-2743211-11	RefSigR4	0.168012	IBC
GEL-2743316-11	RefSigR4	0.312982	IBC
GEL-2743428-11	RefSigR4	0.171892	IBC
GEL-2743494-11	RefSigR4	0.110323	IBC
GEL-2744261-11	RefSigR4	0.110453	IBC
GEL-2748035-11	RefSigR4	0.73682	IBC
GEL-2748092-11	RefSigR4	0.466633	IBC
GEL-2748244-11	RefSigR4	0.243224	IBC
GEL-2748380-11	RefSigR4	0.115197	IBC
GEL-2748421-11	RefSigR4	0.122393	IBC
GEL-2752708-11	RefSigR4	0.286495	IBC
GEL-2754413-11	RefSigR4	0.224837	IBC
GEL-2755413-11	RefSigR4	0.192705	IBC
GEL-2757262-11	RefSigR4	0.0732646	IBC
GEL-2760817-11	RefSigR4	0.561909	IBC
GEL-2760872-11	RefSigR4	0.0889066	IBC
GEL-2764350-11	RefSigR4	0.378558	IBC
GEL-2764555-11	RefSigR4	0.268825	IBC
GEL-2765653-11	RefSigR4	0.186306	IBC
GEL-2766069-11	RefSigR4	0.198086	IBC
GEL-2766074-11	RefSigR4	0.397149	IBC
GEL-2767548-11	RefSigR4	0.226718	IBC
GEL-2768148-11	RefSigR4	0.26008	IBC
GEL-2769755-11	RefSigR4	0.265466	IBC
GEL-2769884-11	RefSigR4	0.0794966	IBC
GEL-2772833-11	RefSigR4	0.428933	IBC
GEL-2776566-11	RefSigR4	0.223954	IBC
GEL-2777484-11	RefSigR4	0.37704	IBC
GEL-2777942-11	RefSigR4	0.56387	IBC
GEL-2780602-11	RefSigR4	0.200734	IBC
GEL-2782578-11	RefSigR4	0.151716	IBC
GEL-2783047-11	RefSigR4	0.187894	IBC
GEL-2783232-11	RefSigR4	0.169899	IBC
GEL-2784609-11	RefSigR4	0.219101	IBC
GEL-2784803-11	RefSigR4	0.548807	IBC
GEL-2786660-11	RefSigR4	0.148039	IBC
GEL-2786734-11	RefSigR4	0.199776	IBC
GEL-2789780-11	RefSigR4	0.102503	IBC
GEL-2791768-11	RefSigR4	0.310168	IBC
GEL-2791926-11	RefSigR4	0.221844	IBC
GEL-2793603-11	RefSigR4	0.276476	IBC
GEL-2796073-11	RefSigR4	0.417749	IBC
GEL-2796171-11	RefSigR4	0.38193	IBC
GEL-2796920-11	RefSigR4	0.18963	IBC
GEL-2796920-12	RefSigR4	0.354612	IBC
GEL-2796939-11	RefSigR4	0.166472	IBC
GEL-2800161-11	RefSigR4	0.185938	IBC
GEL-2801907-11	RefSigR4	0.425532	IBC
GEL-2802870-11	RefSigR4	0.266649	IBC
GEL-2803120-11	RefSigR4	0.163172	IBC
GEL-2803690-11	RefSigR4	0.566053	IBC
GEL-2806290-11	RefSigR4	0.103423	IBC
GEL-2806639-11	RefSigR4	0.102885	IBC
GEL-2808326-11	RefSigR4	0.295305	IBC
GEL-2808863-11	RefSigR4	0.215035	IBC
GEL-2810235-11	RefSigR4	0.31313	IBC
GEL-2810413-11	RefSigR4	0.621966	IBC
GEL-2810476-11	RefSigR4	0.14765	IBC
GEL-2811483-11	RefSigR4	0.28166	IBC
GEL-2812569-11	RefSigR4	0.171168	IBC
GEL-2821077-11	RefSigR4	0.662063	IBC
GEL-2822231-11	RefSigR4	0.128157	IBC
GEL-2822464-11	RefSigR4	0.286927	IBC
GEL-2822889-11	RefSigR4	0.184578	IBC
GEL-2823185-11	RefSigR4	0.261481	IBC
GEL-2826600-11	RefSigR4	0.397663	IBC
GEL-2830230-11	RefSigR4	0.0928941	IBC
GEL-2831161-11	RefSigR4	0.141769	IBC
GEL-2831907-11	RefSigR4	0.247861	IBC
GEL-2834018-11	RefSigR4	0.183383	IBC
GEL-2834186-11	RefSigR4	0.289428	IBC
GEL-2834284-11	RefSigR4	0.142251	IBC
GEL-2834474-11	RefSigR4	0.382046	IBC
GEL-2835244-11	RefSigR4	0.316096	IBC
GEL-2835380-11	RefSigR4	0.116523	IBC
GEL-2835511-11	RefSigR4	0.467227	IBC
GEL-2835934-11	RefSigR4	0.294956	IBC
GEL-2839891-11	RefSigR4	0.21225	IBC
GEL-2840848-11	RefSigR4	0.168814	IBC
GEL-2841015-11	RefSigR4	0.381064	IBC
GEL-2842623-11	RefSigR4	0.329827	IBC
GEL-2843980-11	RefSigR4	0.540194	IBC
GEL-2844696-11	RefSigR4	0.305272	IBC
GEL-2844921-11	RefSigR4	0.192883	IBC
GEL-2845434-11	RefSigR4	0.562457	IBC
GEL-2847821-11	RefSigR4	0.63134	IBC
GEL-2848209-11	RefSigR4	0.360758	IBC
GEL-2849269-11	RefSigR4	0.21707	IBC
GEL-2850334-11	RefSigR4	0.0769654	IBC
GEL-2850750-11	RefSigR4	0.155764	IBC
GEL-2852948-11	RefSigR4	0.40376	IBC
GEL-2853024-11	RefSigR4	0.221599	IBC
GEL-2853092-11	RefSigR4	0.373233	IBC
GEL-2853824-11	RefSigR4	0.341743	IBC
GEL-2854307-11	RefSigR4	0.236889	IBC
GEL-2854401-11	RefSigR4	0.434674	IBC
GEL-2859109-11	RefSigR4	0.303497	IBC
GEL-2859261-11	RefSigR4	0.367053	IBC
GEL-2860008-11	RefSigR4	0.523539	IBC
GEL-2860034-11	RefSigR4	0.320742	IBC
GEL-2860423-11	RefSigR4	0.252282	IBC
GEL-2860819-11	RefSigR4	0.0960709	IBC
GEL-2860998-11	RefSigR4	0.390762	IBC
GEL-2863318-11	RefSigR4	0.296137	IBC
GEL-2863656-11	RefSigR4	0.518866	IBC
GEL-2864136-11	RefSigR4	0.297175	IBC
GEL-2864949-11	RefSigR4	0.440028	IBC
GEL-2865765-11	RefSigR4	0.627563	IBC
GEL-2867254-11	RefSigR4	0.342492	IBC
GEL-2867479-11	RefSigR4	0.241903	IBC
GEL-2871132-11	RefSigR4	0.233779	IBC
GEL-2871173-11	RefSigR4	0.853808	IBC
GEL-2871434-11	RefSigR4	0.229946	IBC
GEL-2873830-11	RefSigR4	0.394164	IBC
GEL-2874479-11	RefSigR4	0.463389	IBC
GEL-2876842-11	RefSigR4	0.209426	IBC
GEL-2876996-11	RefSigR4	0.211312	IBC
GEL-2877833-11	RefSigR4	0.57958	IBC
GEL-2878531-11	RefSigR4	0.309365	IBC
GEL-2880536-11	RefSigR4	0.264803	IBC
GEL-2880849-11	RefSigR4	0.282964	IBC
GEL-2882794-11	RefSigR4	0.116114	IBC
GEL-2883138-11	RefSigR4	0.0971522	IBC
GEL-2884108-11	RefSigR4	0.328761	IBC
GEL-2885571-11	RefSigR4	0.211123	IBC
GEL-2886310-11	RefSigR4	0.186775	IBC
GEL-2888513-11	RefSigR4	0.126904	IBC
GEL-2888581-11	RefSigR4	0.125445	IBC
GEL-2891752-11	RefSigR4	0.201684	IBC
GEL-2891823-11	RefSigR4	0.23954	IBC
GEL-2892274-11	RefSigR4	0.304069	IBC
GEL-2892339-11	RefSigR4	0.559015	IBC
GEL-2892378-11	RefSigR4	0.0829797	IBC
GEL-2894733-11	RefSigR4	0.353699	IBC
GEL-2899001-11	RefSigR4	0.187295	IBC
GEL-2899035-11	RefSigR4	0.124744	IBC
GEL-2899454-11	RefSigR4	0.335482	IBC
GEL-2901344-11	RefSigR4	0.476562	IBC
GEL-2902138-11	RefSigR4	0.419818	IBC
GEL-2902465-11	RefSigR4	0.180528	IBC
GEL-2903007-11	RefSigR4	0.375588	IBC
GEL-2903638-11	RefSigR4	0.367635	IBC
GEL-2904278-11	RefSigR4	0.0995864	IBC
GEL-2905314-11	RefSigR4	0.240287	IBC
GEL-2906769-11	RefSigR4	0.341815	IBC
GEL-2907299-11	RefSigR4	0.335873	IBC
GEL-2907656-11	RefSigR4	0.184769	IBC
GEL-2907809-11	RefSigR4	0.258224	IBC
GEL-2909629-11	RefSigR4	0.313695	IBC
GEL-2910207-11	RefSigR4	0.331091	IBC
GEL-2910692-11	RefSigR4	0.111197	IBC
GEL-2911635-11	RefSigR4	0.354822	IBC
GEL-2911635-12	RefSigR4	0.272551	IBC
GEL-2911635-13	RefSigR4	0.32514	IBC
GEL-2911635-14	RefSigR4	0.305577	IBC
GEL-2911942-11	RefSigR4	0.590781	IBC
GEL-2912470-11	RefSigR4	0.23473	IBC
GEL-2912761-11	RefSigR4	0.12636	IBC
GEL-2913544-11	RefSigR4	0.509615	IBC
GEL-2915104-11	RefSigR4	0.216495	IBC
GEL-2916021-11	RefSigR4	0.137874	IBC
GEL-2916156-11	RefSigR4	0.29916	IBC
GEL-2916300-11	RefSigR4	0.604007	IBC
GEL-2916451-11	RefSigR4	0.195577	IBC
GEL-2916521-11	RefSigR4	0.217521	IBC
GEL-2919098-11	RefSigR4	0.263621	IBC
GEL-2922305-11	RefSigR4	0.454351	IBC
GEL-2925983-11	RefSigR4	0.219145	IBC
GEL-2926123-11	RefSigR4	0.630319	IBC
GEL-2926989-11	RefSigR4	0.176109	IBC
GEL-2928904-11	RefSigR4	0.237025	IBC
GEL-2930654-11	RefSigR4	0.405471	IBC
GEL-2934969-11	RefSigR4	0.28778	IBC
GEL-2935010-11	RefSigR4	0.127749	IBC
GEL-2936241-11	RefSigR4	0.479127	IBC
GEL-2936766-11	RefSigR4	0.153154	IBC
GEL-2937566-11	RefSigR4	0.454383	IBC
GEL-2937890-11	RefSigR4	0.300441	IBC
GEL-2939858-11	RefSigR4	0.42119	IBC
GEL-2943066-12	RefSigR4	0.103373	IBC
GEL-2943728-11	RefSigR4	0.160154	IBC
GEL-2943887-11	RefSigR4	0.179345	IBC
GEL-2944328-11	RefSigR4	0.199249	IBC
GEL-2948278-11	RefSigR4	0.408735	IBC
GEL-2949526-11	RefSigR4	0.503115	IBC
GEL-2950161-11	RefSigR4	0.31199	IBC
GEL-2950483-11	RefSigR4	0.409186	IBC
GEL-2951001-11	RefSigR4	0.230936	IBC
GEL-2951696-11	RefSigR4	0.234114	IBC
GEL-2951743-11	RefSigR4	0.142801	IBC
GEL-2953254-11	RefSigR4	0.289658	IBC
GEL-2953406-11	RefSigR4	0.288014	IBC
GEL-2955190-11	RefSigR4	0.448914	IBC
GEL-2958104-11	RefSigR4	0.640328	IBC
GEL-2958744-11	RefSigR4	0.185354	IBC
GEL-2959332-11	RefSigR4	0.137736	IBC
GEL-2959849-11	RefSigR4	0.136326	IBC
GEL-2960960-11	RefSigR4	0.37787	IBC
GEL-2961086-11	RefSigR4	0.171774	IBC
GEL-2962513-11	RefSigR4	0.513598	IBC
GEL-2962607-11	RefSigR4	0.102597	IBC
GEL-2964556-11	RefSigR4	0.0989668	IBC
GEL-2964983-11	RefSigR4	0.168647	IBC
GEL-2965904-11	RefSigR4	0.154616	IBC
GEL-2966267-11	RefSigR4	0.15421	IBC
GEL-2967918-12	RefSigR4	0.482256	IBC
GEL-2968158-11	RefSigR4	0.338209	IBC
GEL-2968762-11	RefSigR4	0.257246	IBC
GEL-2969085-11	RefSigR4	0.0921818	IBC
GEL-2969885-11	RefSigR4	0.199845	IBC
GEL-2970528-11	RefSigR4	0.417962	IBC
GEL-2972172-11	RefSigR4	0.372789	IBC
GEL-2972650-11	RefSigR4	0.75298	IBC
GEL-2974316-11	RefSigR4	0.221484	IBC
GEL-2976631-11	RefSigR4	0.112013	IBC
GEL-2976705-11	RefSigR4	0.201982	IBC
GEL-2977235-11	RefSigR4	0.679306	IBC
GEL-2978839-11	RefSigR4	0.257364	IBC
GEL-2979191-11	RefSigR4	0.099439	IBC
GEL-2979987-11	RefSigR4	0.177384	IBC
GEL-2981275-11	RefSigR4	0.129804	IBC
GEL-2982442-11	RefSigR4	0.147293	IBC
GEL-2984859-11	RefSigR4	0.165237	IBC
GEL-2985058-11	RefSigR4	0.66186	IBC
GEL-2985521-11	RefSigR4	0.0963449	IBC
GEL-2985800-11	RefSigR4	0.204333	IBC
GEL-2987141-11	RefSigR4	0.40601	IBC
GEL-2987641-11	RefSigR4	0.234534	IBC
GEL-2987645-11	RefSigR4	0.437577	IBC
GEL-2988142-11	RefSigR4	0.752354	IBC
GEL-2990071-11	RefSigR4	0.204221	IBC
GEL-2992329-11	RefSigR4	0.189231	IBC
GEL-2993496-11	RefSigR4	0.304437	IBC
GEL-2995226-11	RefSigR4	0.185911	IBC
GEL-2998674-11	RefSigR4	0.181841	IBC
GEL-2999548-11	RefSigR4	0.145872	IBC
GEL-2000837-11	RefSigR6a	0.0940957	IBC
GEL-2001262-11	RefSigR6a	0.186442	IBC
GEL-2001341-11	RefSigR6a	0.192124	IBC
GEL-2002607-11	RefSigR6a	0.335854	IBC
GEL-2004415-11	RefSigR6a	0.243399	IBC
GEL-2005688-11	RefSigR6a	0.329746	IBC
GEL-2005815-11	RefSigR6a	0.326089	IBC
GEL-2005896-11	RefSigR6a	0.0977536	IBC
GEL-2009853-11	RefSigR6a	0.526638	IBC
GEL-2011166-11	RefSigR6a	0.230976	IBC
GEL-2014779-11	RefSigR6a	0.196556	IBC
GEL-2016191-11	RefSigR6a	0.549594	IBC
GEL-2017120-11	RefSigR6a	0.157341	IBC
GEL-2017531-11	RefSigR6a	0.129245	IBC
GEL-2018549-11	RefSigR6a	0.257092	IBC
GEL-2020012-11	RefSigR6a	0.549224	IBC
GEL-2020210-11	RefSigR6a	0.378819	IBC
GEL-2022302-11	RefSigR6a	0.125911	IBC
GEL-2022668-11	RefSigR6a	0.0877077	IBC
GEL-2024215-11	RefSigR6a	0.0973407	IBC
GEL-2025217-11	RefSigR6a	0.151098	IBC
GEL-2025713-11	RefSigR6a	0.114539	IBC
GEL-2026388-11	RefSigR6a	0.168218	IBC
GEL-2028031-11	RefSigR6a	0.510292	IBC
GEL-2029784-11	RefSigR6a	0.339245	IBC
GEL-2030264-11	RefSigR6a	0.377908	IBC
GEL-2031499-11	RefSigR6a	0.135433	IBC
GEL-2033039-11	RefSigR6a	0.182172	IBC
GEL-2034531-11	RefSigR6a	0.289103	IBC
GEL-2035474-11	RefSigR6a	0.131978	IBC
GEL-2035708-11	RefSigR6a	0.167626	IBC
GEL-2036368-11	RefSigR6a	0.141922	IBC
GEL-2036431-11	RefSigR6a	0.435525	IBC
GEL-2037884-11	RefSigR6a	0.224538	IBC
GEL-2040920-11	RefSigR6a	0.344772	IBC
GEL-2042367-11	RefSigR6a	0.153942	IBC
GEL-2043218-11	RefSigR6a	0.210574	IBC
GEL-2043367-11	RefSigR6a	0.138898	IBC
GEL-2043436-11	RefSigR6a	0.202656	IBC
GEL-2043908-11	RefSigR6a	0.390576	IBC
GEL-2043911-11	RefSigR6a	0.142706	IBC
GEL-2044178-11	RefSigR6a	0.170197	IBC
GEL-2046863-11	RefSigR6a	0.371518	IBC
GEL-2047292-11	RefSigR6a	0.194309	IBC
GEL-2047628-11	RefSigR6a	0.219165	IBC
GEL-2048763-11	RefSigR6a	0.110847	IBC
GEL-2049038-11	RefSigR6a	0.199354	IBC
GEL-2049074-11	RefSigR6a	0.516131	IBC
GEL-2050140-11	RefSigR6a	0.121374	IBC
GEL-2050638-11	RefSigR6a	0.213707	IBC
GEL-2052027-11	RefSigR6a	0.243944	IBC
GEL-2054162-11	RefSigR6a	0.210721	IBC
GEL-2054244-11	RefSigR6a	0.29373	IBC
GEL-2054300-11	RefSigR6a	0.0966828	IBC
GEL-2055707-11	RefSigR6a	0.441106	IBC
GEL-2057056-11	RefSigR6a	0.254854	IBC
GEL-2057123-11	RefSigR6a	0.373854	IBC
GEL-2057338-11	RefSigR6a	0.592942	IBC
GEL-2060717-11	RefSigR6a	0.531676	IBC
GEL-2062071-11	RefSigR6a	0.0900924	IBC
GEL-2062783-11	RefSigR6a	0.283616	IBC
GEL-2063300-11	RefSigR6a	0.639625	IBC
GEL-2063396-11	RefSigR6a	0.272371	IBC
GEL-2064284-12	RefSigR6a	0.441976	IBC
GEL-2064461-11	RefSigR6a	0.379816	IBC
GEL-2066074-11	RefSigR6a	0.334135	IBC
GEL-2066441-11	RefSigR6a	0.133823	IBC
GEL-2067399-11	RefSigR6a	0.455231	IBC
GEL-2068374-11	RefSigR6a	0.587072	IBC
GEL-2069266-11	RefSigR6a	0.116031	IBC
GEL-2070454-11	RefSigR6a	0.158236	IBC
GEL-2070998-11	RefSigR6a	0.282663	IBC
GEL-2072221-11	RefSigR6a	0.28593	IBC
GEL-2072726-11	RefSigR6a	0.218432	IBC
GEL-2073384-11	RefSigR6a	0.136828	IBC
GEL-2073860-11	RefSigR6a	0.214445	IBC
GEL-2074099-11	RefSigR6a	0.256527	IBC
GEL-2076610-11	RefSigR6a	0.29444	IBC
GEL-2076628-11	RefSigR6a	0.36325	IBC
GEL-2076628-12	RefSigR6a	0.3351	IBC
GEL-2078811-11	RefSigR6a	0.235518	IBC
GEL-2079580-11	RefSigR6a	0.10011	IBC
GEL-2080096-11	RefSigR6a	0.250819	IBC
GEL-2082307-11	RefSigR6a	0.107279	IBC
GEL-2083671-11	RefSigR6a	0.295599	IBC
GEL-2084629-11	RefSigR6a	0.363758	IBC
GEL-2087034-11	RefSigR6a	0.157894	IBC
GEL-2087408-11	RefSigR6a	0.363978	IBC
GEL-2088983-11	RefSigR6a	0.35779	IBC
GEL-2089794-11	RefSigR6a	0.43794	IBC
GEL-2089832-11	RefSigR6a	0.513689	IBC
GEL-2090529-11	RefSigR6a	0.0982977	IBC
GEL-2091449-11	RefSigR6a	0.279384	IBC
GEL-2092124-11	RefSigR6a	0.13904	IBC
GEL-2092503-11	RefSigR6a	0.119593	IBC
GEL-2097306-11	RefSigR6a	0.176504	IBC
GEL-2100988-11	RefSigR6a	0.355315	IBC
GEL-2102109-11	RefSigR6a	0.139547	IBC
GEL-2103560-11	RefSigR6a	0.521502	IBC
GEL-2104397-11	RefSigR6a	0.230358	IBC
GEL-2106184-11	RefSigR6a	0.205171	IBC
GEL-2107125-11	RefSigR6a	0.566248	IBC
GEL-2108940-11	RefSigR6a	0.418278	IBC
GEL-2109437-11	RefSigR6a	0.233261	IBC
GEL-2109774-11	RefSigR6a	0.548217	IBC
GEL-2111704-11	RefSigR6a	0.238466	IBC
GEL-2113691-11	RefSigR6a	0.198996	IBC
GEL-2113995-12	RefSigR6a	0.416237	IBC
GEL-2114223-11	RefSigR6a	0.249017	IBC
GEL-2116225-11	RefSigR6a	0.19071	IBC
GEL-2117575-11	RefSigR6a	0.118481	IBC
GEL-2120188-11	RefSigR6a	0.35085	IBC
GEL-2120754-11	RefSigR6a	0.130891	IBC
GEL-2122432-11	RefSigR6a	0.259092	IBC
GEL-2122666-11	RefSigR6a	0.207205	IBC
GEL-2124912-11	RefSigR6a	0.153509	IBC
GEL-2127499-11	RefSigR6a	0.226251	IBC
GEL-2130441-11	RefSigR6a	0.384007	IBC
GEL-2133130-11	RefSigR6a	0.284146	IBC
GEL-2133556-11	RefSigR6a	0.111569	IBC
GEL-2133966-11	RefSigR6a	0.260564	IBC
GEL-2135109-11	RefSigR6a	0.113119	IBC
GEL-2135598-11	RefSigR6a	0.155421	IBC
GEL-2136728-11	RefSigR6a	0.276663	IBC
GEL-2141047-11	RefSigR6a	0.220642	IBC
GEL-2141805-11	RefSigR6a	0.307173	IBC
GEL-2142020-11	RefSigR6a	0.424852	IBC
GEL-2142544-11	RefSigR6a	0.385299	IBC
GEL-2146149-11	RefSigR6a	0.0997015	IBC
GEL-2147330-11	RefSigR6a	0.196017	IBC
GEL-2147462-11	RefSigR6a	0.252883	IBC
GEL-2153408-11	RefSigR6a	0.345633	IBC
GEL-2153496-11	RefSigR6a	0.175634	IBC
GEL-2156018-11	RefSigR6a	0.290281	IBC
GEL-2158127-11	RefSigR6a	0.350993	IBC
GEL-2159150-11	RefSigR6a	0.217864	IBC
GEL-2159608-11	RefSigR6a	0.800991	IBC
GEL-2165423-11	RefSigR6a	0.321433	IBC
GEL-2165862-11	RefSigR6a	0.353878	IBC
GEL-2167055-11	RefSigR6a	0.169672	IBC
GEL-2168440-11	RefSigR6a	0.252919	IBC
GEL-2168530-11	RefSigR6a	0.291313	IBC
GEL-2171959-11	RefSigR6a	0.131242	IBC
GEL-2172428-11	RefSigR6a	0.330504	IBC
GEL-2172752-11	RefSigR6a	0.0959104	IBC
GEL-2173901-11	RefSigR6a	0.132919	IBC
GEL-2174397-11	RefSigR6a	0.528813	IBC
GEL-2175843-11	RefSigR6a	0.262322	IBC
GEL-2176718-11	RefSigR6a	0.127371	IBC
GEL-2177358-11	RefSigR6a	0.229857	IBC
GEL-2178749-11	RefSigR6a	0.144997	IBC
GEL-2180471-11	RefSigR6a	0.103155	IBC
GEL-2182218-11	RefSigR6a	0.51805	IBC
GEL-2182790-11	RefSigR6a	0.317604	IBC
GEL-2183055-11	RefSigR6a	0.182353	IBC
GEL-2183450-11	RefSigR6a	0.202702	IBC
GEL-2185200-11	RefSigR6a	0.104473	IBC
GEL-2185232-11	RefSigR6a	0.172695	IBC
GEL-2185836-11	RefSigR6a	0.453046	IBC
GEL-2186290-11	RefSigR6a	0.127502	IBC
GEL-2187185-11	RefSigR6a	0.143153	IBC
GEL-2188124-12	RefSigR6a	0.206261	IBC
GEL-2188314-11	RefSigR6a	0.079651	IBC
GEL-2189863-11	RefSigR6a	0.208045	IBC
GEL-2190184-11	RefSigR6a	0.0979219	IBC
GEL-2192062-11	RefSigR6a	0.130229	IBC
GEL-2193374-11	RefSigR6a	0.330679	IBC
GEL-2196062-11	RefSigR6a	0.206375	IBC
GEL-2197673-11	RefSigR6a	0.306309	IBC
GEL-2201084-11	RefSigR6a	0.24981	IBC
GEL-2201243-11	RefSigR6a	0.287219	IBC
GEL-2205120-11	RefSigR6a	0.252628	IBC
GEL-2207030-11	RefSigR6a	0.268712	IBC
GEL-2209235-11	RefSigR6a	0.295824	IBC
GEL-2209402-11	RefSigR6a	0.175393	IBC
GEL-2210252-11	RefSigR6a	0.18397	IBC
GEL-2211540-11	RefSigR6a	0.15682	IBC
GEL-2214347-11	RefSigR6a	0.20165	IBC
GEL-2215049-11	RefSigR6a	0.14032	IBC
GEL-2216235-11	RefSigR6a	0.205194	IBC
GEL-2216625-11	RefSigR6a	0.224214	IBC
GEL-2216763-11	RefSigR6a	0.241614	IBC
GEL-2219016-11	RefSigR6a	0.386667	IBC
GEL-2219152-11	RefSigR6a	0.240645	IBC
GEL-2221022-11	RefSigR6a	0.248536	IBC
GEL-2221658-11	RefSigR6a	0.139915	IBC
GEL-2222221-11	RefSigR6a	0.35524	IBC
GEL-2223312-11	RefSigR6a	0.428272	IBC
GEL-2223938-11	RefSigR6a	0.324095	IBC
GEL-2225680-11	RefSigR6a	0.202956	IBC
GEL-2226540-11	RefSigR6a	0.637283	IBC
GEL-2228124-11	RefSigR6a	0.533935	IBC
GEL-2228412-11	RefSigR6a	0.284105	IBC
GEL-2228504-11	RefSigR6a	0.197881	IBC
GEL-2229715-11	RefSigR6a	0.242132	IBC
GEL-2232328-11	RefSigR6a	0.14598	IBC
GEL-2234696-11	RefSigR6a	0.141599	IBC
GEL-2234886-11	RefSigR6a	0.135451	IBC
GEL-2235817-11	RefSigR6a	0.276191	IBC
GEL-2236300-11	RefSigR6a	0.318255	IBC
GEL-2236625-11	RefSigR6a	0.217379	IBC
GEL-2237284-11	RefSigR6a	0.470896	IBC
GEL-2238051-11	RefSigR6a	0.142093	IBC
GEL-2238114-11	RefSigR6a	0.123043	IBC
GEL-2238639-11	RefSigR6a	0.179522	IBC
GEL-2239110-11	RefSigR6a	0.283421	IBC
GEL-2243308-11	RefSigR6a	0.199551	IBC
GEL-2246582-11	RefSigR6a	0.337868	IBC
GEL-2247110-11	RefSigR6a	0.149292	IBC
GEL-2248937-11	RefSigR6a	0.75286	IBC
GEL-2250840-11	RefSigR6a	0.347963	IBC
GEL-2250952-11	RefSigR6a	0.102489	IBC
GEL-2250952-12	RefSigR6a	0.100848	IBC
GEL-2252341-11	RefSigR6a	0.706832	IBC
GEL-2252618-11	RefSigR6a	0.310206	IBC
GEL-2253153-11	RefSigR6a	0.248502	IBC
GEL-2256484-11	RefSigR6a	0.560027	IBC
GEL-2257650-11	RefSigR6a	0.148967	IBC
GEL-2257992-11	RefSigR6a	0.0861271	IBC
GEL-2263131-11	RefSigR6a	0.435676	IBC
GEL-2268251-11	RefSigR6a	0.120039	IBC
GEL-2269189-11	RefSigR6a	0.33404	IBC
GEL-2269299-11	RefSigR6a	0.365531	IBC
GEL-2269580-11	RefSigR6a	0.230248	IBC
GEL-2269741-11	RefSigR6a	0.10378	IBC
GEL-2274504-11	RefSigR6a	0.308079	IBC
GEL-2275763-11	RefSigR6a	0.155685	IBC
GEL-2275815-11	RefSigR6a	0.277795	IBC
GEL-2276448-11	RefSigR6a	0.13007	IBC
GEL-2276877-11	RefSigR6a	0.230539	IBC
GEL-2277099-11	RefSigR6a	0.149564	IBC
GEL-2277987-11	RefSigR6a	0.171658	IBC
GEL-2278286-11	RefSigR6a	0.304868	IBC
GEL-2278340-11	RefSigR6a	0.149083	IBC
GEL-2279503-11	RefSigR6a	0.118511	IBC
GEL-2283255-11	RefSigR6a	0.18263	IBC
GEL-2284714-11	RefSigR6a	0.314573	IBC
GEL-2284978-12	RefSigR6a	0.203844	IBC
GEL-2286179-11	RefSigR6a	0.325531	IBC
GEL-2286953-11	RefSigR6a	0.16676	IBC
GEL-2287908-11	RefSigR6a	0.210824	IBC
GEL-2288971-11	RefSigR6a	0.403022	IBC
GEL-2289110-11	RefSigR6a	0.209098	IBC
GEL-2290960-11	RefSigR6a	0.244301	IBC
GEL-2291537-11	RefSigR6a	0.276149	IBC
GEL-2293354-11	RefSigR6a	0.138688	IBC
GEL-2293428-11	RefSigR6a	0.469381	IBC
GEL-2294124-11	RefSigR6a	0.268963	IBC
GEL-2296841-11	RefSigR6a	0.244428	IBC
GEL-2298073-11	RefSigR6a	0.402129	IBC
GEL-2299633-11	RefSigR6a	0.259232	IBC
GEL-2300206-11	RefSigR6a	0.137777	IBC
GEL-2301298-11	RefSigR6a	0.269916	IBC
GEL-2301594-11	RefSigR6a	0.303877	IBC
GEL-2302949-11	RefSigR6a	0.173789	IBC
GEL-2304220-11	RefSigR6a	0.494689	IBC
GEL-2307699-11	RefSigR6a	0.291753	IBC
GEL-2311021-11	RefSigR6a	0.292761	IBC
GEL-2313121-11	RefSigR6a	0.155932	IBC
GEL-2313753-11	RefSigR6a	0.116582	IBC
GEL-2314747-11	RefSigR6a	0.131393	IBC
GEL-2315022-11	RefSigR6a	0.284164	IBC
GEL-2315863-11	RefSigR6a	0.218225	IBC
GEL-2318317-11	RefSigR6a	0.283762	IBC
GEL-2319822-12	RefSigR6a	0.140955	IBC
GEL-2326747-11	RefSigR6a	0.102354	IBC
GEL-2327011-11	RefSigR6a	0.23892	IBC
GEL-2328199-11	RefSigR6a	0.638282	IBC
GEL-2328915-11	RefSigR6a	0.227864	IBC
GEL-2332482-11	RefSigR6a	0.197722	IBC
GEL-2332560-11	RefSigR6a	0.27446	IBC
GEL-2333297-11	RefSigR6a	0.1699	IBC
GEL-2334623-11	RefSigR6a	0.307341	IBC
GEL-2335130-11	RefSigR6a	0.259226	IBC
GEL-2336478-11	RefSigR6a	0.469656	IBC
GEL-2336478-12	RefSigR6a	0.410612	IBC
GEL-2337093-11	RefSigR6a	0.223319	IBC
GEL-2338352-11	RefSigR6a	0.232706	IBC
GEL-2338794-11	RefSigR6a	0.420499	IBC
GEL-2339259-11	RefSigR6a	0.272691	IBC
GEL-2342985-11	RefSigR6a	0.366557	IBC
GEL-2345843-11	RefSigR6a	0.14836	IBC
GEL-2348155-11	RefSigR6a	0.146487	IBC
GEL-2348537-11	RefSigR6a	0.317013	IBC
GEL-2348996-11	RefSigR6a	0.374501	IBC
GEL-2349705-11	RefSigR6a	0.439251	IBC
GEL-2354478-11	RefSigR6a	0.408672	IBC
GEL-2354680-11	RefSigR6a	0.159202	IBC
GEL-2355773-11	RefSigR6a	0.194835	IBC
GEL-2357847-11	RefSigR6a	0.142347	IBC
GEL-2357889-11	RefSigR6a	0.320781	IBC
GEL-2358897-11	RefSigR6a	0.317634	IBC
GEL-2359088-11	RefSigR6a	0.219003	IBC
GEL-2359202-11	RefSigR6a	0.227611	IBC
GEL-2359414-11	RefSigR6a	0.182729	IBC
GEL-2360385-11	RefSigR6a	0.103001	IBC
GEL-2361108-11	RefSigR6a	0.135192	IBC
GEL-2361377-11	RefSigR6a	0.211348	IBC
GEL-2364122-11	RefSigR6a	0.535367	IBC
GEL-2366517-11	RefSigR6a	0.542555	IBC
GEL-2369207-11	RefSigR6a	0.239531	IBC
GEL-2372020-12	RefSigR6a	0.118994	IBC
GEL-2374207-11	RefSigR6a	0.251864	IBC
GEL-2375936-11	RefSigR6a	0.278771	IBC
GEL-2376250-11	RefSigR6a	0.0793471	IBC
GEL-2380001-11	RefSigR6a	0.191063	IBC
GEL-2380646-11	RefSigR6a	0.396123	IBC
GEL-2382170-11	RefSigR6a	0.258239	IBC
GEL-2383256-11	RefSigR6a	0.535903	IBC
GEL-2383441-11	RefSigR6a	0.115146	IBC
GEL-2384430-11	RefSigR6a	0.136101	IBC
GEL-2385087-11	RefSigR6a	0.25679	IBC
GEL-2385221-11	RefSigR6a	0.670322	IBC
GEL-2386138-12	RefSigR6a	0.500371	IBC
GEL-2386309-11	RefSigR6a	0.681156	IBC
GEL-2387481-11	RefSigR6a	0.326293	IBC
GEL-2388231-11	RefSigR6a	0.179479	IBC
GEL-2389719-11	RefSigR6a	0.411318	IBC
GEL-2390731-11	RefSigR6a	0.636488	IBC
GEL-2390866-11	RefSigR6a	0.295918	IBC
GEL-2391192-11	RefSigR6a	0.203117	IBC
GEL-2393808-11	RefSigR6a	0.341173	IBC
GEL-2393934-11	RefSigR6a	0.22217	IBC
GEL-2394546-11	RefSigR6a	0.185472	IBC
GEL-2394634-11	RefSigR6a	0.273611	IBC
GEL-2395312-11	RefSigR6a	0.107793	IBC
GEL-2395490-11	RefSigR6a	0.419794	IBC
GEL-2395665-11	RefSigR6a	0.16013	IBC
GEL-2397653-11	RefSigR6a	0.148383	IBC
GEL-2397936-11	RefSigR6a	0.560013	IBC
GEL-2398198-11	RefSigR6a	0.416512	IBC
GEL-2400623-11	RefSigR6a	0.104421	IBC
GEL-2401025-11	RefSigR6a	0.223872	IBC
GEL-2401348-11	RefSigR6a	0.10716	IBC
GEL-2401918-11	RefSigR6a	0.154815	IBC
GEL-2402469-11	RefSigR6a	0.117419	IBC
GEL-2402810-11	RefSigR6a	0.136423	IBC
GEL-2405235-11	RefSigR6a	0.172057	IBC
GEL-2405351-11	RefSigR6a	0.0810906	IBC
GEL-2405613-11	RefSigR6a	0.257569	IBC
GEL-2409177-11	RefSigR6a	0.368868	IBC
GEL-2409381-11	RefSigR6a	0.175611	IBC
GEL-2409794-11	RefSigR6a	0.587555	IBC
GEL-2410324-11	RefSigR6a	0.138358	IBC
GEL-2413039-11	RefSigR6a	0.111024	IBC
[truncated: 2,419 more rows]

## Sheet: 2d
The data used in Figure 2D is shared as Supplementary Table 4.

## Sheet: 2e
The data used in Figure 2E is shared as a part of data for Figure 1.

## Sheet: 2f
The data used in Figure 2F is shared as a part of data for Figure 1.

## Sheet: 2g
Sashimi plots for Figure 2G were generated by AmpliconArchitect using Bam files. Access to Bam files is delineated in Data and materials availability section.

## Sheet: 2h
sample	clustered_SV_burden	amplicon
LP2101771-DNA_A01	147.133	Amplicon present
LP2101773-DNA_A01	0	Amplicon absent
LP2101775-DNA_A01	187.364	Amplicon present
LP2101779-DNA_A01	138.467	Amplicon present
LP2101782-DNA_A01	38.7201	Amplicon present
LP2101785-DNA_A01	79.2555	Amplicon present
LP2101787-DNA_A01	39.6236	Amplicon absent
LP2101790-DNA_A01	35.6763	Amplicon present
LP2101795-DNA_A01	0	Amplicon absent
LP2101797-DNA_A01	12.1007	Amplicon present
LP2101799-DNA_A01	0	Amplicon absent
LP2101802-DNA_A01	13.143	Amplicon present
LP2101807-DNA_A01	0	Amplicon absent
LP2101809-DNA_A01	96.7098	Amplicon present
LP2101811-DNA_A01	37.353	Amplicon absent
LP2102307-DNA_A01	0	Amplicon absent
LP2102308-DNA_A01	0	Amplicon present
LP2102309-DNA_A01	0	Amplicon absent
LP2102310-DNA_A01	0	Amplicon present
LP2102311-DNA_A01	105.531	Amplicon present
LP2102316-DNA_A01	0	Amplicon present
LP2102318-DNA_A01	0	Amplicon absent
LP2102319-DNA_A01	136.947	Amplicon present
LP2102321-DNA_A01	0	Amplicon present
LP2102322-DNA_A01	44.8339	Amplicon present
LP2102324-DNA_A01	0	Amplicon present
LP2102325-DNA_A01	0	Amplicon present
LP2102326-DNA_A01	0	Amplicon absent
LP2102327-DNA_A01	46.9826	Amplicon present
LP2102328-DNA_A01	42.0939	Amplicon present
LP2102331-DNA_A01	52.9809	Amplicon present
LP2102333-DNA_A01	22.895	Amplicon present
LP2102334-DNA_A01	21.2367	Amplicon present
LP2102337-DNA_A01	0	Amplicon present
LP2102346-DNA_A01	0	Amplicon absent
LP2102347-DNA_A01	127.754	Amplicon present
LP2102348-DNA_A01	0	Amplicon absent
LP2102349-DNA_A01	49.8726	Amplicon present
LP2102350-DNA_A01	42.2159	Amplicon present
LP2102351-DNA_A01	78.0827	Amplicon present
LP2102352-DNA_A01	0	Amplicon present
LP2102353-DNA_A01	132.58	Amplicon present
LP2102354-DNA_A01	69.8164	Amplicon present
LP2102355-DNA_A01	0	Amplicon absent
LP2102356-DNA_A01	0	Amplicon absent
LP2102357-DNA_A01	123.288	Amplicon present
LP2102359-DNA_A01	0	Amplicon present
LP2102360-DNA_A01	16.1426	Amplicon present
LP2102361-DNA_A01	120.586	Amplicon present
LP2102362-DNA_A01	233.638	Amplicon present
LP2102363-DNA_A01	66.9084	Amplicon present
LP2102364-DNA_A01	37.1997	Amplicon present
LP2102365-DNA_A01	25.1369	Amplicon present
LP2102366-DNA_A01	112.271	Amplicon present
LP2102376-DNA_A01	0	Amplicon absent
LP2102377-DNA_A01	92.9145	Amplicon present
LP2102378-DNA_A01	42.9786	Amplicon present
LP2102407-DNA_A01	71.1381	Amplicon present
LP2102408-DNA_A01	0	Amplicon present
LP2102410-DNA_A01	0	Amplicon present
LP2102411-DNA_A01	89.1808	Amplicon present
LP2103151-DNA_A01	372.838	Amplicon present
LP2103152-DNA_A01	0	Amplicon present
LP2103154-DNA_A01	121.99	Amplicon absent
LP2103155-DNA_A01	0	Amplicon absent
LP2103160-DNA_A01	0	Amplicon absent
LP2103162-DNA_A01	53.7765	Amplicon present
LP2103163-DNA_A01	44.5104	Amplicon absent
LP2103164-DNA_A01	302.79	Amplicon present
LP2103166-DNA_A01	0	Amplicon absent
LP2103167-DNA_A01	105.628	Amplicon present
LP2103168-DNA_A01	48.0373	Amplicon absent
LP2103171-DNA_A01	145.891	Amplicon present
LP2103172-DNA_A01	100.027	Amplicon absent
LP2103173-DNA_A01	13.0133	Amplicon present
LP2103174-DNA_A01	0	Amplicon absent
LP2103177-DNA_A01	117.527	Amplicon present
LP2103178-DNA_A01	0	Amplicon absent
LP2103179-DNA_A01	64.0493	Amplicon present
LP2103180-DNA_A01	0	Amplicon present
LP2103181-DNA_A01	0	Amplicon absent
LP2103183-DNA_A01	0	Amplicon absent
LP2103185-DNA_A01	276.313	Amplicon present
LP2103186-DNA_A01	468.176	Amplicon present
LP2103187-DNA_A01	55.6952	Amplicon present
LP2103189-DNA_A01	0	Amplicon absent
LP2103190-DNA_A01	35.4863	Amplicon present
LP2103195-DNA_A01	0	Amplicon absent
LP2103197-DNA_A01	0	Amplicon present
LP2103200-DNA_A01	0	Amplicon absent
LP2103201-DNA_A01	194.751	Amplicon absent
LP2103202-DNA_A01	79.2235	Amplicon present
LP2103204-DNA_A01	0	Amplicon absent
LP2103206-DNA_A01	81.0644	Amplicon present
LP2103207-DNA_A01	33.3012	Amplicon present
LP2103208-DNA_A01	13.2016	Amplicon present
LP2103209-DNA_A01	17.0189	Amplicon absent
LP2103218-DNA_A01	0	Amplicon absent
LP2103219-DNA_A01	0	Amplicon present
LP2103220-DNA_A01	178.758	Amplicon present
LP2103221-DNA_A01	0	Amplicon absent
LP2103222-DNA_A01	280.843	Amplicon present
LP2103223-DNA_A01	0	Amplicon absent
LP2103224-DNA_A01	62.8703	Amplicon present
LP2103225-DNA_A01	0	Amplicon absent
LP2103226-DNA_A01	340.91	Amplicon present
LP2103227-DNA_A01	20.7848	Amplicon absent
LP2103228-DNA_A01	169.549	Amplicon present
LP2103229-DNA_A01	33.0476	Amplicon present
LP2103231-DNA_A01	21.4134	Amplicon present
LP2103232-DNA_A01	247.608	Amplicon present
LP2103233-DNA_A01	156.735	Amplicon present
LP2103234-DNA_A01	34.2318	Amplicon present
