# Supplementary material for: High-depth whole genome sequencing of premalignant breast lesions reveals rearrangement hotspots and personalized management opportunities
Source: Nat Commun. 2026 May 19;17:6931. doi: 10.1038/s41467-026-72952-1 (PMC13389004; doi:10.1038/s41467-026-72952-1)
Supplement: Supplementary file 13 — Source Data [file 41467_2026_72952_MOESM13_ESM.zip › Figure_4.xlsx]

## Sheet: 4a
Sample	Grade	HER2_status	ER_status	HRDetect	ecDNA	APOBEC_hypermutator	ER+HER2-	NTHL1_status	ESR1_amplification	Feature	PIK3_AKT_PTEN_pathway
LP2102307-DNA_A01	Grade 1	HER2-	ER+	Low						Personalised features absent	Clinically-actionable pathway disruption
LP2102346-DNA_A01	Grade 1	HER2-	ER+	Low						Personalised features absent	Clinically-actionable pathway disruption
LP2101799-DNA_A01	Grade 1	HER2-	ER+	Low						Personalised features absent	No clinically-actionable pathway disruption
LP2102331-DNA_A01	Grade 2	HER2+	ER+	Low	ecDNA				ESR1		No clinically-actionable pathway disruption
LP2101797-DNA_A01	Grade 2	HER2+	ER+	Low	ecDNA						No clinically-actionable pathway disruption
LP2103187-DNA_A01	Grade 2	HER2+	ER+	Low	ecDNA						No clinically-actionable pathway disruption
LP2103222-DNA_A01	Grade 2	HER2+	ER+	Low	ecDNA						No clinically-actionable pathway disruption
LP2103232-DNA_A01	Grade 2	HER2+	ER+	Low	ecDNA						No clinically-actionable pathway disruption
LP2101802-DNA_A01	Grade 2	HER2+	ER+	Low						Personalised features absent	No clinically-actionable pathway disruption
LP2102357-DNA_A01	Grade 2	HER2+	ER+	Low						Personalised features absent	No clinically-actionable pathway disruption
LP2102363-DNA_A01	Grade 2	HER2+	ER+	Low						Personalised features absent	No clinically-actionable pathway disruption
LP2103220-DNA_A01	Grade 2	HER2+	ER+	Low						Personalised features absent	No clinically-actionable pathway disruption
LP2103233-DNA_A01	Grade 2	HER2+	ER+	Low						Personalised features absent	No clinically-actionable pathway disruption
LP2103162-DNA_A01	Grade 2	HER2+	ER-	Low	ecDNA						No clinically-actionable pathway disruption
LP2103177-DNA_A01	Grade 2	HER2+	ER-	Low	ecDNA						No clinically-actionable pathway disruption
LP2102364-DNA_A01	Grade 2	HER2+	ER-	Low						Personalised features absent	No clinically-actionable pathway disruption
LP2103209-DNA_A01	Grade 2	HER2-	ER+	Intermediate			High risk				Clinically-actionable pathway disruption
LP2102347-DNA_A01	Grade 2	HER2-	ER+	Intermediate							Clinically-actionable pathway disruption
LP2103200-DNA_A01	Grade 2	HER2-	ER+	Intermediate							No clinically-actionable pathway disruption
LP2102325-DNA_A01	Grade 2	HER2-	ER+	Low	ecDNA						Clinically-actionable pathway disruption
LP2101790-DNA_A01	Grade 2	HER2-	ER+	Low	ecDNA						No clinically-actionable pathway disruption
LP2102322-DNA_A01	Grade 2	HER2-	ER+	Low	ecDNA						No clinically-actionable pathway disruption
LP2101773-DNA_A01	Grade 2	HER2-	ER+	Low						Personalised features absent	Clinically-actionable pathway disruption
LP2103174-DNA_A01	Grade 2	HER2-	ER+	Low						Personalised features absent	Clinically-actionable pathway disruption
LP2103195-DNA_A01	Grade 2	HER2-	ER+	Low						Personalised features absent	Clinically-actionable pathway disruption
LP2103204-DNA_A01	Grade 2	HER2-	ER+	Low						Personalised features absent	Clinically-actionable pathway disruption
LP2103218-DNA_A01	Grade 2	HER2-	ER+	Low						Personalised features absent	Clinically-actionable pathway disruption
LP2103221-DNA_A01	Grade 2	HER2-	ER+	Low						Personalised features absent	Clinically-actionable pathway disruption
LP2103227-DNA_A01	Grade 2	HER2-	ER+	Low						Personalised features absent	Clinically-actionable pathway disruption
LP2101795-DNA_A01	Grade 2	HER2-	ER+	Low						Personalised features absent	No clinically-actionable pathway disruption
LP2102355-DNA_A01	Grade 2	HER2-	ER+	Low						Personalised features absent	No clinically-actionable pathway disruption
LP2102356-DNA_A01	Grade 2	HER2-	ER+	Low						Personalised features absent	No clinically-actionable pathway disruption
LP2102359-DNA_A01	Grade 2	HER2-	ER+	Low						Personalised features absent	No clinically-actionable pathway disruption
LP2102365-DNA_A01	Grade 2	HER2-	ER+	Low						Personalised features absent	No clinically-actionable pathway disruption
LP2103152-DNA_A01	Grade 2	HER2-	ER+	Low						Personalised features absent	No clinically-actionable pathway disruption
LP2103168-DNA_A01	Grade 2	HER2-	ER+	Low						Personalised features absent	No clinically-actionable pathway disruption
LP2103178-DNA_A01	Grade 2	HER2-	ER+	Low						Personalised features absent	No clinically-actionable pathway disruption
LP2103223-DNA_A01	Grade 2	HER2-	ER+	Low						Personalised features absent	No clinically-actionable pathway disruption
LP2103155-DNA_A01	Grade 2	HER2-	ER-	Low						Personalised features absent	No clinically-actionable pathway disruption
LP2103226-DNA_A01	Grade 3	HER2+	ER+	Intermediate	ecDNA						No clinically-actionable pathway disruption
LP2101779-DNA_A01	Grade 3	HER2+	ER+	Low	ecDNA	Hypermutator					No clinically-actionable pathway disruption
LP2102354-DNA_A01	Grade 3	HER2+	ER+	Low		Hypermutator					No clinically-actionable pathway disruption
LP2101785-DNA_A01	Grade 3	HER2+	ER+	Low	ecDNA						No clinically-actionable pathway disruption
LP2102308-DNA_A01	Grade 3	HER2+	ER+	Low	ecDNA						No clinically-actionable pathway disruption
LP2102333-DNA_A01	Grade 3	HER2+	ER+	Low	ecDNA						No clinically-actionable pathway disruption
LP2102360-DNA_A01	Grade 3	HER2+	ER+	Low	ecDNA						No clinically-actionable pathway disruption
LP2102408-DNA_A01	Grade 3	HER2+	ER+	Low	ecDNA						No clinically-actionable pathway disruption
LP2103186-DNA_A01	Grade 3	HER2+	ER+	Low	ecDNA						No clinically-actionable pathway disruption
LP2102351-DNA_A01	Grade 3	HER2+	ER+	Low						Personalised features absent	No clinically-actionable pathway disruption
LP2102361-DNA_A01	Grade 3	HER2+	ER+	Low						Personalised features absent	No clinically-actionable pathway disruption
LP2103167-DNA_A01	Grade 3	HER2+	ER+	Low						Personalised features absent	No clinically-actionable pathway disruption
LP2103179-DNA_A01	Grade 3	HER2+	ER+	Low						Personalised features absent	No clinically-actionable pathway disruption
LP2102366-DNA_A01	Grade 3	HER2+	ER-	High	ecDNA						No clinically-actionable pathway disruption
LP2102352-DNA_A01	Grade 3	HER2+	ER-	Intermediate	ecDNA						No clinically-actionable pathway disruption
LP2102410-DNA_A01	Grade 3	HER2+	ER-	Intermediate	ecDNA						No clinically-actionable pathway disruption
LP2102337-DNA_A01	Grade 3	HER2+	ER-	Intermediate							No clinically-actionable pathway disruption
LP2103231-DNA_A01	Grade 3	HER2+	ER-	Intermediate							No clinically-actionable pathway disruption
LP2101771-DNA_A01	Grade 3	HER2+	ER-	Low	ecDNA	Hypermutator					No clinically-actionable pathway disruption
LP2103160-DNA_A01	Grade 3	HER2+	ER-	Low		Hypermutator					No clinically-actionable pathway disruption
LP2103234-DNA_A01	Grade 3	HER2+	ER-	Low		Hypermutator					No clinically-actionable pathway disruption
LP2101775-DNA_A01	Grade 3	HER2+	ER-	Low	ecDNA						No clinically-actionable pathway disruption
LP2101782-DNA_A01	Grade 3	HER2+	ER-	Low	ecDNA						No clinically-actionable pathway disruption
LP2102310-DNA_A01	Grade 3	HER2+	ER-	Low	ecDNA						No clinically-actionable pathway disruption
LP2102316-DNA_A01	Grade 3	HER2+	ER-	Low	ecDNA						No clinically-actionable pathway disruption
LP2102324-DNA_A01	Grade 3	HER2+	ER-	Low	ecDNA						No clinically-actionable pathway disruption
LP2102349-DNA_A01	Grade 3	HER2+	ER-	Low	ecDNA						No clinically-actionable pathway disruption
LP2102377-DNA_A01	Grade 3	HER2+	ER-	Low	ecDNA						No clinically-actionable pathway disruption
LP2103151-DNA_A01	Grade 3	HER2+	ER-	Low	ecDNA						No clinically-actionable pathway disruption
LP2103164-DNA_A01	Grade 3	HER2+	ER-	Low	ecDNA						No clinically-actionable pathway disruption
LP2103207-DNA_A01	Grade 3	HER2+	ER-	Low	ecDNA						No clinically-actionable pathway disruption
LP2102319-DNA_A01	Grade 3	HER2+	ER-	Low						Personalised features absent	No clinically-actionable pathway disruption
LP2102327-DNA_A01	Grade 3	HER2+	ER-	Low						Personalised features absent	No clinically-actionable pathway disruption
LP2102328-DNA_A01	Grade 3	HER2+	ER-	Low						Personalised features absent	No clinically-actionable pathway disruption
LP2102334-DNA_A01	Grade 3	HER2+	ER-	Low						Personalised features absent	No clinically-actionable pathway disruption
LP2102376-DNA_A01	Grade 3	HER2+	ER-	Low						Personalised features absent	No clinically-actionable pathway disruption
LP2102407-DNA_A01	Grade 3	HER2+	ER-	Low						Personalised features absent	No clinically-actionable pathway disruption
LP2103163-DNA_A01	Grade 3	HER2+	ER-	Low						Personalised features absent	No clinically-actionable pathway disruption
LP2103171-DNA_A01	Grade 3	HER2+	ER-	Low						Personalised features absent	No clinically-actionable pathway disruption
LP2103180-DNA_A01	Grade 3	HER2+	ER-	Low						Personalised features absent	No clinically-actionable pathway disruption
LP2103190-DNA_A01	Grade 3	HER2+	ER-	Low						Personalised features absent	No clinically-actionable pathway disruption
LP2103201-DNA_A01	Grade 3	HER2+	ER-	Low						Personalised features absent	No clinically-actionable pathway disruption
LP2103206-DNA_A01	Grade 3	HER2+	ER-	Low						Personalised features absent	No clinically-actionable pathway disruption
LP2103208-DNA_A01	Grade 3	HER2+	ER-	Low						Personalised features absent	No clinically-actionable pathway disruption
LP2103228-DNA_A01	Grade 3	HER2+	ER-	Low						Personalised features absent	No clinically-actionable pathway disruption
LP2103229-DNA_A01	Grade 3	HER2+	ER-	Low						Personalised features absent	No clinically-actionable pathway disruption
LP2103154-DNA_A01	Grade 3	HER2-	ER+	Low		Hypermutator	High risk				Clinically-actionable pathway disruption
LP2102311-DNA_A01	Grade 3	HER2-	ER+	Low			High risk				No clinically-actionable pathway disruption
LP2102411-DNA_A01	Grade 3	HER2-	ER+	Low			High risk				No clinically-actionable pathway disruption
LP2102321-DNA_A01	Grade 3	HER2-	ER+	Low	ecDNA						No clinically-actionable pathway disruption
LP2102353-DNA_A01	Grade 3	HER2-	ER+	Low	ecDNA						No clinically-actionable pathway disruption
LP2101787-DNA_A01	Grade 3	HER2-	ER+	Low						Personalised features absent	Clinically-actionable pathway disruption
LP2102348-DNA_A01	Grade 3	HER2-	ER+	Low						Personalised features absent	Clinically-actionable pathway disruption
LP2102378-DNA_A01	Grade 3	HER2-	ER+	Low						Personalised features absent	Clinically-actionable pathway disruption
LP2103166-DNA_A01	Grade 3	HER2-	ER+	Low						Personalised features absent	Clinically-actionable pathway disruption
LP2102318-DNA_A01	Grade 3	HER2-	ER+	Low						Personalised features absent	No clinically-actionable pathway disruption
LP2103185-DNA_A01	Grade 3	HER2-	ER+	Low						Personalised features absent	No clinically-actionable pathway disruption
LP2103224-DNA_A01	Grade 3	HER2-	ER+	Low						Personalised features absent	No clinically-actionable pathway disruption
LP2101807-DNA_A01	Grade 3	HER2-	ER-	High							No clinically-actionable pathway disruption
LP2102350-DNA_A01	Grade 3	HER2-	ER-	Intermediate	ecDNA						No clinically-actionable pathway disruption
LP2101811-DNA_A01	Grade 3	HER2-	ER-	Intermediate							No clinically-actionable pathway disruption
LP2103181-DNA_A01	Grade 3	HER2-	ER-	Intermediate							No clinically-actionable pathway disruption
LP2102309-DNA_A01	Grade 3	HER2-	ER-	Low				NTHL1			No clinically-actionable pathway disruption
LP2103219-DNA_A01	Grade 3	HER2-	ER-	Low	ecDNA						No clinically-actionable pathway disruption
LP2102326-DNA_A01	Grade 3	HER2-	ER-	Low						Personalised features absent	No clinically-actionable pathway disruption
LP2103183-DNA_A01	Grade 3	HER2-	ER-	Low						Personalised features absent	No clinically-actionable pathway disruption
LP2103189-DNA_A01	Grade 3	HER2-	ER-	Low						Personalised features absent	No clinically-actionable pathway disruption
LP2103202-DNA_A01	Grade 3	HER2-	ER-	Low						Personalised features absent	No clinically-actionable pathway disruption
LP2103225-DNA_A01	Grade 3	HER2-	ER-	Low						Personalised features absent	No clinically-actionable pathway disruption

## Sheet: 4b
The data used in Figure 4B is shared as a part of data for Figure 4C.

## Sheet: 4c
Sample	Grade	HER2_status	ER_status	PAM50_Subtype	HRDetect	ecDNA	APOBEC_hypermutator	ER+HER2-	NTHL1_status	ESR1_amplification	TMB	NGS_feature_type	OncotypeDX_DCIS_score	PDX_Growth_3D	PDX_Invasion	AKT1	PIK3CA	PTEN	ERBB2
LP2101771-DNA_A01	Grade 3	HER2+	ER-	Her2	Low	ecDNA	Hypermutator					Genomic & RNA	High risk						Matched subtype
LP2101773-DNA_A01	Grade 2	HER2-	ER+	LumA	Low							No personalised features				Matched subtype
LP2101775-DNA_A01	Grade 3	HER2+	ER-	Her2	Low	ecDNA						Genomic & RNA	High risk						Matched subtype
LP2101779-DNA_A01	Grade 3	HER2+	ER+	Her2	Low	ecDNA	Hypermutator					Genomic-based only							Matched subtype
LP2101782-DNA_A01	Grade 3	HER2+	ER-	Her2	Low	ecDNA						Genomic & RNA	High risk						Matched subtype
LP2101785-DNA_A01	Grade 3	HER2+	ER+	LumB	Low	ecDNA						Genomic-based only					Unmatched subtype		Matched subtype
LP2101787-DNA_A01	Grade 3	HER2-	ER+	LumB	Low							No personalised features					Matched subtype
LP2101790-DNA_A01	Grade 2	HER2-	ER+	LumA	Low	ecDNA						Genomic-based only
LP2101795-DNA_A01	Grade 2	HER2-	ER+	LumA	Low							No personalised features		Expansive	No
LP2101797-DNA_A01	Grade 2	HER2+	ER+	Her2	Low	ecDNA						Genomic-based only		Expansive	Yes				Matched subtype
LP2101799-DNA_A01	Grade 1	HER2-	ER+	LumA	Low							No personalised features
LP2101802-DNA_A01	Grade 2	HER2+	ER+	LumA	Low							No personalised features		Expansive	Yes				Matched subtype
LP2101807-DNA_A01	Grade 3	HER2-	ER-	Basal	High							Genomic & RNA	High risk	Non-invasive/no growth
LP2101809-DNA_A01	Grade 2	HER2+	Unknown		Low							No personalised features							Matched subtype
LP2101811-DNA_A01	Grade 3	HER2-	ER-	Normal	Intermediate							Genomic-based only		Expansive	Yes
LP2102307-DNA_A01	Grade 1	HER2-	ER+		Low							No personalised features				Matched subtype
LP2102308-DNA_A01	Grade 3	HER2+	ER+	LumB	Low	ecDNA						Genomic-based only							Matched subtype
LP2102309-DNA_A01	Grade 3	HER2-	ER-		Low				NTHL1			Genomic-based only						Unmatched subtype
LP2102310-DNA_A01	Grade 3	HER2+	ER-	Basal	Low	ecDNA						Genomic & RNA	High risk						Matched subtype
LP2102311-DNA_A01	Grade 3	HER2-	ER+		Low			High risk				Genomic-based only
LP2102316-DNA_A01	Grade 3	HER2+	ER-	Her2	Low	ecDNA						Genomic-based only							Matched subtype
LP2102318-DNA_A01	Grade 3	HER2-	ER+	LumA	Low							No personalised features
LP2102319-DNA_A01	Grade 3	HER2+	ER-	Her2	Low							No personalised features							Matched subtype
LP2102321-DNA_A01	Grade 3	HER2-	ER+		Low	ecDNA						Genomic-based only
LP2102322-DNA_A01	Grade 2	HER2-	ER+	LumB	Low	ecDNA						Genomic-based only
LP2102324-DNA_A01	Grade 3	HER2+	ER-	Her2	Low	ecDNA						Genomic-based only							Matched subtype
LP2102325-DNA_A01	Grade 2	HER2-	ER+		Low	ecDNA						Genomic-based only					Matched subtype
LP2102326-DNA_A01	Grade 3	HER2-	ER-		Low							No personalised features					Unmatched subtype		Unmatched subtype
LP2102327-DNA_A01	Grade 3	HER2+	ER-	Her2	Low							RNA-based only	High risk						Matched subtype
LP2102328-DNA_A01	Grade 3	HER2+	ER-	Basal	Low							No personalised features					Unmatched subtype		Matched subtype
LP2102331-DNA_A01	Grade 2	HER2+	ER+		Low	ecDNA				ESR1		Genomic-based only							Matched subtype
LP2102333-DNA_A01	Grade 3	HER2+	ER+	Her2	Low	ecDNA						Genomic & RNA	High risk						Matched subtype
LP2102334-DNA_A01	Grade 3	HER2+	ER-		Low							No personalised features							Matched subtype
LP2102337-DNA_A01	Grade 3	HER2+	ER-	Her2	Intermediate							Genomic & RNA	High risk						Matched subtype
LP2102346-DNA_A01	Grade 1	HER2-	ER+	LumA	Low							No personalised features		Expansive	Yes	Matched subtype
LP2102347-DNA_A01	Grade 2	HER2-	ER+	LumA	Intermediate							Genomic-based only					Matched subtype
LP2102348-DNA_A01	Grade 3	HER2-	ER+	LumA	Low							No personalised features		Non-invasive/no growth	No	Matched subtype
LP2102349-DNA_A01	Grade 3	HER2+	ER-	Her2	Low	ecDNA						Genomic-based only							Matched subtype
LP2102350-DNA_A01	Grade 3	HER2-	ER-	Basal	Intermediate	ecDNA						Genomic & RNA	High risk				Unmatched subtype
LP2102351-DNA_A01	Grade 3	HER2+	ER+	Her2	Low							No personalised features							Matched subtype
LP2102352-DNA_A01	Grade 3	HER2+	ER-	Basal	Intermediate	ecDNA						Genomic & RNA	High risk	Expansive	Yes		Unmatched subtype		Matched subtype
LP2102353-DNA_A01	Grade 3	HER2-	ER+	LumB	Low	ecDNA						Genomic & RNA	High risk
LP2102354-DNA_A01	Grade 3	HER2+	ER+	Her2	Low		Hypermutator				TMB-high	Genomic-based only		Expansive	Yes				Matched subtype
LP2102355-DNA_A01	Grade 2	HER2-	ER+	LumA	Low							No personalised features		Non-invasive/no growth	No
LP2102356-DNA_A01	Grade 2	HER2-	ER+	LumA	Low							No personalised features		Non-invasive/no growth	Yes
LP2102357-DNA_A01	Grade 2	HER2+	ER+	LumB	Low							RNA-based only	High risk	Non-invasive/no growth	Yes
LP2102359-DNA_A01	Grade 2	HER2-	ER+	Normal	Low							RNA-based only	High risk	Expansive	Yes
LP2102360-DNA_A01	Grade 3	HER2+	ER+	Her2	Low	ecDNA						Genomic & RNA	High risk	Non-invasive/no growth	No				Matched subtype
LP2102361-DNA_A01	Grade 3	HER2+	ER+	Her2	Low							RNA-based only	High risk	Non-invasive/no growth					Matched subtype
LP2102362-DNA_A01	Grade 3	Unclear	ER+	Her2	Low		Hypermutator					Genomic-based only		Expansive	Yes		Unmatched subtype		Unmatched subtype
LP2102363-DNA_A01	Grade 2	HER2+	ER+	LumA	Low							No personalised features		Expansive	No				Matched subtype
LP2102364-DNA_A01	Grade 2	HER2+	ER-	Her2	Low							No personalised features		Expansive	Yes				Matched subtype
LP2102365-DNA_A01	Grade 2	HER2-	ER+	LumB	Low							No personalised features		Non-invasive/no growth	Yes
LP2102366-DNA_A01	Grade 3	HER2+	ER-	Her2	High	ecDNA						Genomic & RNA	High risk				Unmatched subtype		Matched subtype
LP2102376-DNA_A01	Grade 3	HER2+	ER-		Low							No personalised features					Unmatched subtype
LP2102377-DNA_A01	Grade 3	HER2+	ER-		Low	ecDNA						Genomic-based only							Matched subtype
LP2102378-DNA_A01	Grade 3	HER2-	ER+	LumB	Low							No personalised features				Matched subtype
LP2102407-DNA_A01	Grade 3	HER2+	ER-	Her2	Low							No personalised features							Matched subtype
LP2102408-DNA_A01	Grade 3	HER2+	ER+	Her2	Low	ecDNA						Genomic-based only							Matched subtype
LP2102410-DNA_A01	Grade 3	HER2+	ER-		Intermediate	ecDNA						Genomic-based only							Matched subtype
LP2102411-DNA_A01	Grade 3	HER2-	ER+	LumB	Low			High risk				Genomic-based only
LP2103151-DNA_A01	Grade 3	HER2+	ER-	Basal	Low	ecDNA						Genomic & RNA	High risk				Unmatched subtype		Matched subtype
LP2103152-DNA_A01	Grade 2	HER2-	ER+	LumA	Low							No personalised features
LP2103154-DNA_A01	Grade 3	HER2-	ER+	Her2	Low		Hypermutator	High risk				Genomic & RNA	High risk				Matched subtype
LP2103155-DNA_A01	Grade 2	HER2-	ER-	Basal	Low							RNA-based only	High risk
LP2103160-DNA_A01	Grade 3	HER2+	ER-	Her2	Low		Hypermutator					Genomic-based only							Matched subtype
LP2103162-DNA_A01	Grade 2	HER2+	ER-	Her2	Low	ecDNA						Genomic & RNA	High risk						Matched subtype
LP2103163-DNA_A01	Grade 3	HER2+	ER-	Basal	Low							RNA-based only	High risk						Matched subtype
LP2103164-DNA_A01	Grade 3	HER2+	ER-	Normal	Low	ecDNA						Genomic-based only							Matched subtype
LP2103166-DNA_A01	Grade 3	HER2-	ER+	Normal	Low							No personalised features					Matched subtype
LP2103167-DNA_A01	Grade 3	HER2+	ER+	LumB	Low							No personalised features							Matched subtype
LP2103168-DNA_A01	Grade 2	HER2-	ER+	LumA	Low							No personalised features
LP2103171-DNA_A01	Grade 3	HER2+	ER-	Her2	Low							No personalised features							Matched subtype
LP2103172-DNA_A01	Grade 2	Unclear	ER-		Low							No personalised features					Unmatched subtype
LP2103173-DNA_A01	Grade 3	Unclear	ER+		Low							No personalised features
LP2103174-DNA_A01	Grade 2	HER2-	ER+	LumB	Low							No personalised features					Matched subtype
LP2103177-DNA_A01	Grade 2	HER2+	ER-	LumB	Low	ecDNA						Genomic & RNA	High risk						Matched subtype
LP2103178-DNA_A01	Grade 2	HER2-	ER+	LumA	Low							No personalised features
LP2103179-DNA_A01	Grade 3	HER2+	ER+	LumA	Low							No personalised features							Matched subtype
LP2103180-DNA_A01	Grade 3	HER2+	ER-	Her2	Low							RNA-based only	High risk						Matched subtype
LP2103181-DNA_A01	Grade 3	HER2-	ER-	Normal	Intermediate							Genomic-based only					Unmatched subtype
LP2103183-DNA_A01	Grade 3	HER2-	ER-		Low							No personalised features					Unmatched subtype
LP2103185-DNA_A01	Grade 3	HER2-	ER+	LumA	Low							No personalised features
LP2103186-DNA_A01	Grade 3	HER2+	ER+	Her2	Low	ecDNA						Genomic-based only							Matched subtype
LP2103187-DNA_A01	Grade 2	HER2+	ER+	Her2	Low	ecDNA						Genomic-based only							Matched subtype
LP2103189-DNA_A01	Grade 3	HER2-	ER-	Basal	Low							No personalised features					Unmatched subtype
LP2103190-DNA_A01	Grade 3	HER2+	ER-	Her2	Low							No personalised features							Matched subtype
LP2103195-DNA_A01	Grade 2	HER2-	ER+	LumA	Low							No personalised features				Matched subtype
LP2103197-DNA_A01	Grade 3	Unclear	ER+		Low							No personalised features
LP2103200-DNA_A01	Grade 2	HER2-	ER+	Normal	Intermediate							Genomic-based only
LP2103201-DNA_A01	Grade 3	HER2+	ER-	Her2	Low							RNA-based only	High risk				Unmatched subtype		Matched subtype
LP2103202-DNA_A01	Grade 3	HER2-	ER-	Basal	Low							No personalised features					Unmatched subtype
LP2103204-DNA_A01	Grade 2	HER2-	ER+	LumA	Low							No personalised features					Matched subtype
LP2103206-DNA_A01	Grade 3	HER2+	ER-		Low							No personalised features					Unmatched subtype		Matched subtype
LP2103207-DNA_A01	Grade 3	HER2+	ER-		Low	ecDNA						Genomic-based only							Matched subtype
LP2103208-DNA_A01	Grade 3	HER2+	ER-		Low							No personalised features							Matched subtype
LP2103209-DNA_A01	Grade 2	HER2-	ER+	LumB	Intermediate			High risk				Genomic-based only				Matched subtype
LP2103218-DNA_A01	Grade 2	HER2-	ER+	LumA	Low							No personalised features		Expansive	Yes	Matched subtype
LP2103219-DNA_A01	Grade 3	HER2-	ER-	LumA	Low	ecDNA						Genomic-based only		Non-invasive/no growth	No
LP2103220-DNA_A01	Grade 2	HER2+	ER+	LumA	Low							No personalised features		Non-invasive/no growth	No				Matched subtype
LP2103221-DNA_A01	Grade 2	HER2-	ER+	LumA	Low							No personalised features		Non-invasive/no growth	No	Matched subtype	Matched subtype
LP2103222-DNA_A01	Grade 2	HER2+	ER+	Her2	Low	ecDNA						Genomic-based only		Non-invasive/no growth	No				Matched subtype
LP2103223-DNA_A01	Grade 2	HER2-	ER+	LumA	Low							No personalised features		Non-invasive/no growth	No				Unmatched subtype
LP2103224-DNA_A01	Grade 3	HER2-	ER+	LumA	Low							No personalised features		Non-invasive/no growth	No
LP2103225-DNA_A01	Grade 3	HER2-	ER-	Basal	Low							RNA-based only	High risk	Non-invasive/no growth	Yes		Unmatched subtype
LP2103226-DNA_A01	Grade 3	HER2+	ER+	Her2	Intermediate	ecDNA						Genomic-based only		Non-invasive/no growth	Yes				Matched subtype
LP2103227-DNA_A01	Grade 2	HER2-	ER+	LumA	Low							No personalised features		Non-invasive/no growth			Matched subtype
LP2103228-DNA_A01	Grade 3	HER2+	ER-	Her2	Low							RNA-based only	High risk	Non-invasive/no growth	No				Matched subtype
LP2103229-DNA_A01	Grade 3	HER2+	ER-	Her2	Low							No personalised features					Unmatched subtype		Matched subtype
LP2103231-DNA_A01	Grade 3	HER2+	ER-	Basal	Intermediate							Genomic & RNA	High risk	Expansive	Yes				Matched subtype
LP2103232-DNA_A01	Grade 2	HER2+	ER+	Her2	Low	ecDNA						Genomic-based only					Unmatched subtype		Matched subtype
LP2103233-DNA_A01	Grade 2	HER2+	ER+	Her2	Low							No personalised features					Unmatched subtype		Matched subtype
LP2103234-DNA_A01	Grade 3	HER2+	ER-	Her2	Low		Hypermutator					Genomic-based only		Non-invasive/no growth	Yes				Matched subtype
