# Supplementary material for: High-depth whole genome sequencing of premalignant breast lesions reveals rearrangement hotspots and personalized management opportunities
Source: Nat Commun. 2026 May 19;17:6931. doi: 10.1038/s41467-026-72952-1 (PMC13389004; doi:10.1038/s41467-026-72952-1)
Supplement: Supplementary file 13 — Source Data [file 41467_2026_72952_MOESM13_ESM.zip › README.txt]

This Source Data File provides data used in the figures in the article. The Source Data File is divided into individual .xslx files for each separate figure, unless indicated otherwise. 
