# Supplementary material for: High-depth whole genome sequencing of premalignant breast lesions reveals rearrangement hotspots and personalized management opportunities
Source: Nat Commun. 2026 May 19;17:6931. doi: 10.1038/s41467-026-72952-1 (PMC13389004; doi:10.1038/s41467-026-72952-1)
Supplement: Supplementary file 13 — Source Data [file 41467_2026_72952_MOESM13_ESM.zip › Supplementary_Figure_1.xlsx]

## Sheet: SFig.1a
The data used in Supplementary Figure 1A is shared as a part of Supplementary table 1.

## Sheet: SFig.1b - Grade
Supplementary Fig. 1b - DCIS grade distribution was obtained (in %) from Table 1 in Mannu et al. (2020) and Table 1 in Schmitz et al. (2023). WGS cohort refers to this study.
Grade	percentage	study
Grade I/II	35.1	Mannu et al. (2020)
Grade III	51.5	Mannu et al. (2020)
Unknown	13.4	Mannu et al. (2020)
Grade I/II	47	Schmitz et al. (2023)
Grade III	47	Schmitz et al. (2023)
Unknown	6	Schmitz et al. (2023)
Grade I/II	36.3	WGS cohort
Grade III	63.7	WGS cohort

## Sheet: SFig.1c - Age
Supplementary Figure 1c - DCIS age distribution was obtained (in %) from Table 1 in Mannu et al. (2020). WGS cohort refers to this study.
ages	percentage	study
<56	31.8	Mannu et al. (2020)
>66	23.7	Mannu et al. (2020)
56-60	21.7	Mannu et al. (2020)
61-65	22.8	Mannu et al. (2020)
<56	56.6	WGS cohort
>66	18.6	WGS cohort
56-60	13.3	WGS cohort
61-65	11.5	WGS cohort

## Sheet: SFig.1d - ER status
Supplementary Figure 1d - DCIS ER status distribution was obtained (in %) from Table 1 in Mannu et al. (2020). WGS cohort refers to this study.
ER_status	percentage	study
ER-	18.2	Mannu et al. (2020)
ER+	66.7	Mannu et al. (2020)
Unknown	15.1	Mannu et al. (2020)
ER-	43.4	WGS cohort
ER+	55.8	WGS cohort
Unknown	0.9	WGS cohort

## Sheet: SFig.1e - HER2 status
Supplementary Figure 1e - DCIS HER2 distribution was obtained (in %) from the result section of Thorat et al. (2021). WGS cohort refers to this study.
HER2_status	percentage	study
HER2-	54.4	Thorat et al. (2021)
HER2+	34.4	Thorat et al. (2021)
Unknown	11.2	Thorat et al. (2021)
HER2-	43.4	WGS cohort
HER2+	53.1	WGS cohort
Unknown	3.5	WGS cohort
