# Supplementary material for: High-depth whole genome sequencing of premalignant breast lesions reveals rearrangement hotspots and personalized management opportunities
Source: Nat Commun. 2026 May 19;17:6931. doi: 10.1038/s41467-026-72952-1 (PMC13389004; doi:10.1038/s41467-026-72952-1)
Supplement: Supplementary file 13 — Source Data [file 41467_2026_72952_MOESM13_ESM.zip › Supplementary_Figure_3.xlsx]

## Sheet: Sfig. 3a - SBS
BC_stage	signature	n	signature_prevalence
DCIS	SBS1	105	0.929204
DCIS	SBS116	1	0.00884956
DCIS	SBS127	51	0.451327
DCIS	SBS13	46	0.40708
DCIS	SBS17	8	0.0707965
DCIS	SBS18	65	0.575221
DCIS	SBS2	65	0.575221
DCIS	SBS3	40	0.353982
DCIS	SBS30	1	0.00884956
DCIS	SBS5	73	0.646018
DCIS	SBS8	36	0.318584
IBC	SBS1	2545	0.798807
IBC	SBS116	2	0.00062775
IBC	SBS117	1	0.00031387
IBC	SBS123	1	0.00031387
IBC	SBS124	1	0.00031387
IBC	SBS127	279	0.0875706
IBC	SBS13	1119	0.351224
IBC	SBS17	103	0.0323289
IBC	SBS18	1505	0.472379
IBC	SBS2	1748	0.54865
IBC	SBS23	1	0.00031387
IBC	SBS26	4	0.00125549
IBC	SBS3	1093	0.343063
IBC	SBS30	2	0.00062775
IBC	SBS31	5	0.00156937
IBC	SBS33	2	0.00062775
IBC	SBS44	19	0.00596359
IBC	SBS5	2342	0.735091
IBC	SBS6	3	0.00094162
IBC	SBS7a	3	0.00094162
IBC	SBS8	1181	0.370684
IBC	SBS87	2	0.00062775
IBC	SBS94	3	0.00094162
IBC	SBS96	3	0.00094162
MBC	SBS1	451	0.6823
MBC	SBS104	1	0.00151286
MBC	SBS106	1	0.00151286
MBC	SBS108	7	0.01059
MBC	SBS10d	1	0.00151286
MBC	SBS11	3	0.00453858
MBC	SBS111	10	0.0151286
MBC	SBS119	1	0.00151286
MBC	SBS121	4	0.00605144
MBC	SBS127	95	0.143722
MBC	SBS13	338	0.511346
MBC	SBS15	1	0.00151286
MBC	SBS17	75	0.113464
MBC	SBS18	359	0.543116
MBC	SBS2	467	0.706505
MBC	SBS23	1	0.00151286
MBC	SBS3	248	0.375189
MBC	SBS30	2	0.00302572
MBC	SBS31	7	0.01059
MBC	SBS35	2	0.00302572
MBC	SBS4	4	0.00605144
MBC	SBS44	5	0.0075643
MBC	SBS5	401	0.606657
MBC	SBS7a	1	0.00151286
MBC	SBS8	305	0.461422
MBC	SBS90	1	0.00151286
MBC	SBS97	2	0.00302572

## Sheet: Sfig. 3a - indels
BC_stage	signature	signature_prevalence	signature_prevalence
DCIS	InD1	100	0.884956
IBC	InD1	2632	0.833967
MBC	InD1	526	0.795764
DCIS	InD10	52	0.460177
IBC	InD10	567	0.179658
MBC	InD10	441	0.667171
DCIS	InD11	39	0.345133
IBC	InD11	732	0.231939
MBC	InD11	229	0.346445
DCIS	InD17	1	0.00884956
IBC	InD17	7	0.002218
DCIS	InD2a	43	0.380531
IBC	InD2a	937	0.296895
MBC	InD2a	267	0.403933
IBC	InD30	2	0.00063371
DCIS	InD4c	61	0.539823
IBC	InD4c	1510	0.478454
MBC	InD4c	278	0.420575
DCIS	InD4d	62	0.548673
IBC	InD4d	1851	0.586502
MBC	InD4d	356	0.538578
DCIS	InD5	13	0.115044
IBC	InD5	682	0.216096
MBC	InD5	98	0.14826
DCIS	InD6	31	0.274336
IBC	InD6	509	0.16128
MBC	InD6	189	0.28593
DCIS	InD8	18	0.159292
IBC	InD8	1124	0.356147
MBC	InD8	389	0.588502
DCIS	InD9b	27	0.238938
IBC	InD9b	1573	0.498416
MBC	InD9b	278	0.420575
IBC	pgel_Breast k=11, Cluster2, U1	23	0.00728771
MBC	pgel_Breast k=11, Cluster2, U1	6	0.00907716
IBC	pgel_Breast k=11, Cluster9, U1	3	0.00095057

## Sheet: Sfig. 3b
sample	SBS1	SBS2	SBS3	SBS5	SBS8	SBS13	SBS17	SBS18	SBS127	SBS30	SBS116	SBS_unassigned	InD1	InD2a	InD4c	InD4d	InD5	InD6	InD8	InD9b	InD10	InD11	InD17	InD_unassigned	Grade
LP2101771-DNA_A01	0	2417.07	0	0	0	11004	0	0	0	0	0	333.883	36.0527	55.8384	40.4325	61.1747	0	37.7824	0	53.1533	50.8182	0	0	77.7478	3
LP2101773-DNA_A01	1264.57	381.86	0	0	382.406	636.871	0	531.265	467.857	0	0	409.172	55.2879	43.3465	31.4109	36.5997	0	0	0	0	33.4843	0	0	94.8708	2
LP2101775-DNA_A01	1045.73	3377.96	0	0	0	0	0	514.918	1082.95	0	0	453.436	442.114	0	0	0	0	0	0	0	0	140.779	0	190.107	3
LP2101779-DNA_A01	687.784	3925.29	0	0	0	721.538	0	0	0	0	0	428.39	78.3447	0	43.1946	39.4408	0	37.4764	32.5588	0	58.9492	0	0	78.0354	3
LP2101782-DNA_A01	1324.66	0	821.211	741.671	0	0	0	0	0	0	0	1021.45	0	0	0	46.3941	0	0	29.5015	32.5354	59.7918	43.0424	0	118.735	3
LP2101785-DNA_A01	1215	316.863	0	878.433	0	0	0	850.403	0	0	0	555.298	123.454	49.1996	43.7256	41.0892	0	0	0	0	0	64.405	0	131.127	3
LP2101787-DNA_A01	636.401	0	0	760.947	0	0	0	1245.32	384.419	0	0	670.917	211.044	39.5134	0	0	0	0	0	0	0	83.1099	0	174.333	3
LP2101790-DNA_A01	522.363	350.215	0	965.12	0	0	0	0	0	0	0	472.303	50.0172	0	0	44.5245	0	0	0	0	55.067	0	0	90.3914	2
LP2101795-DNA_A01	317.802	0	0	1027	0	0	0	0	0	0	0	685.193	42.0056	0	26.2017	34.3561	38.6799	26.1944	0	0	0	0	0	69.5622	2
LP2101797-DNA_A01	453.815	1379.01	0	0	0	816.794	0	0	563.231	0	0	496.149	40.3523	0	0	0	0	0	0	0	33.1962	0	0	103.452	2
LP2101799-DNA_A01	555.562	0	0	679.513	259.944	0	0	262.036	226.092	0	0	104.854	22.1638	0	16.6764	0	0	24.1046	0	19.5627	36.7599	0	0	53.7326	1
LP2101802-DNA_A01	536.087	308.579	0	437.196	296.785	254.819	0	0	0	0	0	407.535	21.1772	0	0	0	0	0	0	0	40.0186	0	0	87.8042	2
LP2101807-DNA_A01	0	0	3657.7	0	3419.28	942.141	0	767.989	0	0	0	1467.89	0	0	0	0	61.0765	282.583	173.971	85.1381	0	0	0	101.232	3
LP2101809-DNA_A01	602.361	585.784	0	0	0	1481.13	0	0	400.637	0	0	676.088	45.0804	0	27.1752	28.0545	0	0	0	0	42.8275	36.1652	0	84.6972	2
LP2101811-DNA_A01	0	0	2622.24	0	2449.05	0	1744.66	3028.22	4123.64	0	0	3747.19	237.792	285.944	1827.52	0	0	0	0	0	0	0	0	521.746	3
LP2102307-DNA_A01	215.555	0	0	355.393	157.085	0	0	0	222.641	0	0	169.327	19.7376	0	27.3682	20.1681	0	20.8041	0	0	24.5111	0	0	39.411	1
LP2102308-DNA_A01	837.809	0	0	842.048	0	0	0	490.837	484.853	0	0	649.454	89.6694	41.3481	52.782	40.4032	0	32.4218	0	0	61.1474	0	0	81.2281	3
LP2102309-DNA_A01	1299.23	1158.16	0	0	0	0	0	0	0	16329.6	0	0	148.106	52.0362	38.3733	47.5111	0	0	0	0	79.0273	0	0	96.9456	3
LP2102310-DNA_A01	423.691	217.111	0	531.034	0	0	0	0	446.743	0	0	525.421	64.5234	0	44.9351	0	0	0	0	0	70.5702	0	0	86.9713	3
LP2102311-DNA_A01	909.29	468.199	0	443.713	0	474.051	0	302.085	388.422	0	0	475.238	63.4678	44.9238	0	53.3694	0	0	0	0	34.6113	0	0	115.628	3
LP2102316-DNA_A01	445.44	246.414	370.553	903.057	676.115	0	265.332	395.047	0	0	0	231.043	123.864	0	0	38.6846	0	0	47.4313	0	41.3778	0	0	149.643	3
LP2102318-DNA_A01	391.301	0	0	649.973	0	0	0	0	304.806	0	0	249.92	18.613	0	49.761	46.0653	0	0	0	0	0	0	0	68.5606	3
LP2102319-DNA_A01	659.555	304.497	0	456.334	0	0	0	312.434	429.95	0	0	445.23	154.835	38.1265	37.7004	0	0	0	0	0	68.2083	53.2128	0	72.9173	3
LP2102321-DNA_A01	957.476	508.049	616.49	1904.03	0	0	0	743.501	1360.37	0	0	512.082	124.835	51.8008	46.0985	66.1006	0	0	0	50.9448	56.9414	0	0	134.278	3
LP2102322-DNA_A01	1388.3	0	0	0	532.044	0	0	962.435	0	0	0	531.216	67.3376	0	43.4371	44.571	0	35.4221	0	0	0	0	0	96.2321	2
LP2102324-DNA_A01	1251.36	380.832	0	1102.4	635.734	0	0	1203.22	0	0	0	669.451	114.716	116.419	69.0358	62.369	0	0	0	0	0	0	0	200.461	3
LP2102325-DNA_A01	972.615	0	0	0	0	0	0	250.455	0	0	0	599.93	55.0449	0	27.0223	0	0	19.6529	19.6023	0	0	0	0	80.6776	2
LP2102326-DNA_A01	629.679	831.361	0	552.062	0	208.974	0	0	291.768	0	0	359.157	45.8034	0	42.454	36.1379	0	23.6921	0	0	0	0	0	102.913	3
LP2102327-DNA_A01	1235.99	0	0	481.52	836.101	0	0	0	430.039	0	0	646.346	212.698	58.9985	43.0324	0	0	0	0	0	0	59.4681	0	97.8034	3
LP2102328-DNA_A01	1068.3	0	461.251	0	0	0	0	1579.22	0	0	0	950.229	91.9931	80.7468	45.5597	38.5158	0	42.1224	0	0	0	0	0	99.0622	3
LP2102331-DNA_A01	732.25	292.61	0	946.815	539.954	0	0	495.419	0	0	0	760.953	124.108	0	0	51.5394	0	0	0	0	0	86.0616	0	178.291	2
LP2102333-DNA_A01	744.168	3097.74	0	0	0	3587.79	0	0	0	0	0	1019.3	136.515	0	36.3266	0	0	0	0	56.6631	0	77.1368	0	117.358	3
LP2102334-DNA_A01	544.101	0	273.65	0	514.3	0	402.361	262.578	452.14	0	0	380.869	38.0084	25.6329	25.8186	0	0	27.2619	0	0	31.3861	0	0	49.8921	3
LP2102337-DNA_A01	677.763	1208.4	619.029	0	0	1858.02	0	0	0	0	0	986.794	54.6498	0	34.5598	0	0	28.1785	0	0	36.3225	0	0	70.2895	3
LP2102346-DNA_A01	354.27	0	0	608.706	0	0	0	0	261.579	0	0	264.445	46.0938	0	26.0126	0	33.3393	0	0	0	48.1945	0	0	86.3598	1
LP2102347-DNA_A01	1064.04	0	1653.25	1638.85	2217.32	0	0	1092.48	0	0	0	852.048	156.978	0	0	0	0	60.8175	0	66.3511	0	104.174	0	184.679	2
LP2102348-DNA_A01	588.704	0	221.179	548.783	0	0	0	0	0	0	0	472.333	29.0022	0	33.2405	0	0	0	0	0	43.2725	0	0	79.4848	3
LP2102349-DNA_A01	1235.21	574.504	0	600.888	0	483.045	0	369.294	0	0	0	838.054	182.935	43.8842	0	0	0	48.7859	0	0	0	78.2124	0	141.183	3
LP2102350-DNA_A01	1100.46	720.326	955.928	1215.87	916.261	1275.07	534.749	1093.04	998.296	0	0	0	95.6407	182.979	55.4319	0	0	54.1164	54.3544	52.5965	0	0	0	128.881	3
LP2102351-DNA_A01	925.482	323.45	0	595.354	431.351	416.688	0	423.243	0	0	0	432.432	110.483	0	0	0	0	34.8284	0	0	0	59.2374	0	132.452	3
LP2102352-DNA_A01	1113.66	300.892	1108	587.825	378.67	0	297.101	0	0	0	0	591.85	41.8087	43.5157	0	49.5356	52.6776	45.2303	0	0	0	0	0	142.232	3
LP2102353-DNA_A01	2442.34	854.491	0	0	1107.07	0	0	2033.87	0	0	0	1340.22	103.049	66.9882	0	46.5372	0	0	0	40.9676	0	60.4807	0	104.977	3
LP2102354-DNA_A01	0	9988.26	0	0	0	33693.7	0	0	0	0	0	0	77.9858	0	0	0	0	44.4278	0	122.995	59.6437	46.8774	0	90.0699	3
LP2102355-DNA_A01	283.866	0	177.171	437.669	0	0	0	200.685	0	0	0	143.609	23.8104	0	0	24.0075	0	0	0	0	0	22.8246	0	55.3575	2
LP2102356-DNA_A01	221.793	0	0	256.543	0	0	0	106.49	142.157	0	0	161.018	21.1076	0	0	0	0	18.4697	0	0	22.8419	0	0	58.5808	2
LP2102357-DNA_A01	714.908	194.341	0	600.226	254.709	177.225	0	281.137	0	0	0	275.454	44.9514	0	0	30.0614	0	30.1458	0	0	48.075	0	0	88.7664	2
LP2102359-DNA_A01	936.479	0	0	354.987	395.856	0	0	288.7	517.474	0	0	319.506	59.7813	0	56.6422	0	0	0	0	0	35.7055	0	0	72.871	2
LP2102360-DNA_A01	499.035	1601.59	0	0	1590.71	2148.78	0	732.051	0	0	0	665.835	84.6294	52.9352	0	0	0	0	0	98.4537	0	58.3653	0	121.616	3
LP2102361-DNA_A01	1065.14	447.859	562.877	1106.99	700.072	0	0	480.668	1039.36	0	0	378.035	87.075	54.6414	60.9367	0	0	0	0	60.0248	0	75.2344	0	154.088	3
LP2102362-DNA_A01	889.993	3549.06	0	0	0	4842.14	0	0	0	0	0	340.803	111.867	106.104	0	0	0	0	0	51.4705	0	0	0	214.558	3
LP2102363-DNA_A01	947.758	0	0	807.117	0	264.084	0	263.936	686.965	0	0	647.141	35.8413	31.9894	0	35.7079	0	0	0	0	36.9251	58.4349	0	76.1014	2
LP2102364-DNA_A01	774.955	1335.6	1906.97	0	853.794	1829.38	0	1150.09	955.584	0	0	411.631	289.302	156.919	0	0	0	0	0	0	80.1092	0	0	192.67	2
LP2102365-DNA_A01	584.382	0	2047.07	626.442	2247.48	0	0	738.312	0	0	0	606.318	47.4748	0	0	61.356	42.6708	0	0	61.2678	0	0	0	148.231	2
LP2102366-DNA_A01	0	0	4154.56	0	1130.17	0	1041.52	1232.72	2551.34	0	2662.11	2837.59	267.795	0	994.635	0	0	191.818	219.821	0	0	0	0	493.931	3
LP2102376-DNA_A01	553.326	291.626	471.151	913.399	386.828	402.039	0	415.06	618.442	0	0	103.13	110.173	49.945	39.1016	0	0	0	0	0	69.0479	0	0	164.733	3
LP2102377-DNA_A01	1300.84	2075.46	0	0	0	2253.51	0	650.963	0	0	0	866.219	95.0476	0	94.2189	72.7593	0	0	0	0	87.6053	0	0	153.369	3
LP2102378-DNA_A01	662.814	0	256.399	599.917	0	0	0	315.358	0	0	0	346.511	47.0204	30.1304	35.1613	33.3995	0	0	0	0	64.3388	0	0	64.9497	3
LP2102407-DNA_A01	396.381	0	0	0	250.688	0	0	465.886	292.8	0	0	262.245	25.0385	17.1789	24.7144	0	0	0	0	0	37.1797	0	0	41.8885	3
LP2102408-DNA_A01	716.942	0	365.42	817.275	0	0	0	427.824	0	0	0	371.538	89.1225	37.8103	0	52.1273	0	0	0	0	59.6532	0	0	134.287	3
LP2102410-DNA_A01	914.584	1695.78	1268.44	0	1599.12	1975.54	0	731.412	2371.19	0	0	385.931	0	100.567	163.046	167.791	0	169.112	345.374	150.505	0	0	0	175.606	3
LP2102411-DNA_A01	0	0	2202.29	0	7344.09	0	0	1136.58	0	0	0	3432.04	114.805	63.9002	82.1788	95.6895	83.275	0	0	230.037	0	0	0	114.114	3
LP2103151-DNA_A01	859.504	0	720.579	1137.7	0	416.37	0	703.777	0	0	0	838.069	183.972	70.8408	48.4785	69.6551	0	0	56.2867	0	0	67.2775	0	117.49	3
LP2103152-DNA_A01	1249.25	0	0	677.113	0	0	0	295.706	0	0	0	454.933	0	0	34.4904	25.6407	29.8745	0	0	0	46.0862	31.2823	0	59.6258	2
LP2103154-DNA_A01	744.903	3591.17	0	0	0	5354.09	0	0	0	0	0	1467.84	151.548	42.2101	58.0496	56.4173	0	0	0	60.9207	0	88.6794	0	111.175	3
LP2103155-DNA_A01	161.901	0	607.197	0	0	0	0	208.452	242.828	0	0	354.622	16.9227	0	0	0	0	0	0	0	0	0	0	57.0773	2
LP2103160-DNA_A01	0	1349.77	0	0	0	3053.47	0	0	0	0	0	117.762	0	0	10.2704	0	0	10.5641	0	0	0	0	0	34.1655	3
LP2103162-DNA_A01	436.644	278.463	0	515.803	0	261.976	0	0	0	0	0	492.114	55.1092	0	0	0	0	0	0	24.5218	33.7211	40.013	0	71.6348	2
LP2103163-DNA_A01	544.95	0	0	0	0	0	0	0	328.041	0	0	708.009	0	0	0	0	0	20.5631	0	0	29.668	0	0	54.769	3
LP2103164-DNA_A01	954.07	280.64	0	520.972	0	0	0	477.909	550.141	0	0	576.268	120.471	42.494	0	0	0	0	0	0	0	77.0206	0	85.0148	3
LP2103166-DNA_A01	914.241	1649.12	0	0	0	354.625	0	0	0	0	0	712.016	39.7358	0	0	22.6657	0	0	0	0	26.4743	0	0	68.1242	3
LP2103167-DNA_A01	847.918	281.567	0	1095.43	0	0	0	0	0	0	0	1323.09	130.852	0	0	38.1404	41.4647	0	39.145	0	0	0	0	140.398	3
LP2103168-DNA_A01	967.747	442.111	0	1662.34	0	0	0	690.966	406.325	0	0	420.512	126.678	0	62.325	50.9243	0	0	41.8498	0	49.6323	0	0	132.59	2
LP2103171-DNA_A01	963.524	998.783	0	0	0	2007.46	0	0	0	0	0	880.229	63.93	0	0	56.3427	0	0	24.5499	29.1701	0	0	0	60.0073	3
LP2103172-DNA_A01	1151.56	0	326.215	969.284	0	0	0	335.167	366.983	0	0	504.794	100.099	0	51.3582	39.9897	41.2288	0	0	0	0	84.9864	0	122.338	2
LP2103173-DNA_A01	1130.93	0	0	669.783	0	0	0	327.61	0	0	0	223.673	21.9496	0	0	32.7156	0	0	16.3476	0	0	0	0	95.9872	3
LP2103174-DNA_A01	446.39	0	0	780.011	0	0	0	204.73	0	0	0	340.869	57.1793	0	25.5227	0	0	0	0	0	54.1331	0	0	82.1649	2
LP2103177-DNA_A01	498.06	739.892	0	0	0	3265.21	0	0	869.571	0	0	961.267	112.844	0	0	0	0	0	0	28.3284	0	0	0	108.828	2
LP2103178-DNA_A01	734.586	151.85	0	586.862	0	0	0	323.326	0	0	0	97.3762	74.9058	0	0	0	0	0	0	0	36.1318	34.0425	0	72.9198	2
LP2103179-DNA_A01	0	2035.16	0	0	0	3027.07	0	0	905.173	0	0	385.593	57.9591	0	139.241	0	0	0	0	31.1026	0	0	0	93.697	3
LP2103180-DNA_A01	789.797	377.176	0	512.742	0	0	0	0	635.487	0	0	876.797	54.8934	0	40.6635	39.0088	0	0	0	0	40.0032	41.1372	0	83.2939	3
LP2103181-DNA_A01	448.371	806.532	658.612	861.139	0	627.482	0	594.872	602.115	0	0	228.877	68.1271	0	241.661	0	0	0	0	0	0	0	0	152.211	3
LP2103183-DNA_A01	477.17	622.634	0	634.825	273.611	760.874	0	0	0	0	0	216.887	23.8245	0	0	0	0	0	0	0	23.1193	0	0	83.0561	3
LP2103185-DNA_A01	513.11	144.644	0	352.229	0	186.328	0	0	0	0	0	571.689	0	0	23.8832	30.5759	0	0	0	28.2769	0	0	0	88.264	3
LP2103186-DNA_A01	1280.97	0	1137.13	636.093	0	463.102	0	727.791	1733.79	0	0	348.123	219.531	87.0571	0	0	0	0	0	50.824	0	89.8783	0	181.71	3
LP2103187-DNA_A01	1120.01	3342.25	0	0	0	3363.16	0	2852.87	1056.72	0	0	0	95.851	84.7939	62.9889	62.433	0	0	0	79.3319	0	108.335	0	75.2659	2
LP2103189-DNA_A01	153.335	0	230.057	493.146	0	0	0	153.162	0	0	0	282.299	0	0	0	0	0	0	0	0	29.734	0	0	47.266	3
LP2103190-DNA_A01	1613.99	0	1796.41	904.625	0	0	0	425.978	849.769	0	0	492.237	170.678	85.1584	0	94.8519	0	0	0	0	0	74.4734	0	191.838	3
LP2103195-DNA_A01	840.07	0	0	1266.59	0	0	0	0	0	0	0	608.337	55.1716	0	48.409	37.7911	0	0	0	0	39.291	49.1225	0	60.2149	2
LP2103197-DNA_A01	759.572	0	0	546.329	0	0	0	173.795	0	0	0	231.304	71.618	0	0	27.6638	0	0	0	0	0	0	0	109.718	3
LP2103200-DNA_A01	600.703	158.982	249.317	664.686	0	0	0	0	0	0	0	381.312	0	0	27.9976	30.8289	0	0	25.5262	0	0	27.1814	0	70.4659	2
LP2103201-DNA_A01	505.309	0	444.586	896.721	0	0	0	220.707	0	0	0	304.677	53.0902	0	20.4802	0	0	23.4436	0	0	0	53.3102	0	95.6758	3
LP2103202-DNA_A01	871.655	4138.95	0	0	0	2605.98	0	0	0	0	0	1626.42	97.2992	0	100.78	80.9789	0	0	63.5208	51.1265	0	0	0	160.295	3
LP2103204-DNA_A01	375.428	0	0	1653.27	0	0	0	0	0	0	0	596.303	38.118	0	32.9057	34.0299	33.7705	0	0	0	0	0	0	66.1759	2
LP2103206-DNA_A01	999.739	558.975	0	442.916	0	447.856	0	305.223	0	0	0	537.29	31.9173	28.1444	41.195	38.2154	0	0	0	32.7929	0	33.2195	0	49.5156	3
LP2103207-DNA_A01	320.933	0	0	0	0	0	0	0	270.01	0	0	465.057	0	0	0	0	0	0	0	0	20.3428	0	0	37.6572	3
LP2103208-DNA_A01	1010.34	189.984	0	528.097	254.368	0	0	331.632	0	0	0	169.577	73.0896	46.7763	37.2919	52.474	0	0	0	0	0	0	0	53.3682	3
LP2103209-DNA_A01	626.722	358.59	530.68	814.67	437.122	448.975	0	0	0	0	0	652.243	0	0	0	61.2832	0	33.9022	0	0	48.3581	0	0	128.456	2
LP2103218-DNA_A01	382.732	0	0	931.628	211.615	0	0	275.193	0	0	0	63.8324	57.3684	0	21.7717	0	0	0	0	0	0	0	0	118.86	2
LP2103219-DNA_A01	313.409	192.391	300.438	631.356	252.362	0	0	291.222	444.576	0	0	264.247	79.7122	32.3514	40.2539	0	0	0	0	0	0	59.7807	0	91.9018	3
LP2103220-DNA_A01	792.96	320.583	0	0	0	230.348	0	0	309.76	0	0	566.35	54.7656	0	0	0	0	26.373	52.8172	0	0	0	0	70.0441	2
LP2103221-DNA_A01	733.077	0	0	561.06	0	0	0	0	322.019	0	0	471.845	48.8935	24.3127	23.8266	30.2353	0	0	0	0	0	35.3251	0	35.4068	2
LP2103222-DNA_A01	1781.5	1058.07	1027.68	1299.87	1006.41	1004.86	0	553.873	0	0	0	275.745	102.857	40.8496	53.2803	51.3919	52.3976	0	72.1125	0	0	0	0	134.111	2
LP2103223-DNA_A01	365.783	1032.37	0	0	0	224.376	0	0	304.448	0	0	368.019	20.8906	29.6969	0	0	44.7988	0	0	39.1653	0	0	0	79.4484	2
LP2103224-DNA_A01	709.578	0	572.295	1047.45	363.017	0	0	0	0	0	0	552.656	27.9178	0	0	25.5708	0	0	40.0532	0	50.5167	0	0	101.942	3
LP2103225-DNA_A01	514.663	0	333.676	483.769	0	0	0	0	0	0	0	176.893	0	0	0	15.4568	0	0	0	0	27.187	0	0	84.3562	3
LP2103226-DNA_A01	636.565	404.336	283.837	723.086	0	254.917	0	0	356.195	0	0	331.064	102.538	0	0	34.3184	0	0	0	0	55.4735	50.2556	88.7383	72.6761	3
LP2103227-DNA_A01	449.649	0	0	540.077	0	0	0	0	0	0	0	500.274	27.5418	0	0	17.7829	0	18.48	0	0	19.5491	0	0	51.6463	2
LP2103228-DNA_A01	1290.89	627.55	0	1255.57	0	0	0	357.324	508.809	0	0	1026.85	111.911	0	33.9709	33.9535	0	0	0	0	60.139	88.0247	0	108.001	3
LP2103229-DNA_A01	590.102	858.217	0	371.966	0	471.611	326.959	0	428.061	0	0	378.084	81.1046	0	27.682	31.5841	0	0	0	0	0	51.7119	0	119.917	3
LP2103231-DNA_A01	973.802	998.941	1240.89	0	638.559	1120.06	780.068	731.351	650.873	0	0	149.449	232.13	99.0561	0	0	0	0	0	0	88.4184	0	0	304.396	3
LP2103232-DNA_A01	1093.29	424.256	382.096	514.702	0	0	0	0	266.447	0	0	279.209	31.5575	20.9554	0	27.7861	28.6761	0	0	0	0	0	0	111.025	2
LP2103233-DNA_A01	681.476	0	319.128	771.123	0	0	0	295.993	591.6	0	0	364.681	0	0	0	40.7815	0	30.4028	0	0	56.2815	0	0	113.534	2
LP2103234-DNA_A01	511.262	3048.59	0	0	0	2461.92	0	684.398	0	0	0	41.835	115.329	0	0	0	0	30.7198	0	0	0	66.7999	0	113.151	3

## Sheet: Sfig. 3c
The data used in Supplementary figure 3C is shared as a part of data for Supplementary figure 3B

## Sheet: Sfig. 3d
The data used in Supplementary figure 3D is shared as a part of data for Supplementary figure 3B

## Sheet: Sfig. 3e
The data used in Supplementary figure 3E is shared as a part of data for Supplementary figure 3B

## Sheet: Sfig. 3f
sample	SBS2	SBS13	APOBEC_total	total_SBS	APOBEC_total_prop	hypermutator	BC_stage
LP2102354-DNA_A01	9988.26	33693.7	43682	43682	1	APOBEC hypermutator	DCIS
LP2102309-DNA_A01	1158.16	0	1158.16	18787	0.0616467	non-hypermutator	DCIS
LP2101811-DNA_A01	0	0	0	17715	0	non-hypermutator	DCIS
LP2102366-DNA_A01	0	0	0	15610	0	non-hypermutator	DCIS
LP2102411-DNA_A01	0	0	0	14115	0	non-hypermutator	DCIS
LP2101771-DNA_A01	2417.07	11004	13421.1	13755	0.975726	APOBEC hypermutator	DCIS
LP2103187-DNA_A01	3342.25	3363.16	6705.41	11735	0.571403	non-hypermutator	DCIS
LP2103154-DNA_A01	3591.17	5354.09	8945.26	11158	0.80169	APOBEC hypermutator	DCIS
LP2102410-DNA_A01	1695.78	1975.54	3671.32	10942	0.335525	non-hypermutator	DCIS
LP2101807-DNA_A01	0	942.141	942.141	10255	0.0918714	non-hypermutator	DCIS
LP2102362-DNA_A01	3549.06	4842.14	8391.2	9622	0.872085	APOBEC hypermutator	DCIS
LP2103202-DNA_A01	4138.95	2605.98	6744.93	9243	0.729734	non-hypermutator	DCIS
LP2102364-DNA_A01	1335.6	1829.38	3164.98	9218	0.343348	non-hypermutator	DCIS
LP2102350-DNA_A01	720.326	1275.07	1995.4	8810	0.226492	non-hypermutator	DCIS
LP2102347-DNA_A01	0	0	0	8518	0	non-hypermutator	DCIS
LP2102333-DNA_A01	3097.74	3587.79	6685.53	8449	0.791281	non-hypermutator	DCIS
LP2103222-DNA_A01	1058.07	1004.86	2062.93	8008	0.257608	non-hypermutator	DCIS
LP2102353-DNA_A01	854.491	0	854.491	7778	0.10986	non-hypermutator	DCIS
LP2103231-DNA_A01	998.941	1120.06	2119.01	7284	0.290912	non-hypermutator	DCIS
LP2102360-DNA_A01	1601.59	2148.78	3750.37	7238	0.51815	non-hypermutator	DCIS
LP2102377-DNA_A01	2075.46	2253.51	4328.98	7147	0.605705	non-hypermutator	DCIS
LP2102365-DNA_A01	0	0	0	6850	0	non-hypermutator	DCIS
LP2103234-DNA_A01	3048.59	2461.92	5510.5	6748	0.816613	APOBEC hypermutator	DCIS
LP2102321-DNA_A01	508.049	0	508.049	6602	0.0769539	non-hypermutator	DCIS
LP2101775-DNA_A01	3377.96	0	3377.96	6475	0.521693	non-hypermutator	DCIS
LP2103179-DNA_A01	2035.16	3027.07	5062.23	6353	0.796826	non-hypermutator	DCIS
LP2103177-DNA_A01	739.892	3265.21	4005.1	6334	0.632318	non-hypermutator	DCIS
LP2103186-DNA_A01	0	463.102	463.102	6327	0.0731946	non-hypermutator	DCIS
LP2103190-DNA_A01	0	0	0	6083	0	non-hypermutator	DCIS
LP2102361-DNA_A01	447.859	0	447.859	5781	0.0774708	non-hypermutator	DCIS
LP2101779-DNA_A01	3925.29	721.538	4646.83	5763	0.806321	APOBEC hypermutator	DCIS
LP2102337-DNA_A01	1208.4	1858.02	3066.41	5350	0.573162	non-hypermutator	DCIS
LP2102324-DNA_A01	380.832	0	380.832	5243	0.0726364	non-hypermutator	DCIS
LP2103228-DNA_A01	627.55	0	627.55	5067	0.12385	non-hypermutator	DCIS
LP2103171-DNA_A01	998.783	2007.46	3006.25	4850	0.619845	non-hypermutator	DCIS
LP2103181-DNA_A01	806.532	627.482	1434.01	4828	0.29702	non-hypermutator	DCIS
LP2103151-DNA_A01	0	416.37	416.37	4676	0.089044	non-hypermutator	DCIS
LP2103168-DNA_A01	442.111	0	442.111	4590	0.0963206	non-hypermutator	DCIS
LP2103160-DNA_A01	1349.77	3053.47	4403.24	4521	0.973952	APOBEC hypermutator	DCIS
LP2102352-DNA_A01	300.892	0	300.892	4378	0.0687281	non-hypermutator	DCIS
LP2102376-DNA_A01	291.626	402.039	693.665	4155	0.166947	non-hypermutator	DCIS
LP2102349-DNA_A01	574.504	483.045	1057.55	4101	0.257876	non-hypermutator	DCIS
LP2101773-DNA_A01	381.86	636.871	1018.73	4074	0.250057	non-hypermutator	DCIS
LP2102328-DNA_A01	0	0	0	4059	0	non-hypermutator	DCIS
LP2101782-DNA_A01	0	0	0	3909	0	non-hypermutator	DCIS
LP2103209-DNA_A01	358.59	448.975	807.564	3869	0.208727	non-hypermutator	DCIS
LP2101785-DNA_A01	316.863	0	316.863	3816	0.0830354	non-hypermutator	DCIS
LP2102331-DNA_A01	292.61	0	292.61	3768	0.0776566	non-hypermutator	DCIS
LP2101809-DNA_A01	585.784	1481.13	2066.91	3746	0.551766	non-hypermutator	DCIS
LP2101797-DNA_A01	1379.01	816.794	2195.8	3709	0.592021	non-hypermutator	DCIS
LP2101787-DNA_A01	0	0	0	3698	0	non-hypermutator	DCIS
LP2103172-DNA_A01	0	0	0	3654	0	non-hypermutator	DCIS
LP2102327-DNA_A01	0	0	0	3630	0	non-hypermutator	DCIS
LP2103166-DNA_A01	1649.12	354.625	2003.74	3630	0.551995	non-hypermutator	DCIS
LP2102363-DNA_A01	0	264.084	264.084	3617	0.073012	non-hypermutator	DCIS
LP2103167-DNA_A01	281.567	0	281.567	3548	0.0793592	non-hypermutator	DCIS
LP2102351-DNA_A01	323.45	416.688	740.138	3548	0.208607	non-hypermutator	DCIS
LP2102316-DNA_A01	246.414	0	246.414	3533	0.0697463	non-hypermutator	DCIS
LP2102311-DNA_A01	468.199	474.051	942.251	3461	0.272248	non-hypermutator	DCIS
LP2103229-DNA_A01	858.217	471.611	1329.83	3425	0.388271	non-hypermutator	DCIS
LP2102322-DNA_A01	0	0	0	3414	0	non-hypermutator	DCIS
LP2103164-DNA_A01	280.64	0	280.64	3360	0.0835238	non-hypermutator	DCIS
LP2102308-DNA_A01	0	0	0	3305	0	non-hypermutator	DCIS
LP2103206-DNA_A01	558.975	447.856	1006.83	3292	0.305842	non-hypermutator	DCIS
LP2103224-DNA_A01	0	0	0	3245	0	non-hypermutator	DCIS
LP2103180-DNA_A01	377.176	0	377.176	3192	0.118163	non-hypermutator	DCIS
LP2103233-DNA_A01	0	0	0	3024	0	non-hypermutator	DCIS
LP2103226-DNA_A01	404.336	254.917	659.253	2990	0.220486	non-hypermutator	DCIS
LP2103183-DNA_A01	622.634	760.874	1383.51	2986	0.463331	non-hypermutator	DCIS
LP2103232-DNA_A01	424.256	0	424.256	2960	0.14333	non-hypermutator	DCIS
LP2102326-DNA_A01	831.361	208.974	1040.33	2873	0.362107	non-hypermutator	DCIS
LP2102334-DNA_A01	0	0	0	2830	0	non-hypermutator	DCIS
LP2102359-DNA_A01	0	0	0	2813	0	non-hypermutator	DCIS
LP2103195-DNA_A01	0	0	0	2715	0	non-hypermutator	DCIS
LP2102408-DNA_A01	0	0	0	2699	0	non-hypermutator	DCIS
LP2103219-DNA_A01	192.391	0	192.391	2690	0.0715209	non-hypermutator	DCIS
LP2103152-DNA_A01	0	0	0	2677	0	non-hypermutator	DCIS
LP2103204-DNA_A01	0	0	0	2625	0	non-hypermutator	DCIS
LP2102319-DNA_A01	304.497	0	304.497	2608	0.116755	non-hypermutator	DCIS
LP2102357-DNA_A01	194.341	177.225	371.566	2498	0.148745	non-hypermutator	DCIS
LP2103208-DNA_A01	189.984	0	189.984	2484	0.076483	non-hypermutator	DCIS
LP2103201-DNA_A01	0	0	0	2372	0	non-hypermutator	DCIS
LP2103173-DNA_A01	0	0	0	2352	0	non-hypermutator	DCIS
LP2101790-DNA_A01	350.215	0	350.215	2310	0.151608	non-hypermutator	DCIS
LP2103223-DNA_A01	1032.37	224.376	1256.75	2295	0.547603	non-hypermutator	DCIS
LP2101802-DNA_A01	308.579	254.819	563.398	2241	0.251405	non-hypermutator	DCIS
LP2103220-DNA_A01	320.583	230.348	550.93	2220	0.248167	non-hypermutator	DCIS
LP2102378-DNA_A01	0	0	0	2181	0	non-hypermutator	DCIS
LP2102310-DNA_A01	217.111	0	217.111	2144	0.101265	non-hypermutator	DCIS
LP2101799-DNA_A01	0	0	0	2088	0	non-hypermutator	DCIS
LP2103221-DNA_A01	0	0	0	2088	0	non-hypermutator	DCIS
LP2103200-DNA_A01	158.982	0	158.982	2055	0.0773633	non-hypermutator	DCIS
LP2101795-DNA_A01	0	0	0	2030	0	non-hypermutator	DCIS
LP2103162-DNA_A01	278.463	261.976	540.439	1985	0.272261	non-hypermutator	DCIS
LP2103178-DNA_A01	151.85	0	151.85	1894	0.080174	non-hypermutator	DCIS
LP2103218-DNA_A01	0	0	0	1865	0	non-hypermutator	DCIS
LP2102348-DNA_A01	0	0	0	1831	0	non-hypermutator	DCIS
LP2102325-DNA_A01	0	0	0	1823	0	non-hypermutator	DCIS
LP2103174-DNA_A01	0	0	0	1772	0	non-hypermutator	DCIS
LP2103185-DNA_A01	144.644	186.328	330.972	1768	0.187201	non-hypermutator	DCIS
LP2103197-DNA_A01	0	0	0	1711	0	non-hypermutator	DCIS
LP2102407-DNA_A01	0	0	0	1668	0	non-hypermutator	DCIS
LP2102318-DNA_A01	0	0	0	1596	0	non-hypermutator	DCIS
LP2103163-DNA_A01	0	0	0	1581	0	non-hypermutator	DCIS
LP2103155-DNA_A01	0	0	0	1575	0	non-hypermutator	DCIS
LP2103225-DNA_A01	0	0	0	1509	0	non-hypermutator	DCIS
LP2103227-DNA_A01	0	0	0	1490	0	non-hypermutator	DCIS
LP2102346-DNA_A01	0	0	0	1489	0	non-hypermutator	DCIS
LP2103189-DNA_A01	0	0	0	1312	0	non-hypermutator	DCIS
LP2102355-DNA_A01	0	0	0	1243	0	non-hypermutator	DCIS
LP2102307-DNA_A01	0	0	0	1120	0	non-hypermutator	DCIS
LP2103207-DNA_A01	0	0	0	1056	0	non-hypermutator	DCIS
LP2102356-DNA_A01	0	0	0	888	0	non-hypermutator	DCIS
PD11353a	0	0	0	2844	0	non-hypermutator	IBC
PD11354a	0	0	0	2708	0	non-hypermutator	IBC
PD11378a	0	0	0	2320	0	non-hypermutator	IBC
PD12664a	0	0	0	2654	0	non-hypermutator	IBC
PD13352a	0	0	0	1726	0	non-hypermutator	IBC
PD13353a	230.507	246.665	477.172	2554	0.186833	non-hypermutator	IBC
PD13357a	717.672	1678.01	2395.68	3803	0.629945	non-hypermutator	IBC
PD13358a	127.015	0	127.015	1444	0.0879608	non-hypermutator	IBC
PD13359a	0	0	0	1075	0	non-hypermutator	IBC
PD13632a	0	14544.6	14544.6	18640	0.780291	non-hypermutator	IBC
PD13633a	664.653	720.562	1385.22	4679	0.296049	non-hypermutator	IBC
PD13769a	6722.59	5996.41	12719	12719	1	APOBEC hypermutator	IBC
PD14434a	0	346.117	346.117	5159	0.06709	non-hypermutator	IBC
PD14436a	269.388	0	269.388	2567	0.104943	non-hypermutator	IBC
PD14443a	470.761	328.993	799.755	3817	0.209524	non-hypermutator	IBC
PD14444a	0	0	0	1749	0	non-hypermutator	IBC
PD14445a	0	0	0	1225	0	non-hypermutator	IBC
PD14446a	589.49	978.546	1568.04	7929	0.19776	non-hypermutator	IBC
PD14447a	0	0	0	1712	0	non-hypermutator	IBC
PD14449a	0	0	0	2954	0	non-hypermutator	IBC
PD14452a	0	0	0	5074	0	non-hypermutator	IBC
PD14455a	20212	19684	39896	39896	1	APOBEC hypermutator	IBC
PD14466a	482.376	346.466	828.842	3819	0.217031	non-hypermutator	IBC
PD14469a	652.833	1244.85	1897.69	9452	0.200771	non-hypermutator	IBC
PD14470a	0	0	0	1370	0	non-hypermutator	IBC
PD14474a	0	0	0	3208	0	non-hypermutator	IBC
PD17976a	0	0	0	1837	0	non-hypermutator	IBC
PD17982a	0	0	0	1406	0	non-hypermutator	IBC
PD17986a	0	0	0	4256	0	non-hypermutator	IBC
PD17996a	211.133	0	211.133	2491	0.0847584	non-hypermutator	IBC
PD18006a	0	0	0	1528	0	non-hypermutator	IBC
PD18007a	0	0	0	8000	0	non-hypermutator	IBC
PD18008a	0	0	0	10679	0	non-hypermutator	IBC
PD18010a	0	0	0	3641	0	non-hypermutator	IBC
PD18111a	0	0	0	1574	0	non-hypermutator	IBC
PD18170a	661.283	534.129	1195.41	3651	0.32742	non-hypermutator	IBC
PD18175a	0	0	0	6508	0	non-hypermutator	IBC
PD18178a	0	0	0	2402	0	non-hypermutator	IBC
PD18184a	868.783	0	868.783	6443	0.134841	non-hypermutator	IBC
PD18233a	637.666	493.385	1131.05	4234	0.267135	non-hypermutator	IBC
PD18237a	1287.82	2016.02	3303.85	15920	0.207528	non-hypermutator	IBC
PD18758a	0	0	0	1401	0	non-hypermutator	IBC
PD18760a	0	0	0	1537	0	non-hypermutator	IBC
PD18761a	0	0	0	1310	0	non-hypermutator	IBC
PD18762a	0	0	0	1305	0	non-hypermutator	IBC
PD18763a	135.159	0	135.159	1398	0.09668	non-hypermutator	IBC
PD18764a	0	0	0	983	0	non-hypermutator	IBC
PD18765a	0	0	0	2326	0	non-hypermutator	IBC
PD18772a	104.212	0	104.212	1154	0.0903052	non-hypermutator	IBC
PD18777a	0	0	0	2358	0	non-hypermutator	IBC
PD20341a	0	0	0	1262	0	non-hypermutator	IBC
PD20342a	0	0	0	2094	0	non-hypermutator	IBC
PD20343a	0	0	0	2516	0	non-hypermutator	IBC
PD20344a	0	548.033	548.033	7917	0.0692223	non-hypermutator	IBC
PD20345a	0	0	0	966	0	non-hypermutator	IBC
PD20347a	0	0	0	2223	0	non-hypermutator	IBC
PD20348a	0	0	0	2313	0	non-hypermutator	IBC
PD20400a	0	0	0	1558	0	non-hypermutator	IBC
PD20401a	0	0	0	2773	0	non-hypermutator	IBC
PD20403a	138.775	0	138.775	1843	0.0752982	non-hypermutator	IBC
PD20404a	234.847	0	234.847	3212	0.0731154	non-hypermutator	IBC
PD20405a	109.38	0	109.38	1392	0.0785775	non-hypermutator	IBC
PD4075a	0	0	0	1153	0	non-hypermutator	IBC
PD6700a2	0	0	0	2988	0	non-hypermutator	IBC
PD6701a2	0	0	0	4373	0	non-hypermutator	IBC
PD7239a	348.821	0	348.821	2828	0.123346	non-hypermutator	IBC
PD7308a	0	0	0	6037	0	non-hypermutator	IBC
PD7310a	269.445	0	269.445	2280	0.118178	non-hypermutator	IBC
PD7311a	0	0	0	1722	0	non-hypermutator	IBC
PD7314a	0	0	0	2290	0	non-hypermutator	IBC
PD7317a	269.02	0	269.02	2269	0.118563	non-hypermutator	IBC
PD7318a	0	0	0	20695	0	non-hypermutator	IBC
PD7319a	0	0	0	1873	0	non-hypermutator	IBC
PD7454a	0	0	0	3520	0	non-hypermutator	IBC
PD7455a	0	314.565	314.565	2021	0.155648	non-hypermutator	IBC
PD8823a	164.72	0	164.72	2011	0.0819094	non-hypermutator	IBC
PD8826a	0	0	0	1384	0	non-hypermutator	IBC
PD9066a	1662.45	803.488	2465.94	3604	0.684223	non-hypermutator	IBC
PD9590a	111.312	131.176	242.488	1127	0.215162	non-hypermutator	IBC
PD9596a	0	0	0	1524	0	non-hypermutator	IBC
PD10010a	0	0	0	2431	0	non-hypermutator	IBC
PD10011a	0	0	0	8272	0	non-hypermutator	IBC
PD10014a	0	0	0	12125	0	non-hypermutator	IBC
PD11326a	0	923.12	923.12	9628	0.0958787	non-hypermutator	IBC
PD11327a	0	0	0	12715	0	non-hypermutator	IBC
PD11336a	918.746	0	918.746	5585	0.164502	non-hypermutator	IBC
PD11337a	306.884	329.779	636.663	3073	0.20718	non-hypermutator	IBC
PD11338a	0	0	0	2300	0	non-hypermutator	IBC
PD11339a	0	0	0	2529	0	non-hypermutator	IBC
PD11340a	690.213	0	690.213	5064	0.136298	non-hypermutator	IBC
PD11341a	283.515	131.617	415.132	1652	0.251291	non-hypermutator	IBC
PD11342a	1031.34	499.193	1530.53	3305	0.463095	non-hypermutator	IBC
PD11343a	0	0	0	2944	0	non-hypermutator	IBC
PD11344a	4483.41	6544.59	11028	11028	1	APOBEC hypermutator	IBC
PD11345a	5037.21	3329.72	8366.94	10351	0.808322	APOBEC hypermutator	IBC
PD11346a	534.601	319.449	854.05	2292	0.372622	non-hypermutator	IBC
PD11347a	464.037	199.236	663.273	2031	0.326574	non-hypermutator	IBC
PD11348a	0	0	0	5010	0	non-hypermutator	IBC
PD11349a	1286.04	1175.73	2461.77	7449	0.330483	non-hypermutator	IBC
PD11352a	556.172	0	556.172	2586	0.21507	non-hypermutator	IBC
PD11355a	0	0	0	1838	0	non-hypermutator	IBC
PD11357a	0	0	0	3379	0	non-hypermutator	IBC
PD11358a	1951.11	0	1951.11	4327	0.450914	non-hypermutator	IBC
PD11359a	0	0	0	2666	0	non-hypermutator	IBC
PD11360a	0	0	0	3116	0	non-hypermutator	IBC
PD11361a	117.947	0	117.947	1723	0.0684547	non-hypermutator	IBC
PD11364a	0	0	0	2339	0	non-hypermutator	IBC
PD11365a	0	0	0	13652	0	non-hypermutator	IBC
PD11366a	242.52	0	242.52	3005	0.0807056	non-hypermutator	IBC
PD11367a	0	0	0	8164	0	non-hypermutator	IBC
PD11368a	2290.98	716.547	3007.53	6828	0.44047	non-hypermutator	IBC
PD11369a	1090.67	725.365	1816.04	6134	0.296061	non-hypermutator	IBC
PD11370a	0	0	0	1279	0	non-hypermutator	IBC
PD11372a	4444.47	9348.53	13793	13793	1	APOBEC hypermutator	IBC
PD11374a	0	0	0	2383	0	non-hypermutator	IBC
PD11375a	0	0	0	1934	0	non-hypermutator	IBC
PD11376a	219.314	0	219.314	3152	0.0695794	non-hypermutator	IBC
PD11379a	6844.76	12132.2	18976.9	19382	0.979101	APOBEC hypermutator	IBC
PD11380a	335.233	0	335.233	2720	0.123248	non-hypermutator	IBC
PD11381a	0	0	0	2097	0	non-hypermutator	IBC
PD11383a	0	0	0	2579	0	non-hypermutator	IBC
PD11384a	211.203	0	211.203	1725	0.122436	non-hypermutator	IBC
PD11385a	0	0	0	1887	0	non-hypermutator	IBC
PD11386a	794.826	0	794.826	3382	0.235017	non-hypermutator	IBC
PD11388a	333.668	0	333.668	4989	0.0668808	non-hypermutator	IBC
PD11389a	0	0	0	1677	0	non-hypermutator	IBC
PD11391a	0	0	0	1274	0	non-hypermutator	IBC
PD11393a	0	0	0	4669	0	non-hypermutator	IBC
PD11394a	0	0	0	2209	0	non-hypermutator	IBC
PD11395a	0	0	0	3792	0	non-hypermutator	IBC
PD11396a	0	0	0	2435	0	non-hypermutator	IBC
PD11397a	377.88	431.215	809.095	4827	0.167619	non-hypermutator	IBC
PD11398a	0	0	0	2347	0	non-hypermutator	IBC
PD11399a	375.586	0	375.586	3496	0.107433	non-hypermutator	IBC
PD11402a	0	0	0	2636	0	non-hypermutator	IBC
PD11462a	0	0	0	2839	0	non-hypermutator	IBC
PD11464a	1199.17	2323.76	3522.93	4497	0.783395	non-hypermutator	IBC
PD11465a	5450.42	10598.6	16049.1	22551	0.711678	non-hypermutator	IBC
PD11740a	0	0	0	2334	0	non-hypermutator	IBC
PD11741a	147.091	167.904	314.994	1976	0.15941	non-hypermutator	IBC
PD11742a	541.811	1214.2	1756.01	7005	0.25068	non-hypermutator	IBC
PD11743a	0	0	0	3309	0	non-hypermutator	IBC
PD11744a	0	0	0	1882	0	non-hypermutator	IBC
PD11745a	297.567	0	297.567	3018	0.0985975	non-hypermutator	IBC
PD11748a	0	0	0	11761	0	non-hypermutator	IBC
PD11750a	0	3244.5	3244.5	10078	0.321939	non-hypermutator	IBC
PD11751a	0	1986.98	1986.98	16648	0.119352	non-hypermutator	IBC
PD11752a	0	0	0	7636	0	non-hypermutator	IBC
PD11753a	425.331	0	425.331	6858	0.0620197	non-hypermutator	IBC
PD11755a	0	0	0	2776	0	non-hypermutator	IBC
PD11756a	309.913	0	309.913	1771	0.174993	non-hypermutator	IBC
PD11757a	0	588.921	588.921	1952	0.301701	non-hypermutator	IBC
PD11760a	0	0	0	4091	0	non-hypermutator	IBC
PD11761a	346.147	0	346.147	2707	0.127871	non-hypermutator	IBC
PD11762a	231.11	0	231.11	1734	0.133282	non-hypermutator	IBC
PD11765a	0	0	0	2002	0	non-hypermutator	IBC
PD11766a	128.279	190.286	318.565	1695	0.187944	non-hypermutator	IBC
PD11767a	0	0	0	869	0	non-hypermutator	IBC
PD11769a	140.587	0	140.587	1722	0.0816416	non-hypermutator	IBC
PD11816a	629.819	1053.17	1682.99	4011	0.419594	non-hypermutator	IBC
PD11818a	0	0	0	1605	0	non-hypermutator	IBC
PD11819a	0	0	0	1686	0	non-hypermutator	IBC
PD13162a	507.119	2925.54	3432.66	5404	0.635207	non-hypermutator	IBC
PD13163a	839.379	991.792	1831.17	5353	0.342083	non-hypermutator	IBC
PD13164a	185.162	0	185.162	2722	0.0680241	non-hypermutator	IBC
PD13165a	1753.53	886.567	2640.09	6341	0.416353	non-hypermutator	IBC
PD13166a	202.443	408.188	610.63	2331	0.261961	non-hypermutator	IBC
PD13167a	198.175	0	198.175	2405	0.0824014	non-hypermutator	IBC
PD13168a	528.325	196.333	724.657	2528	0.286652	non-hypermutator	IBC
PD13296a	0	1931.26	1931.26	18582	0.103932	non-hypermutator	IBC
PD13297a	0	0	0	14982	0	non-hypermutator	IBC
PD13298a	0	673.155	673.155	8367	0.0804535	non-hypermutator	IBC
PD13299a	905.652	5445.48	6351.13	10735	0.591629	non-hypermutator	IBC
PD13302a	363.496	0	363.496	4896	0.0742434	non-hypermutator	IBC
PD13304a	0	0	0	1517	0	non-hypermutator	IBC
PD13306a	470.528	0	470.528	2026	0.232245	non-hypermutator	IBC
PD13307a	2427.1	1286.82	3713.92	5353	0.693801	non-hypermutator	IBC
PD13310a	0	0	0	1831	0	non-hypermutator	IBC
PD13311a	0	0	0	4510	0	non-hypermutator	IBC
PD13312a	0	0	0	2034	0	non-hypermutator	IBC
PD13416a	0	0	0	1939	0	non-hypermutator	IBC
PD13418a	1268.36	2907.33	4175.69	6808	0.613351	non-hypermutator	IBC
PD13419a	85.9703	0	85.9703	1092	0.0787274	non-hypermutator	IBC
PD13420a	0	0	0	1862	0	non-hypermutator	IBC
PD13422a	0	0	0	1805	0	non-hypermutator	IBC
PD13424a	0	0	0	3954	0	non-hypermutator	IBC
PD13425a	4984.79	25786.2	30771	34502	0.89186	APOBEC hypermutator	IBC
PD13426a	213.146	0	213.146	2699	0.0789723	non-hypermutator	IBC
PD13427a	0	0	0	1134	0	non-hypermutator	IBC
PD13428a	0	0	0	3422	0	non-hypermutator	IBC
PD13602a	0	0	0	5914	0	non-hypermutator	IBC
PD13603a	347.095	428.907	776.002	3064	0.253264	non-hypermutator	IBC
PD13604a	39524	53578	93102	93102	1	APOBEC hypermutator	IBC
PD13605a	0	0	0	1238	0	non-hypermutator	IBC
PD13606a	0	0	0	5893	0	non-hypermutator	IBC
PD13607a	307.574	408.529	716.104	3288	0.217793	non-hypermutator	IBC
PD13608a	857.098	1675.16	2532.25	4107	0.61657	non-hypermutator	IBC
PD13609a	1375.73	2759	4134.73	4706	0.878609	APOBEC hypermutator	IBC
PD13618a	287.638	0	287.638	1833	0.156922	non-hypermutator	IBC
PD13619a	0	0	0	2112	0	non-hypermutator	IBC
PD13620a	0	0	0	4598	0	non-hypermutator	IBC
PD13622a	0	0	0	4355	0	non-hypermutator	IBC
PD13623a	1899.34	537.972	2437.31	3800	0.641397	non-hypermutator	IBC
PD13625a	785.912	0	785.912	11239	0.0699272	non-hypermutator	IBC
PD13626a	0	0	0	1076	0	non-hypermutator	IBC
PD13627a	0	0	0	8442	0	non-hypermutator	IBC
PD13629a	475.007	0	475.007	2029	0.234109	non-hypermutator	IBC
PD13630a	818.424	1106.26	1924.69	4107	0.468635	non-hypermutator	IBC
PD13631a	256.516	0	256.516	2603	0.0985462	non-hypermutator	IBC
PD13752a	0	0	0	2809	0	non-hypermutator	IBC
PD13753a	2655.05	5056.1	7711.14	7995	0.964496	APOBEC hypermutator	IBC
PD13754a	0	0	0	2506	0	non-hypermutator	IBC
PD13755a	0	0	0	1936	0	non-hypermutator	IBC
PD13756a	0	0	0	2083	0	non-hypermutator	IBC
PD13757a	461.126	225.364	686.489	1487	0.461661	non-hypermutator	IBC
PD13758a	0	0	0	2299	0	non-hypermutator	IBC
PD13760a	0	919.554	919.554	4634	0.198436	non-hypermutator	IBC
PD13761a	0	0	0	1688	0	non-hypermutator	IBC
PD13762a	0	0	0	1653	0	non-hypermutator	IBC
PD13763a	167.034	0	167.034	2563	0.0651711	non-hypermutator	IBC
PD13764a	0	429.132	429.132	4830	0.0888473	non-hypermutator	IBC
PD13765a	360.79	0	360.79	5479	0.0658496	non-hypermutator	IBC
PD13766a	2071.12	1166.92	3238.04	3837	0.843899	APOBEC hypermutator	IBC
PD13767a	412.823	0	412.823	2638	0.156491	non-hypermutator	IBC
PD13768a	0	0	0	1352	0	non-hypermutator	IBC
PD13770a	152.084	0	152.084	2079	0.0731527	non-hypermutator	IBC
PD13771a	899.421	1883.02	2782.44	13089	0.212579	non-hypermutator	IBC
PD14432a	0	0	0	1870	0	non-hypermutator	IBC
PD14433a	1592.58	487.232	2079.82	3582	0.58063	non-hypermutator	IBC
PD14435a	277.459	353.865	631.324	3716	0.169894	non-hypermutator	IBC
PD14437a	0	364.775	364.775	4363	0.0836064	non-hypermutator	IBC
PD14439a	0	0	0	1316	0	non-hypermutator	IBC
PD14441a	0	0	0	4662	0	non-hypermutator	IBC
PD14442a	0	0	0	1746	0	non-hypermutator	IBC
PD14450a	0	0	0	1298	0	non-hypermutator	IBC
PD14453a	2646.55	3147.91	5794.45	9916	0.584354	non-hypermutator	IBC
PD14454a	0	221.257	221.257	2510	0.0881502	non-hypermutator	IBC
PD14456a	0	0	0	1977	0	non-hypermutator	IBC
PD14457a	555.561	0	555.561	4567	0.121647	non-hypermutator	IBC
PD14458a	0	0	0	1513	0	non-hypermutator	IBC
PD14459a	171.142	0	171.142	2086	0.0820433	non-hypermutator	IBC
PD14460a	2327.18	1335.98	3663.15	4524	0.809715	APOBEC hypermutator	IBC
PD14461a	0	0	0	1436	0	non-hypermutator	IBC
PD14462a	466.154	382.723	848.877	2628	0.323012	non-hypermutator	IBC
PD14465a	0	0	0	3097	0	non-hypermutator	IBC
PD14467a	121.309	0	121.309	1624	0.0746974	non-hypermutator	IBC
PD14468a	0	0	0	1549	0	non-hypermutator	IBC
PD14471a	0	0	0	3270	0	non-hypermutator	IBC
PD14472a	243.845	181.138	424.983	2298	0.184936	non-hypermutator	IBC
PD14473a	0	0	0	1543	0	non-hypermutator	IBC
PD17973a	0	0	0	2025	0	non-hypermutator	IBC
PD17981a	1638.65	0	1638.65	6964	0.235303	non-hypermutator	IBC
PD17991a	0	0	0	1222	0	non-hypermutator	IBC
PD17994a	273.251	0	273.251	1306	0.209227	non-hypermutator	IBC
PD18017a	0	0	0	2108	0	non-hypermutator	IBC
PD18020a	0	5016.04	5016.04	17772	0.282244	non-hypermutator	IBC
PD18022a	141.212	124.147	265.36	1602	0.165643	non-hypermutator	IBC
PD18024a	0	0	0	11104	0	non-hypermutator	IBC
PD18031a	213.004	257.901	470.905	2769	0.170063	non-hypermutator	IBC
PD18037a	437.312	0	437.312	5971	0.0732394	non-hypermutator	IBC
PD18045a	3692.95	12822.9	16515.8	19468	0.848358	APOBEC hypermutator	IBC
PD18046a	0	0	0	2901	0	non-hypermutator	IBC
PD18047a	0	0	0	2344	0	non-hypermutator	IBC
PD18048a	0	0	0	4786	0	non-hypermutator	IBC
PD18049a	568.527	293.992	862.519	3392	0.25428	non-hypermutator	IBC
PD18050a	471.592	354.898	826.49	3566	0.23177	non-hypermutator	IBC
PD18100a	145.589	0	145.589	1531	0.0950941	non-hypermutator	IBC
PD18101a	0	0	0	863	0	non-hypermutator	IBC
PD18116a	0	0	0	1544	0	non-hypermutator	IBC
PD18149a	0	0	0	2570	0	non-hypermutator	IBC
PD18188a	0	0	0	2236	0	non-hypermutator	IBC
PD18189a	651.979	361.666	1013.64	4272	0.237276	non-hypermutator	IBC
PD18247a	2987.78	6148.22	9136	9136	1	APOBEC hypermutator	IBC
PD18251a	0	0	0	3487	0	non-hypermutator	IBC
PD18257a	383.373	592.348	975.721	2973	0.328194	non-hypermutator	IBC
PD18258a	0	0	0	1142	0	non-hypermutator	IBC
PD18259a	550.914	607.274	1158.19	6639	0.174452	non-hypermutator	IBC
PD18264a	4081.56	2312.46	6394.02	6680	0.957189	APOBEC hypermutator	IBC
PD18269a	0	0	0	1387	0	non-hypermutator	IBC
PD18728a	275.743	0	275.743	1769	0.155875	non-hypermutator	IBC
PD18730a	547.104	794.629	1341.73	1901	0.705804	non-hypermutator	IBC
PD18733a	255.472	0	255.472	3019	0.0846214	non-hypermutator	IBC
PD18734a	0	0	0	3828	0	non-hypermutator	IBC
PD18748a	856.273	220.624	1076.9	2958	0.364063	non-hypermutator	IBC
PD18749a	1030.72	3198.76	4229.47	4661	0.907418	APOBEC hypermutator	IBC
PD18751a	0	0	0	1907	0	non-hypermutator	IBC
PD18754a	989.167	407.359	1396.53	2593	0.538575	non-hypermutator	IBC
PD18756a	0	0	0	1635	0	non-hypermutator	IBC
PD18768a	0	0	0	2556	0	non-hypermutator	IBC
PD18769a	457.52	1860.07	2317.59	2982	0.777192	non-hypermutator	IBC
PD18771a	0	0	0	1776	0	non-hypermutator	IBC
PD18775a	0	0	0	1330	0	non-hypermutator	IBC
PD18776a	0	0	0	1629	0	non-hypermutator	IBC
PD22036a	0	0	0	1047	0	non-hypermutator	IBC
PD22251a	0	0	0	1505	0	non-hypermutator	IBC
PD22355a	0	0	0	9761	0	non-hypermutator	IBC
PD22357a	2567.62	3524.41	6092.02	7719	0.789224	non-hypermutator	IBC
PD22358a	0	1002.32	1002.32	6158	0.162766	non-hypermutator	IBC
PD22359a	303.862	0	303.862	1817	0.167233	non-hypermutator	IBC
PD22360a	0	620.233	620.233	8510	0.0728829	non-hypermutator	IBC
PD22361a	1598.09	3042.59	4640.68	5899	0.786689	non-hypermutator	IBC
PD22362a	496.907	0	496.907	1949	0.254955	non-hypermutator	IBC
PD22363a	0	0	0	8905	0	non-hypermutator	IBC
PD22364a	626.181	414.349	1040.53	2402	0.433193	non-hypermutator	IBC
PD22365a	0	0	0	1906	0	non-hypermutator	IBC
PD22366a	0	1370.86	1370.86	9809	0.139755	non-hypermutator	IBC
PD23550a	702.196	0	702.196	2866	0.245009	non-hypermutator	IBC
PD23554a	0	0	0	6899	0	non-hypermutator	IBC
PD23558a	0	652.631	652.631	10134	0.0644001	non-hypermutator	IBC
PD23559a	0	405.412	405.412	5382	0.0753273	non-hypermutator	IBC
PD23560a	292.558	451.565	744.123	3006	0.247546	non-hypermutator	IBC
PD23561a	17831.9	39169.2	57001.1	58028	0.982304	APOBEC hypermutator	IBC
PD23562a	0	0	0	7348	0	non-hypermutator	IBC
PD23563a	0	0	0	8223	0	non-hypermutator	IBC
PD23564a	0	0	0	83447	0	non-hypermutator	IBC
PD23565a	2899.3	3674.75	6574.04	8852	0.742662	non-hypermutator	IBC
PD23566a	0	0	0	6667	0	non-hypermutator	IBC
PD23567a	0	0	0	7198	0	non-hypermutator	IBC
PD23569a	0	0	0	1055	0	non-hypermutator	IBC
PD23570a	854.136	432.946	1287.08	2245	0.57331	non-hypermutator	IBC
PD23574a	0	2501.31	2501.31	13094	0.191027	non-hypermutator	IBC
PD23577a	0	0	0	3970	0	non-hypermutator	IBC
PD23578a	0	0	0	6840	0	non-hypermutator	IBC
PD23579a	0	0	0	87311	0	non-hypermutator	IBC
PD24182a	0	2102.63	2102.63	9537	0.220471	non-hypermutator	IBC
PD24186a	0	0	0	7488	0	non-hypermutator	IBC
PD24189a	0	0	0	29590	0	non-hypermutator	IBC
PD24190a	0	0	0	9808	0	non-hypermutator	IBC
PD24191a	0	0	0	6120	0	non-hypermutator	IBC
PD24192a	0	1580.89	1580.89	17827	0.0886797	non-hypermutator	IBC
PD24193a	0	0	0	11237	0	non-hypermutator	IBC
PD24194a	5650.24	7606.05	13256.3	13695	0.967966	APOBEC hypermutator	IBC
PD24195a	0	0	0	2240	0	non-hypermutator	IBC
PD24196a	190.615	0	190.615	2620	0.0727537	non-hypermutator	IBC
PD24197a	0	0	0	20215	0	non-hypermutator	IBC
PD24199a	0	216.465	216.465	2854	0.0758462	non-hypermutator	IBC
PD24200a	0	0	0	974	0	non-hypermutator	IBC
PD24201a	0	1198.35	1198.35	20478	0.0585191	non-hypermutator	IBC
PD24202a	0	906.647	906.647	7779	0.116551	non-hypermutator	IBC
PD24204a	0	0	0	2795	0	non-hypermutator	IBC
PD24205a	0	0	0	8928	0	non-hypermutator	IBC
PD24206a	409.557	271.994	681.551	3610	0.188795	non-hypermutator	IBC
PD24207a	1456.85	1548.01	3004.86	4745	0.633268	non-hypermutator	IBC
PD24208a	14328.9	11295.1	25624	25624	1	APOBEC hypermutator	IBC
PD24209a	1740.47	7061.32	8801.79	10169	0.865552	APOBEC hypermutator	IBC
PD24212a	634.338	0	634.338	10055	0.0630869	non-hypermutator	IBC
PD24214a	0	0	0	3079	0	non-hypermutator	IBC
PD24215a	0	453.775	453.775	6177	0.0734621	non-hypermutator	IBC
PD24216a	3154.31	3593.51	6747.82	9339	0.722542	non-hypermutator	IBC
PD24217a	3104.61	12200.4	15305	15305	1	APOBEC hypermutator	IBC
PD24218a	0	0	0	3288	0	non-hypermutator	IBC
PD24219a	0	0	0	3319	0	non-hypermutator	IBC
PD24220a	0	1037.76	1037.76	3611	0.287388	non-hypermutator	IBC
PD24221a	0	0	0	2293	0	non-hypermutator	IBC
PD24223a	1081.54	0	1081.54	3428	0.315502	non-hypermutator	IBC
PD24224a	0	0	0	2212	0	non-hypermutator	IBC
PD24225a	451.175	318.435	769.611	1821	0.422631	non-hypermutator	IBC
PD24302a	108.262	0	108.262	1268	0.0853805	non-hypermutator	IBC
PD24303a	0	639.127	639.127	4500	0.142028	non-hypermutator	IBC
PD24304a	0	0	0	6853	0	non-hypermutator	IBC
PD24306a	0	0	0	3336	0	non-hypermutator	IBC
PD24307a	0	0	0	1594	0	non-hypermutator	IBC
PD24308a	0	0	0	4752	0	non-hypermutator	IBC
PD24314a	0	0	0	3870	0	non-hypermutator	IBC
PD24318a	0	0	0	2546	0	non-hypermutator	IBC
PD24320a	0	0	0	15695	0	non-hypermutator	IBC
PD24322a	814.561	1015.37	1829.93	4868	0.37591	non-hypermutator	IBC
PD24325a	0	953.995	953.995	10387	0.0918451	non-hypermutator	IBC
PD24326a	11156.5	12463.5	23620	23620	1	APOBEC hypermutator	IBC
PD24327a	6710.99	9403.86	16114.8	16185	0.995666	APOBEC hypermutator	IBC
PD24329a	185.441	0	185.441	2111	0.0878453	non-hypermutator	IBC
PD24332a	191.285	0	191.285	1920	0.0996277	non-hypermutator	IBC
PD24333a	1464.01	1531.95	2995.96	22884	0.130919	non-hypermutator	IBC
PD24335a	286.127	397.116	683.243	3948	0.173061	non-hypermutator	IBC
PD24336a	473.177	0	473.177	3339	0.141712	non-hypermutator	IBC
PD24337a	0	0	0	5707	0	non-hypermutator	IBC
PD3851a	146.316	0	146.316	1819	0.0804375	non-hypermutator	IBC
PD3890a	0	810.749	810.749	5584	0.145191	non-hypermutator	IBC
PD3904a	635.917	485.442	1121.36	5668	0.19784	non-hypermutator	IBC
PD3905a	0	521.784	521.784	4603	0.113357	non-hypermutator	IBC
PD3945a	0	0	0	10551	0	non-hypermutator	IBC
PD3989a	406.139	0	406.139	2238	0.181474	non-hypermutator	IBC
PD4005a	875.198	2120.29	2995.49	6041	0.49586	non-hypermutator	IBC
PD4006a	0	0	0	9575	0	non-hypermutator	IBC
PD4069a	145.799	0	145.799	2085	0.0699274	non-hypermutator	IBC
PD4072a	11972.5	15958.5	27931	27931	1	APOBEC hypermutator	IBC
PD4076a	357.216	0	357.216	2091	0.170835	non-hypermutator	IBC
PD4085a	0	0	0	2704	0	non-hypermutator	IBC
PD4086a	233.537	591.731	825.268	1951	0.422997	non-hypermutator	IBC
PD4088a	158.242	0	158.242	1691	0.093579	non-hypermutator	IBC
PD4103a	1003.68	695.401	1699.08	5218	0.325619	non-hypermutator	IBC
PD4107a	1050.75	0	1050.75	9874	0.106416	non-hypermutator	IBC
PD4109a	814.247	1946.28	2760.53	10313	0.267675	non-hypermutator	IBC
PD4115a	0	0	0	9752	0	non-hypermutator	IBC
PD4116a	0	956.046	956.046	8170	0.117019	non-hypermutator	IBC
PD4192a	0	486.839	486.839	4292	0.113429	non-hypermutator	IBC
PD4194a	142.277	294.528	436.805	1428	0.305886	non-hypermutator	IBC
PD4198a	751.239	312.53	1063.77	4517	0.235503	non-hypermutator	IBC
PD4199a	3078.68	3537.47	6616.15	6948	0.952238	APOBEC hypermutator	IBC
PD4225a	139.727	0	139.727	1955	0.0714717	non-hypermutator	IBC
PD4248a	171.244	165.988	337.232	2196	0.153566	non-hypermutator	IBC
PD4252a	0	0	0	3773	0	non-hypermutator	IBC
PD4255a	0	0	0	4554	0	non-hypermutator	IBC
PD4261a	0	0	0	1796	0	non-hypermutator	IBC
PD4264a	339.769	0	339.769	2118	0.16042	non-hypermutator	IBC
PD4266a	1022.42	547.632	1570.05	2388	0.657476	non-hypermutator	IBC
PD4267a	0	691.381	691.381	2119	0.326277	non-hypermutator	IBC
PD4315a	661.614	647.067	1308.68	3388	0.38627	non-hypermutator	IBC
PD4604a	0	0	0	9323	0	non-hypermutator	IBC
PD4605a	0	222.031	222.031	2650	0.0837853	non-hypermutator	IBC
PD4606a	0	0	0	1129	0	non-hypermutator	IBC
PD4607a	14775.9	11177.1	25953	25953	1	APOBEC hypermutator	IBC
PD4613a	789.141	731.159	1520.3	2195	0.69262	non-hypermutator	IBC
PD4826a	644.107	797.551	1441.66	3818	0.377595	non-hypermutator	IBC
PD4833a	0	0	0	6401	0	non-hypermutator	IBC
PD4836a	0	0	0	4303	0	non-hypermutator	IBC
PD4841a	0	0	0	7020	0	non-hypermutator	IBC
PD4844a	0	0	0	12810	0	non-hypermutator	IBC
PD4845a	0	0	0	5735	0	non-hypermutator	IBC
PD4847a	0	0	0	11042	0	non-hypermutator	IBC
PD4872a	537.481	1024.02	1561.5	4810	0.324636	non-hypermutator	IBC
PD4874a	777.522	3169.99	3947.51	9709	0.406582	non-hypermutator	IBC
PD4875a	0	0	0	6805	0	non-hypermutator	IBC
PD4876a	324.182	0	324.182	4908	0.0660518	non-hypermutator	IBC
PD4951a	0	258.149	258.149	2779	0.092893	non-hypermutator	IBC
PD4952a	738.014	970.715	1708.73	12033	0.142004	non-hypermutator	IBC
PD4953a	0	0	0	6946	0	non-hypermutator	IBC
PD4954a	0	456.85	456.85	5764	0.0792591	non-hypermutator	IBC
PD4955a	0	0	0	6070	0	non-hypermutator	IBC
PD4956a	0	1021.59	1021.59	11582	0.0882047	non-hypermutator	IBC
PD4957a	271.49	298.346	569.836	3279	0.173783	non-hypermutator	IBC
PD4958a	725.52	928.51	1654.03	9338	0.177129	non-hypermutator	IBC
PD4959a	0	0	0	4611	0	non-hypermutator	IBC
PD4962a	1471.98	3706.33	5178.3	6843	0.75673	non-hypermutator	IBC
PD4965a	0	0	0	2706	0	non-hypermutator	IBC
PD4967a	646.878	1231.09	1877.97	3227	0.581955	non-hypermutator	IBC
PD4968a	1420.64	0	1420.64	4780	0.297206	non-hypermutator	IBC
PD4969a	0	0	0	1032	0	non-hypermutator	IBC
PD4970a	0	0	0	2410	0	non-hypermutator	IBC
PD4971a	0	0	0	2765	0	non-hypermutator	IBC
PD4972a	0	0	0	1145	0	non-hypermutator	IBC
PD4975a	0	0	0	7506	0	non-hypermutator	IBC
PD4976a	0	0	0	6275	0	non-hypermutator	IBC
PD4977a	21915.4	20342.6	42258	42258	1	APOBEC hypermutator	IBC
PD4978a	785.052	805.635	1590.69	3736	0.425773	non-hypermutator	IBC
PD4980a	0	0	0	3796	0	non-hypermutator	IBC
PD4981a	0	0	0	1663	0	non-hypermutator	IBC
PD4982a	0	0	0	1474	0	non-hypermutator	IBC
PD4983a	0	0	0	1763	0	non-hypermutator	IBC
PD4985a	0	0	0	2004	0	non-hypermutator	IBC
PD4986a	0	0	0	1976	0	non-hypermutator	IBC
PD5925a	0	1428.61	1428.61	8780	0.162712	non-hypermutator	IBC
PD5928a	0	0	0	7114	0	non-hypermutator	IBC
PD5930a	0	446.88	446.88	3946	0.113249	non-hypermutator	IBC
PD5932a	0	1849.23	1849.23	10060	0.18382	non-hypermutator	IBC
PD5934a	0	0	0	11579	0	non-hypermutator	IBC
PD5935a	0	900.175	900.175	9671	0.0930798	non-hypermutator	IBC
PD5936a	271.524	0	271.524	2782	0.0976002	non-hypermutator	IBC
PD5937a	30826	24611.6	55437.6	76097	0.728513	non-hypermutator	IBC
PD5942a	0	0	0	5990	0	non-hypermutator	IBC
PD5944a	0	0	0	2609	0	non-hypermutator	IBC
PD5945a	0	0	0	8833	0	non-hypermutator	IBC
PD5946a	0	0	0	3912	0	non-hypermutator	IBC
PD5947a	270.879	302.249	573.128	1779	0.322163	non-hypermutator	IBC
PD5948a	0	0	0	15172	0	non-hypermutator	IBC
PD5950a	0	0	0	2190	0	non-hypermutator	IBC
PD5951a	265.378	0	265.378	3193	0.0831125	non-hypermutator	IBC
PD5953a	0	0	0	2136	0	non-hypermutator	IBC
PD5956a	262.983	0	262.983	4085	0.0643776	non-hypermutator	IBC
PD5959a	388.105	0	388.105	2504	0.154994	non-hypermutator	IBC
PD5960a	0	0	0	4045	0	non-hypermutator	IBC
PD5961a	434.327	0	434.327	2314	0.187695	non-hypermutator	IBC
PD5964a	116.263	0	116.263	1590	0.0731215	non-hypermutator	IBC
PD6016a2	511.973	323.917	835.889	1911	0.437409	non-hypermutator	IBC
PD6041a	0	0	0	1771	0	non-hypermutator	IBC
PD6042a	534.074	1573.25	2107.32	7119	0.296014	non-hypermutator	IBC
PD6043a	6742.67	11199.6	17942.3	22764	0.788187	non-hypermutator	IBC
PD6044a	0	0	0	2573	0	non-hypermutator	IBC
PD6045a	702.815	274.703	977.517	2333	0.418996	non-hypermutator	IBC
PD6046a	0	0	0	2976	0	non-hypermutator	IBC
PD6047a	591.398	0	591.398	9442	0.0626348	non-hypermutator	IBC
PD6048a	277.379	220.656	498.034	3102	0.160553	non-hypermutator	IBC
PD6404a	415.805	487.586	903.391	6553	0.137859	non-hypermutator	IBC
PD6405a	3930.55	31386.5	35317	35317	1	APOBEC hypermutator	IBC
PD6406a	0	0	0	5026	0	non-hypermutator	IBC
PD6409a	0	1184.98	1184.98	8810	0.134504	non-hypermutator	IBC
PD6410a	0	780.634	780.634	7313	0.106746	non-hypermutator	IBC
PD6411a	0	450.899	450.899	6675	0.0675504	non-hypermutator	IBC
PD6412a	0	0	0	25187	0	non-hypermutator	IBC
PD6413a	333.069	806.587	1139.66	4588	0.248399	non-hypermutator	IBC
PD6414a	198.021	0	198.021	1761	0.112448	non-hypermutator	IBC
PD6415a	710.185	1801.49	2511.67	9545	0.26314	non-hypermutator	IBC
PD6416a	0	568.087	568.087	3331	0.170545	non-hypermutator	IBC
PD6417a	0	0	0	1546	0	non-hypermutator	IBC
PD6418a	0	0	0	2020	0	non-hypermutator	IBC
PD6422a	606.874	0	606.874	5181	0.117135	non-hypermutator	IBC
PD6466b	197.798	0	197.798	1809	0.109341	non-hypermutator	IBC
PD6684a	0	2756.86	2756.86	13677	0.201569	non-hypermutator	IBC
PD6711a2	186.821	0	186.821	1914	0.0976079	non-hypermutator	IBC
PD6719a	0	0	0	4971	0	non-hypermutator	IBC
PD6720a	0	0	0	2018	0	non-hypermutator	IBC
PD6721a	232.821	0	232.821	2231	0.104357	non-hypermutator	IBC
PD6722a	2033.83	6973.03	9006.86	10110	0.890886	APOBEC hypermutator	IBC
PD6727b	545.802	952.817	1498.62	6679	0.224378	non-hypermutator	IBC
PD6728b	0	0	0	2578	0	non-hypermutator	IBC
PD6729a2	0	0	0	4872	0	non-hypermutator	IBC
PD6730b	0	0	0	10089	0	non-hypermutator	IBC
PD6731a2	1071.2	4065.48	5136.68	8549	0.600851	non-hypermutator	IBC
PD6732b	0	474.047	474.047	2915	0.162623	non-hypermutator	IBC
PD6733b	591.442	722.288	1313.73	4676	0.280952	non-hypermutator	IBC
PD7066a	0	0	0	3638	0	non-hypermutator	IBC
PD7067a	0	437.285	437.285	5980	0.0731246	non-hypermutator	IBC
PD7069a	1250.48	2019.74	3270.22	5131	0.637345	non-hypermutator	IBC
PD7199a	0	0	0	1130	0	non-hypermutator	IBC
PD7201a	154.887	0	154.887	1584	0.0977821	non-hypermutator	IBC
PD7202a	648.583	0	648.583	5141	0.126159	non-hypermutator	IBC
PD7203a	277.338	408.64	685.978	1564	0.438605	non-hypermutator	IBC
PD7204a	278.767	0	278.767	2176	0.12811	non-hypermutator	IBC
PD7205a	1075.03	2999.46	4074.49	7858	0.518514	non-hypermutator	IBC
PD7206a	0	0	0	4740	0	non-hypermutator	IBC
PD7207a	629.372	0	629.372	2854	0.220523	non-hypermutator	IBC
PD7209a	163.67	0	163.67	1665	0.0983005	non-hypermutator	IBC
PD7210a	0	0	0	1319	0	non-hypermutator	IBC
PD7211a	0	0	0	8286	0	non-hypermutator	IBC
PD7214a	140.318	0	140.318	1493	0.0939839	non-hypermutator	IBC
PD7215a	1104.7	1766.13	2870.83	6384	0.449691	non-hypermutator	IBC
PD7217a	805.679	1411.84	2217.52	9169	0.241849	non-hypermutator	IBC
PD7218a	0	0	0	1474	0	non-hypermutator	IBC
PD7219a	3993.05	7627.95	11621	11621	1	APOBEC hypermutator	IBC
PD7220a	618.887	298.924	917.812	2709	0.338801	non-hypermutator	IBC
PD7221a	498.189	308.068	806.256	2040	0.395224	non-hypermutator	IBC
PD7238a	488.508	0	488.508	2217	0.220346	non-hypermutator	IBC
PD7240a	0	0	0	5188	0	non-hypermutator	IBC
PD7243a	745.988	435.015	1181	6774	0.174344	non-hypermutator	IBC
PD7248a	0	1249.57	1249.57	13042	0.0958115	non-hypermutator	IBC
PD7249a	1023.95	1215.93	2239.89	4584	0.488631	non-hypermutator	IBC
PD7250a	0	0	0	7890	0	non-hypermutator	IBC
PD7304a	198.082	0	198.082	2003	0.0988925	non-hypermutator	IBC
PD7305a	579.876	511.007	1090.88	4756	0.22937	non-hypermutator	IBC
PD7306a	1095.41	655.079	1750.49	6863	0.255062	non-hypermutator	IBC
PD7307a	2460.39	5194.13	7654.52	8424	0.908657	APOBEC hypermutator	IBC
PD7316a	0	0	0	5647	0	non-hypermutator	IBC
PD7321a	0	1218.93	1218.93	6055	0.20131	non-hypermutator	IBC
PD7322a	0	0	0	2015	0	non-hypermutator	IBC
PD7341a	286.5	611.792	898.292	3090	0.290709	non-hypermutator	IBC
PD7344a	0	0	0	722	0	non-hypermutator	IBC
PD7426a	0	6773.68	6773.68	18497	0.366204	non-hypermutator	IBC
PD7428a	0	0	0	15950	0	non-hypermutator	IBC
PD8609a	2648.51	1544.82	4193.33	5087	0.824323	APOBEC hypermutator	IBC
PD8610a	0	571.172	571.172	5098	0.112038	non-hypermutator	IBC
PD8611a	0	811.086	811.086	6828	0.118788	non-hypermutator	IBC
PD8612a	256.442	0	256.442	1968	0.130306	non-hypermutator	IBC
PD8614a	0	0	0	1439	0	non-hypermutator	IBC
PD8615a	580.328	1949.98	2530.31	4270	0.592578	non-hypermutator	IBC
PD8617a	0	0	0	1899	0	non-hypermutator	IBC
PD8618a	0	0	0	1506	0	non-hypermutator	IBC
PD8619a	0	0	0	3571	0	non-hypermutator	IBC
PD8620a	782.174	1304.98	2087.15	2657	0.785529	non-hypermutator	IBC
PD8621a	0	0	0	8062	0	non-hypermutator	IBC
PD8622a	0	0	0	1809	0	non-hypermutator	IBC
PD8623a	333.332	0	333.332	2020	0.165016	non-hypermutator	IBC
PD8652a2	0	1060.14	1060.14	15856	0.0668602	non-hypermutator	IBC
PD8660a2	3351.28	2202.57	5553.85	26128	0.212563	non-hypermutator	IBC
PD8828a	454.845	478.611	933.456	2061	0.452914	non-hypermutator	IBC
PD8830a	0	0	0	8246	0	non-hypermutator	IBC
PD8832a	0	0	0	26409	0	non-hypermutator	IBC
PD8964a	0	0	0	11151	0	non-hypermutator	IBC
PD8965a	583.257	517.11	1100.37	4451	0.247218	non-hypermutator	IBC
PD8969a	541.61	1043.98	1585.59	6820	0.232492	non-hypermutator	IBC
PD8973a	1691.27	3284.16	4975.43	5908	0.842152	APOBEC hypermutator	IBC
PD8977a	0	0	0	4046	0	non-hypermutator	IBC
PD8978a	0	0	0	6670	0	non-hypermutator	IBC
PD8979a	407.551	0	407.551	4037	0.100954	non-hypermutator	IBC
PD8980a	999.137	1687.47	2686.61	15459	0.173789	non-hypermutator	IBC
PD8981a	197.394	0	197.394	1748	0.112926	non-hypermutator	IBC
PD8982a	1397.03	7176.79	8573.82	21557	0.397728	non-hypermutator	IBC
PD8984a	0	923.571	923.571	9152	0.100915	non-hypermutator	IBC
PD8995a	2594.86	2392.32	4987.18	7586	0.657419	non-hypermutator	IBC
PD8996a	0	0	0	3230	0	non-hypermutator	IBC
PD8997a	0	0	0	2831	0	non-hypermutator	IBC
PD8998a	969.425	2599.02	3568.44	4769	0.748258	non-hypermutator	IBC
PD8999a	0	0	0	1347	0	non-hypermutator	IBC
PD9000a	570.857	715.828	1286.69	9510	0.135298	non-hypermutator	IBC
PD9001a	0	0	0	2705	0	non-hypermutator	IBC
PD9002a	0	0	0	8476	0	non-hypermutator	IBC
PD9004a	0	1579.6	1579.6	10625	0.148668	non-hypermutator	IBC
PD9009a	2534.6	11222	13756.6	15210	0.904443	APOBEC hypermutator	IBC
PD9063a	27985.1	22059.9	50045	50045	1	APOBEC hypermutator	IBC
PD9064a	0	0	0	12351	0	non-hypermutator	IBC
PD9065a	396.989	0	396.989	2210	0.179633	non-hypermutator	IBC
PD9067a	254.608	0	254.608	1554	0.16384	non-hypermutator	IBC
PD9193a	0	175.738	175.738	1682	0.104481	non-hypermutator	IBC
PD9464a	613.137	537.852	1150.99	5251	0.219194	non-hypermutator	IBC
PD9467a	265.358	0	265.358	2463	0.107738	non-hypermutator	IBC
PD9539a	0	0	0	3580	0	non-hypermutator	IBC
PD9541a	354.88	0	354.88	2706	0.131146	non-hypermutator	IBC
PD9544a	117.23	0	117.23	1389	0.0843987	non-hypermutator	IBC
PD9567a	287.236	293.549	580.786	3512	0.165372	non-hypermutator	IBC
PD9568a	0	4091.98	4091.98	30395	0.134627	non-hypermutator	IBC
PD9569a	0	0	0	2141	0	non-hypermutator	IBC
PD9570a	358.999	0	358.999	1406	0.255334	non-hypermutator	IBC
PD9571a	0	0	0	4700	0	non-hypermutator	IBC
PD9572a	0	1544.06	1544.06	4083	0.378169	non-hypermutator	IBC
PD9573a	0	0	0	1616	0	non-hypermutator	IBC
PD9574a	0	0	0	1634	0	non-hypermutator	IBC
PD9575a	0	472.986	472.986	6500	0.0727671	non-hypermutator	IBC
PD9576a	0	0	0	17838	0	non-hypermutator	IBC
PD9577a	0	0	0	1624	0	non-hypermutator	IBC
PD9578a	0	0	0	1088	0	non-hypermutator	IBC
PD9579a	0	0	0	1634	0	non-hypermutator	IBC
PD9581a	0	0	0	1616	0	non-hypermutator	IBC
PD9582a	231.317	0	231.317	2740	0.0844221	non-hypermutator	IBC
PD9584a	0	0	0	2753	0	non-hypermutator	IBC
PD9585a	0	1451.72	1451.72	10284	0.141163	non-hypermutator	IBC
PD9589a	193.632	0	193.632	1413	0.137036	non-hypermutator	IBC
PD9591a	0	0	0	1296	0	non-hypermutator	IBC
PD9592a	0	0	0	8496	0	non-hypermutator	IBC
PD9593a	0	0	0	1617	0	non-hypermutator	IBC
PD9595a	0	0	0	9722	0	non-hypermutator	IBC
PD9597a	1482.42	1138.57	2620.99	2911	0.900374	APOBEC hypermutator	IBC
PD9599a	237.086	414.919	652.005	3295	0.197877	non-hypermutator	IBC
PD9600a	0	0	0	2019	0	non-hypermutator	IBC
PD9604a	0	0	0	10669	0	non-hypermutator	IBC
PD9605a	0	0	0	3373	0	non-hypermutator	IBC
PD9606a	0	0	0	1222	0	non-hypermutator	IBC
PD9694a	0	0	0	1712	0	non-hypermutator	IBC
PD9696a	0	743.711	743.711	5865	0.126805	non-hypermutator	IBC
PD9702a	0	1149.2	1149.2	7861	0.14619	non-hypermutator	IBC
PD9752a	398.461	484.999	883.46	3476	0.25416	non-hypermutator	IBC
PD9754a	0	0	0	1897	0	non-hypermutator	IBC
PD9755a	171.365	0	171.365	1710	0.100214	non-hypermutator	IBC
PD9756a	1687.72	1501.83	3189.55	4212	0.757254	non-hypermutator	IBC
PD9759a	215.526	0	215.526	2192	0.0983241	non-hypermutator	IBC
PD9760a	761.05	838.577	1599.63	5006	0.319542	non-hypermutator	IBC
PD9761a	169.633	0	169.633	2103	0.0806623	non-hypermutator	IBC
PD9842a	0	0	0	3201	0	non-hypermutator	IBC
PD9843a	0	0	0	2010	0	non-hypermutator	IBC
PD9844a	0	0	0	507	0	non-hypermutator	IBC
PD9845a	377.274	0	377.274	3147	0.119884	non-hypermutator	IBC
PD9847a	0	0	0	2229	0	non-hypermutator	IBC
01658141-8398-4585-9f0f-8355dd9b0604	12029.1	8135.98	20165.1	22060	0.914101	APOBEC hypermutator	IBC
0448206f-3ade-4087-b1a9-4fb2d14e1367	0	0	0	19053	0	non-hypermutator	IBC
07b5141f-ac79-439b-883b-b0183bbe7ff5	0	672.007	672.007	9652	0.0696236	non-hypermutator	IBC
097a7d36-905b-72be-e050-11ac0d482c9a	31966.2	33289.8	65256	65256	1	APOBEC hypermutator	IBC
110b5f05-ded7-45ec-b0f6-a941c92d77dd	0	2642.33	2642.33	9024	0.292812	non-hypermutator	IBC
13c312ec-0add-4758-ab8d-c193e2e08c6d	0	0	0	2465	0	non-hypermutator	IBC
13d05f7a-e16a-40ef-9a15-21257da2cf89	0	0	0	1747	0	non-hypermutator	IBC
15f90ef0-831b-40a3-98bd-ec226a9e8b26	300.682	0	300.682	4255	0.0706655	non-hypermutator	IBC
1bb3a1c7-4d7b-4fb6-b54d-e94cbd0e32aa	0	1035.82	1035.82	5506	0.188126	non-hypermutator	IBC
1c0e384f-7254-4afe-93c0-b3fc6c6a7894	4217.47	0	4217.47	25837	0.163234	non-hypermutator	IBC
1eb62abc-7928-405b-84cc-f091ca5347b2	894.372	1124.41	2018.78	13538	0.14912	non-hypermutator	IBC
207f8a42-5b05-4876-b0ae-ebfaeea27844	0	0	0	8366	0	non-hypermutator	IBC
2290b078-6a5b-4c83-9dfb-b525bbf14e4e	0	587	587	5948	0.0986887	non-hypermutator	IBC
25c76a8f-77c0-4650-bddf-45ed0c10a2e6	0	0	0	7697	0	non-hypermutator	IBC
25e4cad7-2403-4992-9cbc-433574673549	315.334	0	315.334	2196	0.143595	non-hypermutator	IBC
27f87d1e-2c32-4beb-9677-62f7a286673d	439.165	627.159	1066.32	4227	0.252265	non-hypermutator	IBC
2b000af3-2c9d-4eaa-af3f-8101b7425c37	0	0	0	4293	0	non-hypermutator	IBC
2c6f1862-bb82-4e7e-9cb3-338bdf022ff4	326.002	0	326.002	4557	0.0715386	non-hypermutator	IBC
2da2b745-068d-408c-9163-3b3a78d4aaed	0	0	0	2055	0	non-hypermutator	IBC
30dbe353-86d5-40ed-84c2-dbddf7beb17b	0	0	0	1241	0	non-hypermutator	IBC
3585e133-b3c1-4d90-b5f2-2b867e0ae0ec	0	0	0	9145	0	non-hypermutator	IBC
36d1a85e-a09b-4537-86e0-eaf1eb03aed8	343.434	0	343.434	5400	0.063599	non-hypermutator	IBC
418e916b-7a4e-4fab-8616-15dcec4d79f8	0	576.073	576.073	8676	0.0663984	non-hypermutator	IBC
41f140b8-72b9-4ae3-8b25-6144d9f94d0f	1818.79	1766.97	3585.76	3985	0.899813	APOBEC hypermutator	IBC
43f7a2e0-fec9-4e43-872d-18c6c946fa17	0	0	0	3230	0	non-hypermutator	IBC
467ef778-f481-44f3-9768-b9900252d2ba	0	0	0	6095	0	non-hypermutator	IBC
47312f61-5ef4-4f25-9320-8fbb4758790e	572.03	0	572.03	9374	0.0610231	non-hypermutator	IBC
47b5d831-5287-4f62-b17a-6e5eff2e4184	0	0	0	3045	0	non-hypermutator	IBC
4d409156-3a36-4c63-9ad6-b6af34f27b06	673.424	0	673.424	5504	0.122352	non-hypermutator	IBC
4e84eed6-82a8-4e91-b0fd-61ec6ef69ce9	0	0	0	4517	0	non-hypermutator	IBC
546b982f-60d9-43df-9761-09369afbee2d	0	0	0	2330	0	non-hypermutator	IBC
5a535c49-d42e-43c6-9d32-dc76f28d4f0f	0	0	0	1964	0	non-hypermutator	IBC
5b7d5767-2037-4175-aec9-886776343181	1391.25	1940.74	3331.99	6891	0.483528	non-hypermutator	IBC
5dbf3203-ce73-41e4-bf9a-32fc856f73f5	0	0	0	16791	0	non-hypermutator	IBC
6764e0a2-7a78-45c1-9189-6001c6518ce4	793.833	3000.03	3793.87	12453	0.304655	non-hypermutator	IBC
6c65cb6d-8c50-4c7c-bc84-eeebe09fbe01	540.313	0	540.313	4315	0.125217	non-hypermutator	IBC
6c8e9197-fd16-4fed-bfda-e349cab26314	1785.56	954.045	2739.6	8247	0.332194	non-hypermutator	IBC
6d7f44df-e9f0-4542-a6d8-d14ee7804002	0	0	0	2072	0	non-hypermutator	IBC
6dbc5c31-043b-40e9-bf1a-e7b4ec351b4d	1158.37	2192.79	3351.17	5094	0.657865	non-hypermutator	IBC
6e839eaf-1dbb-43f5-8846-c980e05540c7	736.384	0	736.384	12016	0.0612836	non-hypermutator	IBC
71fda5a9-7049-406f-9348-2c24f7ddf5f4	0	0	0	8914	0	non-hypermutator	IBC
73936e8b-c893-4afd-bd1f-be90c06a4869	0	0	0	3629	0	non-hypermutator	IBC
74039acd-5aca-4c65-818c-3b577d295be0	0	0	0	3602	0	non-hypermutator	IBC
7456abd5-303e-4e6f-bf4e-47efefc7310f	0	480.633	480.633	3875	0.124034	non-hypermutator	IBC
74b57d2c-a83f-4798-b86b-a533975e4cc0	2308.98	1379.37	3688.35	8500	0.433923	non-hypermutator	IBC
7b08e810-f3c9-4155-ac11-f45a3a4f8b41	0	0	0	8866	0	non-hypermutator	IBC
7b0b60c7-5fa0-440e-937f-8d82119330d6	589.791	0	589.791	3311	0.178131	non-hypermutator	IBC
7cdbe0e8-f614-4f54-b864-fd6b39e8ef1c	3825.13	12518.9	16344	16344	1	APOBEC hypermutator	IBC
84c77098-03d0-4b22-afb1-797703e85c6c	1039.21	2299.77	3338.99	9989	0.334266	non-hypermutator	IBC
8691c87f-2468-44bb-a670-3dccd6da33c6	4432.86	9880.14	14313	14313	1	APOBEC hypermutator	IBC
8e03e773-5557-4e78-889b-4710c515378f	0	0	0	9419	0	non-hypermutator	IBC
8f558713-f32b-403b-aedf-c79efeb41c67	261.259	0	261.259	3142	0.0831505	non-hypermutator	IBC
9032b7fe-e38a-4641-a45e-67041668adc4	0	708.766	708.766	7550	0.0938763	non-hypermutator	IBC
97064332-1d4f-4571-93ff-354ffe6d7df9	0	0	0	4484	0	non-hypermutator	IBC
987528ac-437a-4eb8-a335-4f2076d5c006	0	0	0	15061	0	non-hypermutator	IBC
987d41ee-6bab-490c-b0f2-bf28c0089de9	4094.21	3714.22	7808.43	15153	0.515306	non-hypermutator	IBC
98bb3025-0637-4106-8621-12df7b5d662f	24177.8	19881.2	44059	44059	1	APOBEC hypermutator	IBC
9c70688d-6e43-4520-9262-eaae4e4d597d	0	0	0	3948	0	non-hypermutator	IBC
9ddf2119-a222-4fa5-a9f3-0bec7eeea36b	3418.06	7393.72	10811.8	16020	0.674893	non-hypermutator	IBC
a6c14ebc-81a2-44f7-af87-2b7ec85e5696	516.508	347.561	864.069	4546	0.190072	non-hypermutator	IBC
a85cf239-ff51-46e7-9b88-4c2cb49c66b9	0	0	0	11297	0	non-hypermutator	IBC
a876398c-5b1d-444f-a360-5fe2db697480	0	0	0	12164	0	non-hypermutator	IBC
aa58c09a-7799-4675-8310-d270224b163e	0	0	0	2049	0	non-hypermutator	IBC
aacaba97-ecde-440b-aae0-0e9c608c4b24	235.482	0	235.482	3678	0.0640244	non-hypermutator	IBC
b27d75ba-5989-4200-bfe9-f1b7d7cf8008	954.797	1893.48	2848.28	10225	0.27856	non-hypermutator	IBC
b752b444-f033-4be4-9d24-e5e80b4181af	0	0	0	8565	0	non-hypermutator	IBC
c61ded54-f80e-4da8-b1d8-e22551c96118	409.163	0	409.163	4621	0.0885442	non-hypermutator	IBC
c67409b2-ac25-42a0-8543-4636ef132fe4	0	0	0	3473	0	non-hypermutator	IBC
cc4f9175-a8c8-424a-99d7-8bd11cae0e52	2558.82	4035.78	6594.6	7876	0.837303	APOBEC hypermutator	IBC
d5372745-95cf-4572-a6e7-e7f5b796911a	0	654.084	654.084	6952	0.0940857	non-hypermutator	IBC
d8c6d4b8-f279-4edc-aaa3-a1cc266aec4d	6271.06	4475.3	10746.4	12018	0.894188	APOBEC hypermutator	IBC
d8fbb398-d1da-4444-984a-22c8523625da	0	1438.74	1438.74	15058	0.0955463	non-hypermutator	IBC
dabb5a94-9706-4429-8db0-c328e2004340	0	0	0	3207	0	non-hypermutator	IBC
db45d81f-695c-4f99-beea-6dbec1ff47fc	5824.9	11044.1	16869	21648	0.779241	non-hypermutator	IBC
ddc7377d-82c3-480a-be3c-3d1da52c77d4	11134.4	20615.6	31750	31750	1	APOBEC hypermutator	IBC
df291849-4c35-44e1-b013-8f6b7ee36113	0	697.386	697.386	6304	0.110626	non-hypermutator	IBC
e5593865-5f8e-4a4c-b36f-73fbe64d66da	1232.42	470.842	1703.26	4476	0.380532	non-hypermutator	IBC
e55f338f-97e2-4394-ae23-c92606069485	0	0	0	2368	0	non-hypermutator	IBC
e7dc7492-3a84-49c7-8dea-8f508b53dc40	0	0	0	2824	0	non-hypermutator	IBC
e8392f20-c9e3-4649-b64f-5b266c393a76	0	0	0	3692	0	non-hypermutator	IBC
ea43434b-197e-48ac-ae2e-46bc7f3776de	1122.5	1318.69	2441.19	18405	0.132637	non-hypermutator	IBC
ec4d4cbc-d5d1-418d-a292-cad9576624fd	733.481	341.37	1074.85	2819	0.381288	non-hypermutator	IBC
eddfbfb9-3ae8-449b-b870-46062a2571c1	0	587.13	587.13	8461	0.0693924	non-hypermutator	IBC
f39cc911-36a7-4c06-9e91-4ad86281db3d	856.197	0	856.197	3868	0.221354	non-hypermutator	IBC
f6114c69-71a1-47d5-9b28-b0227b1872f7	2366.47	415.473	2781.95	5057	0.550118	non-hypermutator	IBC
f69e5057-eda6-4391-ba9a-aedbf6b572da	871.149	1090.25	1961.4	11068	0.177213	non-hypermutator	IBC
f7b84b5d-8f28-e6b7-e040-11ac0c484704	508.617	0	508.617	2560	0.198679	non-hypermutator	IBC
f809247c-2bab-ab06-e040-11ac0d482b8a	0	0	0	1946	0	non-hypermutator	IBC
f848b66f-bd9e-4fba-afd4-eb58848d1ef4	0	888.194	888.194	10460	0.0849134	non-hypermutator	IBC
f8f749b7-547d-49fa-9da2-44eed962b6fd	3626.04	4301.37	7927.41	9637	0.822601	APOBEC hypermutator	IBC
f9f04e42-63a2-4ee1-ade4-9e5bb5c20cdd	0	0	0	2655	0	non-hypermutator	IBC
fb9135d9-2acf-41dd-8552-359e6b8c9470	4842.58	3786.44	8629.03	13695	0.630086	non-hypermutator	IBC
fc6d77a9-121b-48ab-a899-713c3d1319a2	0	0	0	7909	0	non-hypermutator	IBC
fc8130df-90ba-5d94-e040-11ac0d485e0c	656.757	872.948	1529.71	9180	0.166635	non-hypermutator	IBC
fc8130df-e399-e34d-e040-11ac0c483279	4681.49	3814.51	8496	8496	1	APOBEC hypermutator	IBC
fc8130e0-09f1-b964-e040-11ac0c48326e	928.428	310.025	1238.45	3018	0.410355	non-hypermutator	IBC
fc8130e0-0b9c-bbc9-e040-11ac0c483266	0	0	0	2331	0	non-hypermutator	IBC
fc8130e0-0db6-b568-e040-11ac0c483281	0	0	0	1627	0	non-hypermutator	IBC
fc81312a-d451-38fb-e040-11ac0c4832a4	1335.72	0	1335.72	2638	0.506338	non-hypermutator	IBC
fc9ef456-75a2-5967-e040-11ac0c484477	0	0	0	2906	0	non-hypermutator	IBC
fe04d042-a4cc-4a14-8197-415ea40951aa	4803.16	6199.93	11003.1	23374	0.47074	non-hypermutator	IBC
GEL-2622179-11	9374.9	15141.3	24516.2	24963	0.982103	APOBEC hypermutator	IBC
GEL-2675322-11	0	0	0	2201	0	non-hypermutator	IBC
GEL-2412836-11	175.846	0	175.846	2689	0.0653945	non-hypermutator	IBC
GEL-2306500-11	12706.4	11993.1	24699.4	28624	0.862893	APOBEC hypermutator	IBC
GEL-2396697-11	558.602	0	558.602	3072	0.181837	non-hypermutator	IBC
GEL-2934969-11	374.068	0	374.068	5480	0.0682606	non-hypermutator	IBC
GEL-2427756-11	400.115	314.595	714.71	3583	0.199472	non-hypermutator	IBC
GEL-2099857-11	0	0	0	9608	0	non-hypermutator	IBC
GEL-2691676-11	0	0	0	3933	0	non-hypermutator	IBC
GEL-2385087-11	0	0	0	4411	0	non-hypermutator	IBC
GEL-2364122-11	0	0	0	4495	0	non-hypermutator	IBC
GEL-2189935-11	231.565	0	231.565	2586	0.0895458	non-hypermutator	IBC
GEL-2228913-11	468.804	0	468.804	5357	0.0875125	non-hypermutator	IBC
GEL-2086009-11	7092.2	3107.13	10199.3	10212	0.998759	APOBEC hypermutator	IBC
GEL-2067250-11	246.379	0	246.379	3340	0.0737662	non-hypermutator	IBC
GEL-2243678-11	144.786	0	144.786	2039	0.0710085	non-hypermutator	IBC
GEL-2306668-11	0	0	0	2390	0	non-hypermutator	IBC
GEL-2173901-11	10587.8	5001.74	15589.5	16706	0.933168	APOBEC hypermutator	IBC
GEL-2664929-11	545.307	744.004	1289.31	7257	0.177664	non-hypermutator	IBC
GEL-2062783-11	30382.7	37626.3	68009	68009	1	APOBEC hypermutator	IBC
GEL-2962607-11	0	0	0	3703	0	non-hypermutator	IBC
GEL-2755213-11	0	0	0	6672	0	non-hypermutator	IBC
GEL-2255151-11	5562.68	3760.9	9323.58	11338	0.82233	APOBEC hypermutator	IBC
GEL-2526834-11	248.32	0	248.32	1862	0.133362	non-hypermutator	IBC
GEL-2315022-11	1216.1	1320.37	2536.48	8453	0.300068	non-hypermutator	IBC
GEL-2188314-11	2299.6	2245.34	4544.94	9797	0.463911	non-hypermutator	IBC
GEL-2710776-11	23571.4	14231.6	37803	37803	1	APOBEC hypermutator	IBC
GEL-2942212-11	0	0	0	2253	0	non-hypermutator	IBC
GEL-2296851-11	0	0	0	10286	0	non-hypermutator	IBC
GEL-2487558-11	869.729	1453.23	2322.96	5048	0.460174	non-hypermutator	IBC
GEL-2860423-11	11908.6	11930.4	23839	23839	1	APOBEC hypermutator	IBC
GEL-2903007-11	0	0	0	1248	0	non-hypermutator	IBC
GEL-2440721-11	0	0	0	2444	0	non-hypermutator	IBC
GEL-2835380-11	0	0	0	3849	0	non-hypermutator	IBC
GEL-2451495-11	9657.01	4417.99	14075	14075	1	APOBEC hypermutator	IBC
GEL-2613360-11	1509.02	1658.8	3167.82	14133	0.224144	non-hypermutator	IBC
GEL-2339259-11	3813.51	11300.6	15114.1	20280	0.745273	non-hypermutator	IBC
GEL-2276637-11	589.562	389.501	979.063	4143	0.236317	non-hypermutator	IBC
GEL-2993496-11	286.011	0	286.011	4301	0.0664988	non-hypermutator	IBC
GEL-2587434-11	0	0	0	6878	0	non-hypermutator	IBC
GEL-2111783-11	414.406	0	414.406	2322	0.178469	non-hypermutator	IBC
GEL-2363776-11	0	0	0	7959	0	non-hypermutator	IBC
GEL-2405351-11	1777.91	0	1777.91	15188	0.11706	non-hypermutator	IBC
GEL-2256484-11	693.942	594.694	1288.64	6161	0.20916	non-hypermutator	IBC
GEL-2785289-11	0	0	0	2340	0	non-hypermutator	IBC
GEL-2808863-11	1908.57	460.523	2369.1	5129	0.461902	non-hypermutator	IBC
GEL-2160665-11	0	0	0	2455	0	non-hypermutator	IBC
GEL-2349772-11	438.121	0	438.121	3062	0.143083	non-hypermutator	IBC
GEL-2696330-11	0	0	0	3996	0	non-hypermutator	IBC
GEL-2830916-11	263.666	0	263.666	3129	0.0842654	non-hypermutator	IBC
GEL-2477988-11	798.371	5138.88	5937.26	11559	0.513648	non-hypermutator	IBC
GEL-2805391-11	1900.34	347.594	2247.93	4018	0.559465	non-hypermutator	IBC
GEL-2931847-11	0	0	0	2444	0	non-hypermutator	IBC
GEL-2675423-11	383.5	0	383.5	5835	0.0657241	non-hypermutator	IBC
GEL-2490555-11	532.397	0	532.397	8952	0.0594724	non-hypermutator	IBC
GEL-2113920-11	0	0	0	1821	0	non-hypermutator	IBC
GEL-2904267-11	628.57	0	628.57	8638	0.0727681	non-hypermutator	IBC
GEL-2005688-11	210.966	0	210.966	3172	0.0665089	non-hypermutator	IBC
GEL-2481712-11	184.644	0	184.644	2395	0.0770958	non-hypermutator	IBC
GEL-2803750-11	233.492	0	233.492	2364	0.09877	non-hypermutator	IBC
GEL-2733208-11	0	0	0	4456	0	non-hypermutator	IBC
GEL-2056178-11	0	0	0	1981	0	non-hypermutator	IBC
GEL-2186290-11	1172.31	879.273	2051.58	8155	0.251573	non-hypermutator	IBC
GEL-2822231-11	443.696	0	443.696	3209	0.138266	non-hypermutator	IBC
GEL-2125134-11	0	0	0	2437	0	non-hypermutator	IBC
GEL-2100539-11	488.76	0	488.76	4440	0.110081	non-hypermutator	IBC
GEL-2056654-11	405.014	0	405.014	3458	0.117124	non-hypermutator	IBC
GEL-2410324-11	0	0	0	3083	0	non-hypermutator	IBC
GEL-2819505-11	7997.44	4745.2	12742.6	12917	0.986501	APOBEC hypermutator	IBC
GEL-2089832-11	573.094	0	573.094	6013	0.0953091	non-hypermutator	IBC
GEL-2355773-11	3262.71	6268.75	9531.46	13275	0.718001	non-hypermutator	IBC
GEL-2601203-11	0	0	0	23219	0	non-hypermutator	IBC
GEL-2060950-11	0	926.022	926.022	14196	0.0652312	non-hypermutator	IBC
GEL-2125274-11	157.684	0	157.684	2324	0.0678502	non-hypermutator	IBC
GEL-2247156-11	0	0	0	588	0	non-hypermutator	IBC
GEL-2222221-11	1241.99	371.905	1613.9	5222	0.309057	non-hypermutator	IBC
GEL-2418656-11	0	0	0	3845	0	non-hypermutator	IBC
GEL-2084629-11	1292.79	0	1292.79	3586	0.36051	non-hypermutator	IBC
GEL-2051874-11	19103.8	25426.2	44530	44530	1	APOBEC hypermutator	IBC
GEL-2615202-11	2001.26	3919.64	5920.9	25361	0.233465	non-hypermutator	IBC
GEL-2234696-11	0	0	0	5977	0	non-hypermutator	IBC
GEL-2659616-11	0	0	0	12824	0	non-hypermutator	IBC
GEL-2094671-11	746.059	1997.67	2743.73	5908	0.464409	non-hypermutator	IBC
GEL-2894733-11	7988.55	5636.91	13625.5	15647	0.870803	APOBEC hypermutator	IBC
GEL-2890759-11	0	0	0	1721	0	non-hypermutator	IBC
GEL-2533435-11	0	0	0	1716	0	non-hypermutator	IBC
GEL-2715159-11	3945.84	5858.59	9804.44	10627	0.922597	APOBEC hypermutator	IBC
GEL-2335548-11	0	3092.34	3092.34	12644	0.24457	non-hypermutator	IBC
GEL-2588719-11	1181.6	1977.78	3159.38	7573	0.41719	non-hypermutator	IBC
GEL-2779533-11	480.939	325.667	806.606	3235	0.249337	non-hypermutator	IBC
GEL-2153408-11	1590.85	5642.47	7233.32	12731	0.568166	non-hypermutator	IBC
GEL-2049540-11	14160.3	13043.4	27203.7	27983	0.972151	APOBEC hypermutator	IBC
GEL-2682886-11	382.792	405.63	788.423	2786	0.282994	non-hypermutator	IBC
GEL-2515223-11	0	0	0	2028	0	non-hypermutator	IBC
GEL-2678667-11	2028.1	529.613	2557.71	7183	0.356078	non-hypermutator	IBC
GEL-2899035-11	1721.52	0	1721.52	6095	0.282448	non-hypermutator	IBC
GEL-2177358-11	768.994	808.381	1577.38	6056	0.260465	non-hypermutator	IBC
GEL-2693183-11	834.494	1265.87	2100.36	4190	0.501279	non-hypermutator	IBC
GEL-2525045-11	371.603	0	371.603	4730	0.0785629	non-hypermutator	IBC
GEL-2279045-11	1513.81	334.626	1848.44	3958	0.467013	non-hypermutator	IBC
GEL-2836548-11	0	0	0	2755	0	non-hypermutator	IBC
GEL-2379173-11	0	0	0	19231	0	non-hypermutator	IBC
GEL-2586911-11	765.5	0	765.5	2456	0.311686	non-hypermutator	IBC
GEL-2681440-11	1065.68	997.347	2063.03	5012	0.411617	non-hypermutator	IBC
GEL-2425061-11	0	0	0	9665	0	non-hypermutator	IBC
GEL-2262846-11	1233.15	3573.93	4807.09	12536	0.383463	non-hypermutator	IBC
GEL-2010498-11	0	0	0	2888	0	non-hypermutator	IBC
GEL-2391373-11	376.798	0	376.798	5800	0.0649651	non-hypermutator	IBC
GEL-2444149-11	0	0	0	2974	0	non-hypermutator	IBC
GEL-2725701-11	374.367	0	374.367	2905	0.12887	non-hypermutator	IBC
GEL-2679902-11	0	0	0	4712	0	non-hypermutator	IBC
GEL-2954205-11	0	0	0	11229	0	non-hypermutator	IBC
GEL-2157921-11	0	0	0	6309	0	non-hypermutator	IBC
GEL-2081072-11	256.646	0	256.646	3924	0.0654042	non-hypermutator	IBC
GEL-2597536-11	825.124	411.23	1236.35	3712	0.33307	non-hypermutator	IBC
GEL-2375252-11	0	0	0	3167	0	non-hypermutator	IBC
GEL-2953406-11	1362.11	405.969	1768.08	6287	0.281228	non-hypermutator	IBC
GEL-2861844-11	1861.65	1347.23	3208.88	5336	0.601365	non-hypermutator	IBC
GEL-2708771-11	303.149	0	303.149	2288	0.132495	non-hypermutator	IBC
GEL-2243554-11	807.891	1611.3	2419.19	6158	0.392853	non-hypermutator	IBC
GEL-2156869-11	221.653	0	221.653	2534	0.0874717	non-hypermutator	IBC
GEL-2105746-11	0	0	0	2744	0	non-hypermutator	IBC
GEL-2043307-11	3681.98	7150.5	10832.5	16135	0.671365	non-hypermutator	IBC
GEL-2216345-11	0	0	0	6246	0	non-hypermutator	IBC
GEL-2091449-11	0	0	0	2133	0	non-hypermutator	IBC
GEL-2509117-11	441.201	0	441.201	2123	0.20782	non-hypermutator	IBC
GEL-2565852-11	0	0	0	13448	0	non-hypermutator	IBC
GEL-2548035-11	0	0	0	2239	0	non-hypermutator	IBC
GEL-2911942-11	0	0	0	11516	0	non-hypermutator	IBC
GEL-2878941-11	0	0	0	7711	0	non-hypermutator	IBC
GEL-2295320-11	226.151	0	226.151	2582	0.0875876	non-hypermutator	IBC
GEL-2573089-11	0	0	0	15632	0	non-hypermutator	IBC
GEL-2658969-11	0	0	0	2380	0	non-hypermutator	IBC
GEL-2301594-11	326.779	0	326.779	3230	0.10117	non-hypermutator	IBC
GEL-2958104-11	362.933	306.172	669.104	2703	0.247541	non-hypermutator	IBC
GEL-2821443-11	822.027	0	822.027	3412	0.240922	non-hypermutator	IBC
GEL-2901730-11	143.689	0	143.689	1809	0.0794303	non-hypermutator	IBC
GEL-2083438-11	0	0	0	8224	0	non-hypermutator	IBC
GEL-2667065-11	1470.27	1710.77	3181.04	4499	0.707055	non-hypermutator	IBC
GEL-2567047-11	0	0	0	9764	0	non-hypermutator	IBC
GEL-2237366-11	331.463	0	331.463	5035	0.0658319	non-hypermutator	IBC
GEL-2806639-11	2899.36	4921.69	7821.05	20632	0.379074	non-hypermutator	IBC
GEL-2194359-11	680.065	0	680.065	8709	0.0780876	non-hypermutator	IBC
GEL-2123723-11	0	0	0	10609	0	non-hypermutator	IBC
GEL-2542639-11	0	0	0	16546	0	non-hypermutator	IBC
GEL-2297981-11	0	0	0	3173	0	non-hypermutator	IBC
GEL-2807095-11	0	0	0	4952	0	non-hypermutator	IBC
GEL-2099802-11	254.86	0	254.86	2784	0.0915446	non-hypermutator	IBC
GEL-2180471-11	239.828	0	239.828	2587	0.092705	non-hypermutator	IBC
GEL-2458140-11	0	0	0	4914	0	non-hypermutator	IBC
GEL-2250853-11	4114.13	3645.25	7759.38	7956	0.975286	APOBEC hypermutator	IBC
GEL-2506899-11	2211.42	4941.79	7153.21	10958	0.652785	non-hypermutator	IBC
GEL-2825515-11	1392.44	1231.87	2624.31	12760	0.205667	non-hypermutator	IBC
GEL-2900090-11	0	0	0	1836	0	non-hypermutator	IBC
GEL-2717200-11	1002.76	0	1002.76	7775	0.128973	non-hypermutator	IBC
GEL-2538804-11	3747.57	1694.42	5441.98	8404	0.647547	non-hypermutator	IBC
GEL-2327011-11	1049.04	1592.25	2641.29	4081	0.647216	non-hypermutator	IBC
GEL-2841832-11	0	0	0	3286	0	non-hypermutator	IBC
GEL-2956934-11	0	0	0	1810	0	non-hypermutator	IBC
GEL-2300206-11	954.136	608.667	1562.8	5104	0.306192	non-hypermutator	IBC
GEL-2175579-11	0	0	0	1752	0	non-hypermutator	IBC
GEL-2239729-11	9887.36	17104.6	26992	26992	1	APOBEC hypermutator	IBC
GEL-2962463-11	554.15	0	554.15	2316	0.23927	non-hypermutator	IBC
GEL-2877833-11	981.466	498.877	1480.34	7171	0.206435	non-hypermutator	IBC
GEL-2682753-11	4178.88	2451.02	6629.91	8502	0.779806	non-hypermutator	IBC
GEL-2304220-11	962.481	4513.63	5476.11	13717	0.399221	non-hypermutator	IBC
GEL-2189863-11	970.263	896.159	1866.42	6227	0.299731	non-hypermutator	IBC
GEL-2486877-11	0	496.007	496.007	4155	0.119376	non-hypermutator	IBC
GEL-2871850-11	0	0	0	100256	0	non-hypermutator	IBC
GEL-2703779-11	0	0	0	2868	0	non-hypermutator	IBC
GEL-2081833-11	0	1027.27	1027.27	11568	0.0888023	non-hypermutator	IBC
GEL-2287979-11	0	0	0	9070	0	non-hypermutator	IBC
GEL-2449948-11	0	0	0	27211	0	non-hypermutator	IBC
GEL-2941766-11	252.876	0	252.876	2534	0.099793	non-hypermutator	IBC
GEL-2551246-11	1243.77	775.062	2018.83	5340	0.378059	non-hypermutator	IBC
GEL-2022302-11	3644.83	0	3644.83	11954	0.304904	non-hypermutator	IBC
GEL-2239481-11	0	0	0	2056	0	non-hypermutator	IBC
GEL-2768148-11	0	0	0	2727	0	non-hypermutator	IBC
GEL-2395665-11	18190.2	9473.82	27664	27664	1	APOBEC hypermutator	IBC
GEL-2364209-11	235.544	0	235.544	3005	0.078384	non-hypermutator	IBC
GEL-2120188-11	0	0	0	2577	0	non-hypermutator	IBC
GEL-2603859-11	516.405	0	516.405	2099	0.246024	non-hypermutator	IBC
GEL-2423249-11	1659.5	4383.15	6042.65	15354	0.393555	non-hypermutator	IBC
GEL-2943066-11	0	0	0	6561	0	non-hypermutator	IBC
GEL-2584296-11	227.592	0	227.592	2252	0.101062	non-hypermutator	IBC
GEL-2687386-11	0	0	0	9816	0	non-hypermutator	IBC
GEL-2824419-11	0	0	0	2621	0	non-hypermutator	IBC
GEL-2624004-11	0	0	0	4176	0	non-hypermutator	IBC
GEL-2413754-11	0	0	0	3098	0	non-hypermutator	IBC
GEL-2078008-11	478.667	0	478.667	3009	0.159079	non-hypermutator	IBC
GEL-2485646-11	7565.43	3375.57	10941	10941	1	APOBEC hypermutator	IBC
GEL-2786617-11	0	0	0	3336	0	non-hypermutator	IBC
GEL-2474917-11	10948.1	17238.9	28187	28187	1	APOBEC hypermutator	IBC
GEL-2916300-11	0	459.455	459.455	6523	0.0704361	non-hypermutator	IBC
GEL-2228504-11	252.266	647.474	899.74	3504	0.256775	non-hypermutator	IBC
GEL-2436154-11	1190.98	1656.47	2847.44	11599	0.24549	non-hypermutator	IBC
GEL-2252631-11	203.157	0	203.157	2489	0.0816218	non-hypermutator	IBC
GEL-2460832-11	0	0	0	3795	0	non-hypermutator	IBC
GEL-2059232-11	268.794	355.746	624.54	3850	0.162218	non-hypermutator	IBC
GEL-2772137-11	312.978	0	312.978	3394	0.0922151	non-hypermutator	IBC
GEL-2544181-11	0	0	0	5711	0	non-hypermutator	IBC
GEL-2916414-11	18595.5	20777.5	39373	39373	1	APOBEC hypermutator	IBC
GEL-2804116-11	20106.7	14774.3	34881	34881	1	APOBEC hypermutator	IBC
GEL-2925764-11	0	0	0	13094	0	non-hypermutator	IBC
GEL-2315588-11	1372.51	498.056	1870.56	4477	0.417817	non-hypermutator	IBC
GEL-2040864-11	0	0	0	4548	0	non-hypermutator	IBC
GEL-2179905-11	0	0	0	3376	0	non-hypermutator	IBC
GEL-2853612-11	0	0	0	2036	0	non-hypermutator	IBC
GEL-2888513-11	946.417	0	946.417	10258	0.0922613	non-hypermutator	IBC
GEL-2418001-11	61236.6	145127	206364	206364	1	APOBEC hypermutator	IBC
GEL-2570588-11	0	0	0	2895	0	non-hypermutator	IBC
GEL-2642793-11	298.036	0	298.036	4019	0.0741568	non-hypermutator	IBC
GEL-2741877-11	0	0	0	2799	0	non-hypermutator	IBC
GEL-2262606-11	0	0	0	3581	0	non-hypermutator	IBC
GEL-2277987-11	3600.92	1872.64	5473.56	8695	0.629506	non-hypermutator	IBC
GEL-2155781-11	0	0	0	13000	0	non-hypermutator	IBC
GEL-2191083-11	0	0	0	3003	0	non-hypermutator	IBC
GEL-2241427-11	430.635	0	430.635	2950	0.145978	non-hypermutator	IBC
GEL-2567324-11	2645.33	806.016	3451.34	10814	0.319155	non-hypermutator	IBC
GEL-2431568-11	1099.52	1540.08	2639.6	9946	0.265393	non-hypermutator	IBC
GEL-2035941-11	0	0	0	14332	0	non-hypermutator	IBC
GEL-2582880-11	0	0	0	2430	0	non-hypermutator	IBC
GEL-2928019-11	0	0	0	16181	0	non-hypermutator	IBC
GEL-2866364-11	0	0	0	4640	0	non-hypermutator	IBC
GEL-2967684-11	0	0	0	2090	0	non-hypermutator	IBC
GEL-2508060-11	0	0	0	2453	0	non-hypermutator	IBC
GEL-2240986-11	114.107	0	114.107	1653	0.06903	non-hypermutator	IBC
GEL-2343490-11	0	0	0	4932	0	non-hypermutator	IBC
GEL-2394890-11	0	0	0	2706	0	non-hypermutator	IBC
GEL-2985521-11	10736.3	7331.53	18067.9	20336	0.888467	APOBEC hypermutator	IBC
GEL-2999064-11	0	0	0	2978	0	non-hypermutator	IBC
GEL-2604973-11	0	0	0	2664	0	non-hypermutator	IBC
GEL-2404575-11	533.441	0	533.441	4218	0.126468	non-hypermutator	IBC
GEL-2375129-11	0	0	0	3238	0	non-hypermutator	IBC
GEL-2110880-11	0	0	0	3853	0	non-hypermutator	IBC
GEL-2238639-11	0	0	0	7510	0	non-hypermutator	IBC
GEL-2682509-11	183.3	192.05	375.349	2509	0.149601	non-hypermutator	IBC
GEL-2739721-11	0	0	0	2973	0	non-hypermutator	IBC
GEL-2586288-11	2832.15	1081.76	3913.91	12607	0.310456	non-hypermutator	IBC
GEL-2328923-11	140.981	0	140.981	1778	0.0792917	non-hypermutator	IBC
GEL-2534530-11	8154.1	6550.51	14704.6	14807	0.993085	APOBEC hypermutator	IBC
GEL-2800161-11	1226.12	1255.86	2481.98	7099	0.349624	non-hypermutator	IBC
GEL-2281349-11	450.767	0	450.767	3170	0.142198	non-hypermutator	IBC
GEL-2040582-11	379.703	842.867	1222.57	5877	0.208026	non-hypermutator	IBC
GEL-2257661-11	0	0	0	13792	0	non-hypermutator	IBC
GEL-2528410-11	985.43	0	985.43	3527	0.279396	non-hypermutator	IBC
GEL-2404168-11	0	0	0	1893	0	non-hypermutator	IBC
GEL-2380342-11	0	0	0	14587	0	non-hypermutator	IBC
GEL-2657255-11	440.543	0	440.543	3929	0.112126	non-hypermutator	IBC
GEL-2942853-11	930.866	1390.14	2321.01	11356	0.204386	non-hypermutator	IBC
GEL-2558631-11	1398.97	3371.9	4770.87	11805	0.40414	non-hypermutator	IBC
GEL-2783778-11	0	0	0	16015	0	non-hypermutator	IBC
GEL-2054300-11	756.869	0	756.869	12869	0.0588133	non-hypermutator	IBC
GEL-2720420-11	16957.8	32508.2	49466	49466	1	APOBEC hypermutator	IBC
GEL-2474600-11	0	0	0	3255	0	non-hypermutator	IBC
GEL-2117535-11	201.885	0	201.885	3042	0.0663659	non-hypermutator	IBC
GEL-2490250-11	0	0	0	2786	0	non-hypermutator	IBC
GEL-2780059-11	0	0	0	3133	0	non-hypermutator	IBC
GEL-2087034-11	0	0	0	2316	0	non-hypermutator	IBC
GEL-2647139-11	777.601	272.057	1049.66	2678	0.391956	non-hypermutator	IBC
GEL-2299633-11	718.264	0	718.264	8820	0.0814358	non-hypermutator	IBC
GEL-2644516-11	0	2089.02	2089.02	15072	0.138603	non-hypermutator	IBC
GEL-2979987-11	0	0	0	11098	0	non-hypermutator	IBC
GEL-2743428-11	0	0	0	3878	0	non-hypermutator	IBC
GEL-2542905-11	0	0	0	2723	0	non-hypermutator	IBC
GEL-2885071-11	346.567	0	346.567	4947	0.0700559	non-hypermutator	IBC
GEL-2195778-11	0	0	0	3143	0	non-hypermutator	IBC
GEL-2662453-11	0	0	0	2339	0	non-hypermutator	IBC
GEL-2325452-11	0	0	0	3345	0	non-hypermutator	IBC
GEL-2929894-11	1494.63	3442.02	4936.65	18104	0.272683	non-hypermutator	IBC
GEL-2791197-11	0	0	0	12158	0	non-hypermutator	IBC
GEL-2652318-11	0	0	0	7550	0	non-hypermutator	IBC
GEL-2950161-11	436.363	320.587	756.95	4739	0.159728	non-hypermutator	IBC
GEL-2108095-11	1384.8	1982.05	3366.85	6030	0.55835	non-hypermutator	IBC
GEL-2570448-11	4098.38	6807.01	10905.4	11957	0.912051	APOBEC hypermutator	IBC
GEL-2380646-11	0	0	0	3755	0	non-hypermutator	IBC
GEL-2801546-11	0	0	0	2662	0	non-hypermutator	IBC
GEL-2809663-11	0	0	0	21444	0	non-hypermutator	IBC
GEL-2322648-11	0	0	0	2658	0	non-hypermutator	IBC
GEL-2812830-11	0	0	0	1995	0	non-hypermutator	IBC
GEL-2857133-11	2343.68	3999.51	6343.19	13650	0.464703	non-hypermutator	IBC
GEL-2854307-11	0	0	0	3582	0	non-hypermutator	IBC
GEL-2663082-11	1257.63	0	1257.63	7422	0.169447	non-hypermutator	IBC
GEL-2363213-11	0	0	0	1802	0	non-hypermutator	IBC
GEL-2853024-11	303.958	0	303.958	4002	0.0759515	non-hypermutator	IBC
GEL-2335130-11	10673.1	12554.9	23228	23228	1	APOBEC hypermutator	IBC
GEL-2042229-11	3188.52	6036.73	9225.25	23763	0.388219	non-hypermutator	IBC
GEL-2464811-11	676.351	1753.71	2430.06	4379	0.554935	non-hypermutator	IBC
GEL-2968043-11	462.47	0	462.47	3817	0.121161	non-hypermutator	IBC
GEL-2822889-11	2748.41	1910.03	4658.44	18376	0.253507	non-hypermutator	IBC
GEL-2136032-11	279.915	0	279.915	2265	0.123583	non-hypermutator	IBC
GEL-2902255-11	249.786	0	249.786	3018	0.0827656	non-hypermutator	IBC
GEL-2567541-11	0	0	0	6657	0	non-hypermutator	IBC
GEL-2747078-11	0	0	0	3208	0	non-hypermutator	IBC
GEL-2621052-11	0	0	0	7659	0	non-hypermutator	IBC
GEL-2909629-11	561.972	0	561.972	4724	0.118961	non-hypermutator	IBC
GEL-2979434-11	0	0	0	2427	0	non-hypermutator	IBC
GEL-2378260-11	0	0	0	1924	0	non-hypermutator	IBC
GEL-2147330-11	243.947	0	243.947	3311	0.0736777	non-hypermutator	IBC
GEL-2897093-11	561.641	0	561.641	2631	0.21347	non-hypermutator	IBC
GEL-2663392-11	0	0	0	2128	0	non-hypermutator	IBC
GEL-2269741-11	7037.16	13490.8	20528	20528	1	APOBEC hypermutator	IBC
GEL-2965861-11	376.764	0	376.764	3301	0.114136	non-hypermutator	IBC
GEL-2905314-11	384.392	0	384.392	4353	0.0883051	non-hypermutator	IBC
GEL-2142020-11	0	0	0	2078	0	non-hypermutator	IBC
GEL-2674175-11	0	0	0	3935	0	non-hypermutator	IBC
GEL-2288971-11	15297.3	14074.7	29372	29372	1	APOBEC hypermutator	IBC
GEL-2588453-11	0	0	0	2916	0	non-hypermutator	IBC
GEL-2516072-11	0	0	0	10525	0	non-hypermutator	IBC
GEL-2401702-11	7841.36	5982.08	13823.4	13979	0.988872	APOBEC hypermutator	IBC
GEL-2439664-11	0	195.266	195.266	2322	0.0840938	non-hypermutator	IBC
GEL-2128139-11	386.877	303.048	689.925	2959	0.233161	non-hypermutator	IBC
GEL-2942633-11	230.458	0	230.458	3540	0.0651012	non-hypermutator	IBC
GEL-2005815-11	1132.51	934.095	2066.6	6442	0.320801	non-hypermutator	IBC
GEL-2409794-11	251.036	0	251.036	2664	0.0942327	non-hypermutator	IBC
GEL-2568700-11	0	0	0	19029	0	non-hypermutator	IBC
GEL-2966433-11	0	0	0	2243	0	non-hypermutator	IBC
GEL-2159608-11	2197.65	0	2197.65	4112	0.534448	non-hypermutator	IBC
GEL-2186028-11	0	0	0	2321	0	non-hypermutator	IBC
GEL-2460047-11	2610.18	4019.95	6630.14	7729	0.857826	APOBEC hypermutator	IBC
GEL-2342121-11	0	0	0	4088	0	non-hypermutator	IBC
GEL-2858499-11	204.056	0	204.056	2245	0.0908936	non-hypermutator	IBC
GEL-2998965-11	14117.3	5772.97	19890.3	21537	0.923539	APOBEC hypermutator	IBC
GEL-2402079-11	1372.37	709.787	2082.16	10400	0.200208	non-hypermutator	IBC
GEL-2557895-11	184.48	0	184.48	2500	0.073792	non-hypermutator	IBC
GEL-2491188-11	0	0	0	2616	0	non-hypermutator	IBC
GEL-2826173-11	0	0	0	1473	0	non-hypermutator	IBC
GEL-2011342-11	0	0	0	12620	0	non-hypermutator	IBC
GEL-2673307-11	1489.71	2644.48	4134.19	14349	0.288117	non-hypermutator	IBC
GEL-2024215-11	0	0	0	15505	0	non-hypermutator	IBC
GEL-2717402-11	0	0	0	3047	0	non-hypermutator	IBC
GEL-2959849-11	0	0	0	2815	0	non-hypermutator	IBC
GEL-2351580-11	0	0	0	1574	0	non-hypermutator	IBC
GEL-2865496-11	181.727	0	181.727	1684	0.107914	non-hypermutator	IBC
GEL-2519561-11	0	0	0	2634	0	non-hypermutator	IBC
GEL-2784416-11	0	0	0	908	0	non-hypermutator	IBC
GEL-2726658-11	1301.5	0	1301.5	5267	0.247105	non-hypermutator	IBC
GEL-2219060-11	774.738	0	774.738	4028	0.192338	non-hypermutator	IBC
GEL-2017120-11	807.213	1012.05	1819.27	7526	0.241731	non-hypermutator	IBC
GEL-2308819-11	0	0	0	2862	0	non-hypermutator	IBC
GEL-2955190-11	0	0	0	1873	0	non-hypermutator	IBC
GEL-2683831-11	4254.19	0	4254.19	6067	0.701201	non-hypermutator	IBC
GEL-2558411-11	329.878	0	329.878	2117	0.155823	non-hypermutator	IBC
GEL-2784532-11	0	0	0	3104	0	non-hypermutator	IBC
GEL-2835244-11	2278.82	859.848	3138.67	13153	0.238628	non-hypermutator	IBC
GEL-2148466-11	0	0	0	2089	0	non-hypermutator	IBC
GEL-2469562-11	1932.29	1232.47	3164.76	5749	0.550488	non-hypermutator	IBC
GEL-2241373-11	0	834.132	834.132	4573	0.182404	non-hypermutator	IBC
GEL-2416092-11	221.121	0	221.121	2438	0.0906978	non-hypermutator	IBC
GEL-2815081-11	0	0	0	1944	0	non-hypermutator	IBC
GEL-2420123-11	0	0	0	2115	0	non-hypermutator	IBC
GEL-2073860-11	707.078	0	707.078	3354	0.210816	non-hypermutator	IBC
GEL-2611050-11	788.116	0	788.116	12513	0.0629838	non-hypermutator	IBC
GEL-2338590-11	0	0	0	3080	0	non-hypermutator	IBC
GEL-2532209-11	9701.6	7865.14	17566.7	17596	0.998337	APOBEC hypermutator	IBC
GEL-2387608-11	1785.49	6087.5	7873	18205	0.432463	non-hypermutator	IBC
GEL-2733724-11	0	0	0	2414	0	non-hypermutator	IBC
GEL-2767428-11	0	0	0	3029	0	non-hypermutator	IBC
GEL-2502918-11	16366.6	16274.6	32641.2	32787	0.995553	APOBEC hypermutator	IBC
GEL-2766069-11	16227.3	15415.7	31643	31643	1	APOBEC hypermutator	IBC
GEL-2849212-11	262.754	234.455	497.209	3121	0.159311	non-hypermutator	IBC
GEL-2738554-11	0	0	0	3417	0	non-hypermutator	IBC
GEL-2168593-11	0	1374.87	1374.87	19490	0.0705425	non-hypermutator	IBC
GEL-2794619-11	4466.31	1269.79	5736.1	6722	0.853332	APOBEC hypermutator	IBC
GEL-2109774-11	0	0	0	3944	0	non-hypermutator	IBC
GEL-2548030-11	703.328	610.014	1313.34	5242	0.250542	non-hypermutator	IBC
GEL-2651100-11	833.361	1440.71	2274.07	9239	0.246139	non-hypermutator	IBC
GEL-2220424-11	0	2261.57	2261.57	22606	0.100043	non-hypermutator	IBC
GEL-2621273-11	3343.12	3072.79	6415.91	9079	0.706676	non-hypermutator	IBC
GEL-2492943-11	0	0	0	4508	0	non-hypermutator	IBC
GEL-2871173-11	696.566	880.683	1577.25	6348	0.248464	non-hypermutator	IBC
GEL-2772833-11	1200.41	428.048	1628.45	4131	0.394203	non-hypermutator	IBC
GEL-2226796-11	402.027	0	402.027	2764	0.145451	non-hypermutator	IBC
GEL-2234886-11	0	0	0	2773	0	non-hypermutator	IBC
GEL-2467012-11	0	0	0	15130	0	non-hypermutator	IBC
GEL-2750239-11	0	0	0	2611	0	non-hypermutator	IBC
GEL-2209402-11	1042.28	2386.29	3428.57	8773	0.390809	non-hypermutator	IBC
GEL-2020763-11	1256.05	636.95	1893	3560	0.531741	non-hypermutator	IBC
GEL-2185232-11	222.92	0	222.92	3217	0.0692943	non-hypermutator	IBC
GEL-2016191-11	0	0	0	2168	0	non-hypermutator	IBC
GEL-2054162-11	0	0	0	6330	0	non-hypermutator	IBC
GEL-2218011-11	1827.51	253.826	2081.34	3418	0.608934	non-hypermutator	IBC
GEL-2054370-11	0	0	0	9469	0	non-hypermutator	IBC
GEL-2203721-11	151.258	0	151.258	1799	0.0840789	non-hypermutator	IBC
GEL-2116120-11	0	0	0	1027	0	non-hypermutator	IBC
GEL-2993148-11	292.553	0	292.553	4115	0.0710944	non-hypermutator	IBC
GEL-2169863-11	1368.19	2562.31	3930.5	7727	0.508671	non-hypermutator	IBC
GEL-2618838-11	854.318	1105.78	1960.1	5550	0.35317	non-hypermutator	IBC
GEL-2681949-11	0	0	0	3633	0	non-hypermutator	IBC
GEL-2358889-11	17315	11647	28962	28962	1	APOBEC hypermutator	IBC
GEL-2748380-11	3534.72	3976.7	7511.42	11598	0.647648	non-hypermutator	IBC
GEL-2532068-11	314.559	0	314.559	4471	0.0703554	non-hypermutator	IBC
GEL-2507433-11	0	0	0	2050	0	non-hypermutator	IBC
GEL-2313089-11	0	0	0	2548	0	non-hypermutator	IBC
GEL-2399207-11	0	0	0	1840	0	non-hypermutator	IBC
GEL-2717076-11	0	0	0	1755	0	non-hypermutator	IBC
GEL-2072363-11	0	0	0	11622	0	non-hypermutator	IBC
GEL-2662556-11	2380.82	0	2380.82	4724	0.503984	non-hypermutator	IBC
GEL-2962070-11	1420.57	0	1420.57	3697	0.38425	non-hypermutator	IBC
GEL-2671097-11	0	0	0	24848	0	non-hypermutator	IBC
GEL-2124868-11	0	0	0	11457	0	non-hypermutator	IBC
GEL-2506772-11	13700.5	11321.5	25022	25022	1	APOBEC hypermutator	IBC
GEL-2134172-11	1932.34	1334.81	3267.15	4128	0.791461	non-hypermutator	IBC
GEL-2643881-11	0	0	0	7464	0	non-hypermutator	IBC
GEL-2980189-11	234.4	0	234.4	3570	0.0656583	non-hypermutator	IBC
GEL-2714610-11	759.082	996.408	1755.49	4409	0.398161	non-hypermutator	IBC
GEL-2371157-11	271.736	0	271.736	2455	0.110687	non-hypermutator	IBC
GEL-2293354-11	2319.67	694.076	3013.75	6729	0.447874	non-hypermutator	IBC
GEL-2639661-11	0	0	0	1519	0	non-hypermutator	IBC
GEL-2470154-11	0	0	0	3174	0	non-hypermutator	IBC
GEL-2253153-11	16454.3	33050.6	49504.9	50504	0.980217	APOBEC hypermutator	IBC
GEL-2912761-11	7915.32	6724.97	14640.3	15296	0.957132	APOBEC hypermutator	IBC
GEL-2627354-11	3904.98	1094.14	4999.12	7718	0.647722	non-hypermutator	IBC
GEL-2517649-11	0	969.238	969.238	3406	0.284568	non-hypermutator	IBC
GEL-2807533-11	392.829	0	392.829	4342	0.0904718	non-hypermutator	IBC
GEL-2441922-11	0	0	0	2990	0	non-hypermutator	IBC
GEL-2735690-11	0	0	0	1827	0	non-hypermutator	IBC
GEL-2381451-11	397.907	0	397.907	3433	0.115907	non-hypermutator	IBC
GEL-2507800-11	0	0	0	2628	0	non-hypermutator	IBC
GEL-2191304-11	0	0	0	2685	0	non-hypermutator	IBC
GEL-2707362-11	0	0	0	1713	0	non-hypermutator	IBC
GEL-2440029-11	0	0	0	1872	0	non-hypermutator	IBC
GEL-2466274-11	5741.08	7060.92	12802	12802	1	APOBEC hypermutator	IBC
GEL-2330829-11	0	0	0	4106	0	non-hypermutator	IBC
GEL-2519787-11	0	0	0	3128	0	non-hypermutator	IBC
GEL-2284714-11	421.237	0	421.237	3001	0.140365	non-hypermutator	IBC
GEL-2109437-11	1361.42	0	1361.42	7471	0.182227	non-hypermutator	IBC
GEL-2738963-11	1785.76	0	1785.76	7922	0.225417	non-hypermutator	IBC
GEL-2043239-11	2343.37	2007.01	4350.38	6036	0.720739	non-hypermutator	IBC
GEL-2719620-11	0	0	0	2780	0	non-hypermutator	IBC
GEL-2880321-11	258.915	0	258.915	1834	0.141175	non-hypermutator	IBC
GEL-2613596-11	1053.14	986.59	2039.73	4157	0.490674	non-hypermutator	IBC
GEL-2315350-11	0	0	0	2951	0	non-hypermutator	IBC
GEL-2661080-11	0	0	0	1980	0	non-hypermutator	IBC
GEL-2239110-11	223.217	0	223.217	2712	0.0823073	non-hypermutator	IBC
GEL-2133130-11	610.669	0	610.669	7367	0.0828925	non-hypermutator	IBC
GEL-2664348-11	132.659	0	132.659	1617	0.08204	non-hypermutator	IBC
GEL-2332560-11	0	0	0	6097	0	non-hypermutator	IBC
GEL-2000778-11	0	0	0	2385	0	non-hypermutator	IBC
GEL-2131838-11	393.429	0	393.429	2875	0.136845	non-hypermutator	IBC
GEL-2596648-11	154.658	0	154.658	1791	0.086353	non-hypermutator	IBC
GEL-2238114-11	3172.52	0	3172.52	13012	0.243815	non-hypermutator	IBC
GEL-2089076-11	4736.99	6867.75	11604.7	11630	0.997828	APOBEC hypermutator	IBC
GEL-2575046-11	0	0	0	2043	0	non-hypermutator	IBC
GEL-2708193-11	159.141	0	159.141	1823	0.0872964	non-hypermutator	IBC
GEL-2185240-11	0	0	0	3131	0	non-hypermutator	IBC
GEL-2307699-11	507.51	294.764	802.273	3427	0.234104	non-hypermutator	IBC
GEL-2840848-11	410.964	369.976	780.94	2501	0.312251	non-hypermutator	IBC
GEL-2314175-11	0	1261.2	1261.2	6994	0.180325	non-hypermutator	IBC
GEL-2336854-11	0	0	0	2030	0	non-hypermutator	IBC
GEL-2580039-11	1125.98	0	1125.98	3525	0.319426	non-hypermutator	IBC
GEL-2128062-11	0	0	0	2026	0	non-hypermutator	IBC
GEL-2848209-11	0	0	0	4216	0	non-hypermutator	IBC
GEL-2760659-11	0	0	0	1499	0	non-hypermutator	IBC
GEL-2813281-11	0	0	0	1702	0	non-hypermutator	IBC
GEL-2544940-11	1647.87	2369.56	4017.43	17412	0.230728	non-hypermutator	IBC
GEL-2362192-11	2269.56	2605.2	4874.76	20356	0.239476	non-hypermutator	IBC
GEL-2637785-11	0	0	0	3660	0	non-hypermutator	IBC
GEL-2899001-11	1819.62	1949.03	3768.65	5255	0.717154	non-hypermutator	IBC
GEL-2397470-11	436.596	0	436.596	1560	0.279869	non-hypermutator	IBC
GEL-2036368-11	4300.6	3816.9	8117.5	11722	0.692501	non-hypermutator	IBC
GEL-2185836-11	525.075	423.157	948.232	5886	0.1611	non-hypermutator	IBC
GEL-2581163-11	10734.6	9315.64	20050.3	20523	0.976965	APOBEC hypermutator	IBC
GEL-2650966-11	570.067	0	570.067	4587	0.124279	non-hypermutator	IBC
GEL-2879520-11	0	0	0	2990	0	non-hypermutator	IBC
GEL-2202375-11	437.003	464.624	901.627	2652	0.33998	non-hypermutator	IBC
GEL-2992329-11	0	0	0	2419	0	non-hypermutator	IBC
GEL-2659068-11	0	2953.4	2953.4	16477	0.179244	non-hypermutator	IBC
GEL-2467715-11	0	0	0	4390	0	non-hypermutator	IBC
GEL-2237284-11	1450.12	1079.62	2529.74	8790	0.287798	non-hypermutator	IBC
GEL-2791926-11	0	0	0	3274	0	non-hypermutator	IBC
GEL-2879220-11	0	0	0	3080	0	non-hypermutator	IBC
GEL-2639700-11	3328.19	4727.67	8055.87	11368	0.708644	non-hypermutator	IBC
GEL-2953254-11	1782.5	977.07	2759.57	4321	0.638641	non-hypermutator	IBC
GEL-2447020-11	0	0	0	3292	0	non-hypermutator	IBC
GEL-2297749-11	0	1170.18	1170.18	18605	0.062896	non-hypermutator	IBC
GEL-2183454-11	0	0	0	26	0	non-hypermutator	IBC
GEL-2263954-11	943.99	0	943.99	3775	0.250064	non-hypermutator	IBC
GEL-2998674-11	4230.45	3374.01	7604.46	8028	0.947243	APOBEC hypermutator	IBC
GEL-2366517-11	270.084	0	270.084	3180	0.0849321	non-hypermutator	IBC
GEL-2955212-11	157.041	0	157.041	1282	0.122497	non-hypermutator	IBC
GEL-2321313-11	569.954	0	569.954	2740	0.208013	non-hypermutator	IBC
GEL-2111704-11	1880.69	912.567	2793.26	5446	0.512901	non-hypermutator	IBC
GEL-2503751-11	0	0	0	24443	0	non-hypermutator	IBC
GEL-2143618-11	0	0	0	2555	0	non-hypermutator	IBC
GEL-2574349-11	173.109	0	173.109	2444	0.07083	non-hypermutator	IBC
GEL-2463830-11	0	0	0	4080	0	non-hypermutator	IBC
GEL-2305670-11	0	0	0	2216	0	non-hypermutator	IBC
GEL-2361826-11	0	0	0	6920	0	non-hypermutator	IBC
GEL-2933453-11	0	0	0	2226	0	non-hypermutator	IBC
GEL-2451248-11	657.168	354.176	1011.34	3553	0.284645	non-hypermutator	IBC
GEL-2950483-11	0	0	0	2842	0	non-hypermutator	IBC
GEL-2032117-11	1755.65	1140.38	2896.03	5683	0.509595	non-hypermutator	IBC
GEL-2403601-11	0	0	0	1667	0	non-hypermutator	IBC
GEL-2020545-11	0	0	0	89848	0	non-hypermutator	IBC
GEL-2210201-11	0	0	0	1543	0	non-hypermutator	IBC
GEL-2618916-11	0	0	0	1661	0	non-hypermutator	IBC
GEL-2951696-11	699.146	1336.67	2035.82	6832	0.297982	non-hypermutator	IBC
GEL-2985800-11	11686.5	11977.4	23663.9	24550	0.963906	APOBEC hypermutator	IBC
GEL-2207082-11	0	0	0	1993	0	non-hypermutator	IBC
GEL-2495055-11	563.197	456.988	1020.19	6437	0.158488	non-hypermutator	IBC
GEL-2418168-11	0	0	0	18510	0	non-hypermutator	IBC
GEL-2714181-11	1235.94	1037.82	2273.76	4103	0.55417	non-hypermutator	IBC
GEL-2165904-11	0	0	0	1485	0	non-hypermutator	IBC
GEL-2599185-11	3250.15	4001.42	7251.57	14310	0.506748	non-hypermutator	IBC
GEL-2040920-11	0	0	0	3045	0	non-hypermutator	IBC
GEL-2295547-11	0	0	0	1649	0	non-hypermutator	IBC
GEL-2803690-11	2815.01	3258.1	6073.11	9903	0.61326	non-hypermutator	IBC
GEL-2351446-11	239.443	0	239.443	2583	0.0926996	non-hypermutator	IBC
GEL-2197172-11	0	0	0	5469	0	non-hypermutator	IBC
GEL-2629855-11	551.848	0	551.848	2176	0.253607	non-hypermutator	IBC
GEL-2009329-11	4992.19	7606.35	12598.5	16546	0.761425	non-hypermutator	IBC
GEL-2673393-11	2626.61	2466.73	5093.34	5977	0.852157	APOBEC hypermutator	IBC
GEL-2689694-11	0	0	0	4258	0	non-hypermutator	IBC
GEL-2296435-11	554.568	382.028	936.596	5008	0.18702	non-hypermutator	IBC
GEL-2731432-11	229.532	0	229.532	1992	0.115227	non-hypermutator	IBC
GEL-2348207-11	293.431	0	293.431	2960	0.0991322	non-hypermutator	IBC
GEL-2481918-11	381.189	0	381.189	4221	0.0903077	non-hypermutator	IBC
GEL-2057123-11	657.813	763.342	1421.16	9520	0.149281	non-hypermutator	IBC
GEL-2527831-11	0	0	0	2523	0	non-hypermutator	IBC
GEL-2225680-11	337.68	0	337.68	2171	0.155541	non-hypermutator	IBC
GEL-2053878-11	10857.3	6205.71	17063	17063	1	APOBEC hypermutator	IBC
GEL-2385221-11	205.067	0	205.067	1862	0.110133	non-hypermutator	IBC
GEL-2298841-11	486.006	450.728	936.734	6886	0.136035	non-hypermutator	IBC
GEL-2936607-11	0	624.83	624.83	7095	0.0880663	non-hypermutator	IBC
GEL-2473418-11	0	0	0	3140	0	non-hypermutator	IBC
GEL-2779824-11	0	0	0	4032	0	non-hypermutator	IBC
GEL-2644805-11	753.065	0	753.065	9931	0.0758298	non-hypermutator	IBC
GEL-2667684-11	1670.59	2234.84	3905.43	4834	0.807908	APOBEC hypermutator	IBC
GEL-2804544-11	1588.16	0	1588.16	5851	0.271434	non-hypermutator	IBC
GEL-2687804-11	1038.54	0	1038.54	4958	0.209467	non-hypermutator	IBC
GEL-2620155-11	0	0	0	10236	0	non-hypermutator	IBC
GEL-2377962-11	5327.19	2803.36	8130.55	8644	0.9406	APOBEC hypermutator	IBC
GEL-2659773-11	0	0	0	1813	0	non-hypermutator	IBC
GEL-2557883-11	326.761	0	326.761	3015	0.108378	non-hypermutator	IBC
GEL-2916685-11	312.728	0	312.728	2060	0.15181	non-hypermutator	IBC
GEL-2872038-11	0	0	0	2801	0	non-hypermutator	IBC
GEL-2106107-11	0	0	0	1913	0	non-hypermutator	IBC
GEL-2987645-11	487.866	0	487.866	4562	0.106941	non-hypermutator	IBC
GEL-2552958-11	0	0	0	2852	0	non-hypermutator	IBC
GEL-2211409-11	0	0	0	2948	0	non-hypermutator	IBC
GEL-2319635-11	8365.48	4982.7	13348.2	13750	0.970777	APOBEC hypermutator	IBC
GEL-2687590-11	838.307	870.155	1708.46	2760	0.619008	non-hypermutator	IBC
GEL-2266821-11	264.381	0	264.381	3535	0.0747895	non-hypermutator	IBC
GEL-2718041-11	361.996	0	361.996	2821	0.128322	non-hypermutator	IBC
GEL-2278178-11	602.627	579.704	1182.33	4797	0.246473	non-hypermutator	IBC
GEL-2225833-11	0	0	0	3046	0	non-hypermutator	IBC
GEL-2601217-11	596.548	496.321	1092.87	3003	0.363926	non-hypermutator	IBC
GEL-2207816-11	209.463	0	209.463	2542	0.0824007	non-hypermutator	IBC
GEL-2682831-11	0	0	0	8777	0	non-hypermutator	IBC
GEL-2733244-11	3219.86	5735.22	8955.09	19117	0.468436	non-hypermutator	IBC
GEL-2043436-11	4774.59	4812.49	9587.08	12886	0.743992	non-hypermutator	IBC
GEL-2068239-11	0	0	0	2043	0	non-hypermutator	IBC
GEL-2326747-11	21388.3	28392.7	49781	49781	1	APOBEC hypermutator	IBC
GEL-2114988-11	302.765	0	302.765	2165	0.139845	non-hypermutator	IBC
GEL-2607286-11	3454.08	0	3454.08	6419	0.538102	non-hypermutator	IBC
GEL-2896527-11	0	0	0	6308	0	non-hypermutator	IBC
GEL-2623026-11	0	0	0	2128	0	non-hypermutator	IBC
GEL-2539630-11	0	0	0	4324	0	non-hypermutator	IBC
GEL-2802870-11	532.214	814.185	1346.4	4268	0.315464	non-hypermutator	IBC
GEL-2456488-11	0	0	0	3284	0	non-hypermutator	IBC
GEL-2266163-11	377.884	0	377.884	2042	0.185056	non-hypermutator	IBC
GEL-2687631-11	17552	20428	37980	37980	1	APOBEC hypermutator	IBC
GEL-2204862-11	0	0	0	6960	0	non-hypermutator	IBC
GEL-2658029-11	0	0	0	3256	0	non-hypermutator	IBC
GEL-2169537-11	340.242	183.904	524.146	1956	0.267968	non-hypermutator	IBC
GEL-2849300-11	142.688	0	142.688	1922	0.0742393	non-hypermutator	IBC
GEL-2427919-11	0	0	0	4586	0	non-hypermutator	IBC
GEL-2748421-11	0	0	0	4911	0	non-hypermutator	IBC
GEL-2722408-11	0	0	0	5694	0	non-hypermutator	IBC
GEL-2217918-11	0	0	0	3299	0	non-hypermutator	IBC
GEL-2311021-11	269.17	0	269.17	3693	0.0728867	non-hypermutator	IBC
GEL-2606301-11	0	0	0	2557	0	non-hypermutator	IBC
GEL-2910901-11	736.13	0	736.13	3940	0.186835	non-hypermutator	IBC
GEL-2797017-11	0	0	0	2960	0	non-hypermutator	IBC
GEL-2706512-11	131.939	0	131.939	1798	0.0733812	non-hypermutator	IBC
GEL-2755413-11	587.882	0	587.882	3143	0.187045	non-hypermutator	IBC
GEL-2216235-11	1180.02	588.059	1768.08	7386	0.239382	non-hypermutator	IBC
GEL-2568302-11	811.82	1216.6	2028.42	3724	0.544687	non-hypermutator	IBC
GEL-2656553-11	0	0	0	13897	0	non-hypermutator	IBC
GEL-2298073-11	1860.68	396.45	2257.13	4614	0.489192	non-hypermutator	IBC
GEL-2086999-11	1668.36	882.717	2551.08	12549	0.20329	non-hypermutator	IBC
GEL-2904278-11	0	0	0	14010	0	non-hypermutator	IBC
GEL-2175622-11	0	0	0	1796	0	non-hypermutator	IBC
GEL-2270548-11	0	0	0	5065	0	non-hypermutator	IBC
GEL-2363705-11	1090.41	3821.42	4911.83	10395	0.472519	non-hypermutator	IBC
GEL-2938383-11	926.88	1359.37	2286.25	10733	0.213011	non-hypermutator	IBC
GEL-2752961-11	0	0	0	1854	0	non-hypermutator	IBC
GEL-2560766-11	0	0	0	6516	0	non-hypermutator	IBC
GEL-2172428-11	0	0	0	3482	0	non-hypermutator	IBC
GEL-2660556-11	157.25	0	157.25	1823	0.086259	non-hypermutator	IBC
GEL-2864249-11	697.646	316.134	1013.78	2975	0.340766	non-hypermutator	IBC
GEL-2531939-11	348.553	0	348.553	2402	0.14511	non-hypermutator	IBC
GEL-2244648-11	0	0	0	6333	0	non-hypermutator	IBC
GEL-2085076-11	8312.56	7586.07	15898.6	17093	0.930125	APOBEC hypermutator	IBC
GEL-2153496-11	3445.05	3927.49	7372.53	8019	0.919383	APOBEC hypermutator	IBC
GEL-2862804-11	0	0	0	2056	0	non-hypermutator	IBC
GEL-2122074-11	6638.82	5626.68	12265.5	15621	0.785193	non-hypermutator	IBC
GEL-2223938-11	2180.08	439.41	2619.49	4822	0.543238	non-hypermutator	IBC
GEL-2266873-11	526.494	0	526.494	7068	0.0744898	non-hypermutator	IBC
GEL-2638455-11	268.067	0	268.067	3720	0.0720609	non-hypermutator	IBC
GEL-2018549-11	360.443	0	360.443	2365	0.152407	non-hypermutator	IBC
GEL-2120634-11	0	0	0	2118	0	non-hypermutator	IBC
GEL-2480243-11	1495.23	2059.61	3554.83	5286	0.6725	non-hypermutator	IBC
GEL-2915932-11	27900.6	19086.4	46987	46987	1	APOBEC hypermutator	IBC
GEL-2488272-11	0	0	0	3283	0	non-hypermutator	IBC
GEL-2498570-11	401.709	0	401.709	3835	0.104748	non-hypermutator	IBC
GEL-2606593-11	0	0	0	4684	0	non-hypermutator	IBC
GEL-2104804-11	644.842	0	644.842	2530	0.254878	non-hypermutator	IBC
GEL-2278478-11	368.981	0	368.981	3044	0.121216	non-hypermutator	IBC
GEL-2906882-11	732.03	0	732.03	7118	0.102842	non-hypermutator	IBC
GEL-2659277-11	0	0	0	13599	0	non-hypermutator	IBC
GEL-2122666-11	0	0	0	3089	0	non-hypermutator	IBC
GEL-2796073-11	181.119	0	181.119	2430	0.0745347	non-hypermutator	IBC
GEL-2572772-11	0	0	0	336	0	non-hypermutator	IBC
GEL-2929541-11	0	0	0	6605	0	non-hypermutator	IBC
GEL-2965904-11	0	0	0	5574	0	non-hypermutator	IBC
GEL-2536083-11	0	0	0	3630	0	non-hypermutator	IBC
GEL-2358897-11	507.153	488.882	996.035	3878	0.256842	non-hypermutator	IBC
GEL-2001262-11	0	0	0	2222	0	non-hypermutator	IBC
GEL-2175170-11	0	0	0	9651	0	non-hypermutator	IBC
GEL-2210252-11	8164.94	6946.06	15111	15111	1	APOBEC hypermutator	IBC
GEL-2124912-11	1128.96	420.008	1548.97	5098	0.303838	non-hypermutator	IBC
GEL-2982442-11	0	0	0	2861	0	non-hypermutator	IBC
GEL-2048763-11	0	0	0	4711	0	non-hypermutator	IBC
GEL-2968016-11	0	0	0	3584	0	non-hypermutator	IBC
GEL-2477777-11	1486.58	0	1486.58	4565	0.325647	non-hypermutator	IBC
GEL-2987641-11	0	0	0	2904	0	non-hypermutator	IBC
GEL-2565530-11	0	0	0	2409	0	non-hypermutator	IBC
GEL-2147517-11	0	243.166	243.166	2437	0.0997807	non-hypermutator	IBC
GEL-2495816-11	0	35759.3	35759.3	38831	0.920895	APOBEC hypermutator	IBC
GEL-2883138-11	589.663	0	589.663	7024	0.0839497	non-hypermutator	IBC
GEL-2246994-11	601.469	0	601.469	1969	0.305469	non-hypermutator	IBC
GEL-2036431-11	0	0	0	1526	0	non-hypermutator	IBC
GEL-2001141-11	1327.27	460.349	1787.62	5820	0.307152	non-hypermutator	IBC
GEL-2426595-11	0	0	0	2542	0	non-hypermutator	IBC
GEL-2278561-11	0	0	0	3230	0	non-hypermutator	IBC
GEL-2738602-11	0	0	0	27713	0	non-hypermutator	IBC
GEL-2935010-11	1134.59	0	1134.59	7836	0.144792	non-hypermutator	IBC
GEL-2622518-11	323.09	0	323.09	2271	0.142268	non-hypermutator	IBC
GEL-2315863-11	0	0	0	4574	0	non-hypermutator	IBC
GEL-2176131-11	311.013	0	311.013	2614	0.11898	non-hypermutator	IBC
GEL-2645592-11	0	0	0	2520	0	non-hypermutator	IBC
GEL-2737366-11	0	0	0	3081	0	non-hypermutator	IBC
GEL-2359088-11	0	0	0	2320	0	non-hypermutator	IBC
GEL-2806290-11	0	0	0	8535	0	non-hypermutator	IBC
GEL-2177347-11	0	0	0	1802	0	non-hypermutator	IBC
GEL-2275815-11	592.446	0	592.446	3295	0.179801	non-hypermutator	IBC
GEL-2882794-11	435.376	0	435.376	3737	0.116504	non-hypermutator	IBC
GEL-2563444-11	3026.88	6056.9	9083.78	12699	0.715315	non-hypermutator	IBC
GEL-2678474-11	0	0	0	2168	0	non-hypermutator	IBC
GEL-2775703-11	416.213	0	416.213	2522	0.165033	non-hypermutator	IBC
GEL-2970650-11	0	0	0	1789	0	non-hypermutator	IBC
GEL-2682470-11	874.064	0	874.064	2102	0.415825	non-hypermutator	IBC
GEL-2810235-11	387.786	0	387.786	3069	0.126356	non-hypermutator	IBC
GEL-2646715-11	166.074	251.521	417.595	2052	0.203506	non-hypermutator	IBC
GEL-2231935-11	0	0	0	23766	0	non-hypermutator	IBC
GEL-2483402-11	0	0	0	4934	0	non-hypermutator	IBC
GEL-2639537-11	0	0	0	2722	0	non-hypermutator	IBC
GEL-2413039-11	0	0	0	17187	0	non-hypermutator	IBC
GEL-2012577-11	0	422.58	422.58	6373	0.0663079	non-hypermutator	IBC
GEL-2631823-11	0	612.063	612.063	5511	0.111062	non-hypermutator	IBC
GEL-2401057-11	0	0	0	323	0	non-hypermutator	IBC
GEL-2621824-11	483.323	0	483.323	3287	0.147041	non-hypermutator	IBC
GEL-2400414-11	556.415	0	556.415	3293	0.168969	non-hypermutator	IBC
GEL-2621824-12	481.551	0	481.551	3654	0.131787	non-hypermutator	IBC
GEL-2695465-11	0	0	0	2551	0	non-hypermutator	IBC
GEL-2621824-13	454.376	0	454.376	3741	0.121459	non-hypermutator	IBC
GEL-2964983-11	5485.74	20964.1	26449.8	27370	0.96638	APOBEC hypermutator	IBC
GEL-2621824-14	484.235	0	484.235	3805	0.127263	non-hypermutator	IBC
GEL-2171959-11	2956.52	2853.32	5809.84	6260	0.928089	APOBEC hypermutator	IBC
GEL-2323245-11	0	2242.91	2242.91	12926	0.173519	non-hypermutator	IBC
GEL-2384967-11	397.487	0	397.487	5866	0.0677612	non-hypermutator	IBC
GEL-2763080-11	1807.01	964.464	2771.48	5236	0.529312	non-hypermutator	IBC
GEL-2502498-11	287.846	0	287.846	2884	0.0998081	non-hypermutator	IBC
GEL-2175843-11	315.58	296.006	611.586	4405	0.138839	non-hypermutator	IBC
GEL-2282223-11	537.019	0	537.019	2963	0.181242	non-hypermutator	IBC
GEL-2824919-11	857.771	1131.69	1989.46	10136	0.196277	non-hypermutator	IBC
GEL-2088416-11	0	0	0	2272	0	non-hypermutator	IBC
GEL-2873830-11	1312.09	864.893	2176.98	11987	0.181612	non-hypermutator	IBC
GEL-2678176-11	322.428	0	322.428	2506	0.128662	non-hypermutator	IBC
GEL-2556224-11	0	2483.33	2483.33	15990	0.155305	non-hypermutator	IBC
GEL-2002607-11	371.89	0	371.89	2558	0.145383	non-hypermutator	IBC
GEL-2943066-12	0	0	0	6637	0	non-hypermutator	IBC
GEL-2142395-11	376.631	494.495	871.126	1410	0.61782	non-hypermutator	IBC
GEL-2769884-11	1930.69	753.633	2684.32	12595	0.213126	non-hypermutator	IBC
GEL-2138922-11	1807.22	1164.92	2972.14	4030	0.737503	non-hypermutator	IBC
GEL-2370884-11	0	0	0	2050	0	non-hypermutator	IBC
GEL-2448015-11	1170	3849.79	5019.8	8140	0.616683	non-hypermutator	IBC
GEL-2981491-11	141.039	0	141.039	1733	0.0813845	non-hypermutator	IBC
GEL-2822464-11	769.8	626.615	1396.42	5040	0.277067	non-hypermutator	IBC
GEL-2970528-11	4738.31	2617.7	7356.01	8237	0.893045	APOBEC hypermutator	IBC
GEL-2268251-11	880.455	0	880.455	6834	0.128835	non-hypermutator	IBC
GEL-2954207-11	0	0	0	2245	0	non-hypermutator	IBC
GEL-2484894-11	400.641	0	400.641	3063	0.1308	non-hypermutator	IBC
GEL-2976463-11	302.892	0	302.892	2277	0.133022	non-hypermutator	IBC
GEL-2722143-11	0	0	0	2156	0	non-hypermutator	IBC
GEL-2148024-11	0	0	0	6077	0	non-hypermutator	IBC
GEL-2916156-11	0	0	0	11693	0	non-hypermutator	IBC
GEL-2402469-11	394.794	0	394.794	5521	0.0715077	non-hypermutator	IBC
GEL-2326597-11	301.783	0	301.783	1716	0.175864	non-hypermutator	IBC
GEL-2764350-11	189.737	0	189.737	2803	0.0676906	non-hypermutator	IBC
GEL-2522805-11	717.657	439.635	1157.29	6363	0.181878	non-hypermutator	IBC
GEL-2472276-11	433.225	0	433.225	2075	0.208783	non-hypermutator	IBC
GEL-2257948-11	0	0	0	6478	0	non-hypermutator	IBC
GEL-2992288-11	149.921	0	149.921	2024	0.0740719	non-hypermutator	IBC
GEL-2524212-11	166.045	0	166.045	2322	0.0715097	non-hypermutator	IBC
GEL-2073771-11	0	0	0	14687	0	non-hypermutator	IBC
GEL-2492725-11	0	0	0	2332	0	non-hypermutator	IBC
GEL-2428780-11	325.437	0	325.437	2014	0.161587	non-hypermutator	IBC
GEL-2545404-11	0	1029.48	1029.48	10088	0.10205	non-hypermutator	IBC
GEL-2394634-11	876.307	1619.5	2495.81	8440	0.295712	non-hypermutator	IBC
GEL-2454193-11	0	0	0	2657	0	non-hypermutator	IBC
GEL-2423803-11	6509.97	65210	71720	71720	1	APOBEC hypermutator	IBC
GEL-2503421-11	2009.71	882.131	2891.84	5233	0.552617	non-hypermutator	IBC
GEL-2978839-11	0	0	0	1939	0	non-hypermutator	IBC
GEL-2837292-11	804.408	1446.59	2251	6652	0.338394	non-hypermutator	IBC
GEL-2458898-11	0	0	0	2336	0	non-hypermutator	IBC
GEL-2653805-11	1050.18	0	1050.18	2668	0.393619	non-hypermutator	IBC
GEL-2546301-11	1766.53	4580.57	6347.1	6808	0.9323	APOBEC hypermutator	IBC
GEL-2385770-11	0	0	0	1824	0	non-hypermutator	IBC
GEL-2829663-11	352.814	0	352.814	4627	0.0762511	non-hypermutator	IBC
GEL-2995127-11	185.43	0	185.43	2396	0.0773914	non-hypermutator	IBC
GEL-2361377-11	0	0	0	3263	0	non-hypermutator	IBC
GEL-2761047-11	0	0	0	15254	0	non-hypermutator	IBC
GEL-2228124-11	0	0	0	4325	0	non-hypermutator	IBC
GEL-2046992-11	0	0	0	1809	0	non-hypermutator	IBC
GEL-2736216-11	3530.86	2330.55	5861.41	7866	0.745158	non-hypermutator	IBC
GEL-2472349-11	0	0	0	2602	0	non-hypermutator	IBC
GEL-2698163-11	1101.05	0	1101.05	9556	0.11522	non-hypermutator	IBC
GEL-2163963-11	200.474	0	200.474	2498	0.0802539	non-hypermutator	IBC
GEL-2582484-11	5348.16	15067.5	20415.7	20920	0.975893	APOBEC hypermutator	IBC
GEL-2113691-11	3149.08	2979.64	6128.72	10816	0.566634	non-hypermutator	IBC
GEL-2409195-11	0	0	0	2900	0	non-hypermutator	IBC
GEL-2972650-11	1604.51	521.983	2126.5	8329	0.255313	non-hypermutator	IBC
GEL-2363469-11	255.28	0	255.28	2915	0.0875747	non-hypermutator	IBC
GEL-2176444-11	0	0	0	2378	0	non-hypermutator	IBC
GEL-2609852-11	336.092	390.293	726.385	4451	0.163196	non-hypermutator	IBC
GEL-2735973-11	0	0	0	3069	0	non-hypermutator	IBC
GEL-2053198-11	0	0	0	3181	0	non-hypermutator	IBC
GEL-2147462-11	486.705	430.153	916.858	4634	0.197855	non-hypermutator	IBC
GEL-2845955-11	135.294	0	135.294	1914	0.0706863	non-hypermutator	IBC
GEL-2988142-11	682.87	0	682.87	9177	0.0744111	non-hypermutator	IBC
GEL-2209952-11	0	0	0	1422	0	non-hypermutator	IBC
GEL-2652626-11	0	0	0	3057	0	non-hypermutator	IBC
GEL-2808326-11	363.316	0	363.316	3716	0.0977706	non-hypermutator	IBC
GEL-2196062-11	603.928	0	603.928	5277	0.114445	non-hypermutator	IBC
GEL-2051779-11	30259.9	13506.1	43766	43766	1	APOBEC hypermutator	IBC
GEL-2865164-11	169.389	0	169.389	2358	0.0718359	non-hypermutator	IBC
GEL-2111352-11	291.912	0	291.912	3450	0.0846122	non-hypermutator	IBC
GEL-2439794-11	157.606	0	157.606	1957	0.0805346	non-hypermutator	IBC
GEL-2688122-11	0	0	0	9955	0	non-hypermutator	IBC
GEL-2738867-11	211.429	0	211.429	2489	0.0849453	non-hypermutator	IBC
GEL-2827605-11	0	0	0	247163	0	non-hypermutator	IBC
GEL-2128530-11	494.788	1527.79	2022.58	6182	0.327172	non-hypermutator	IBC
GEL-2517678-11	137.304	0	137.304	1685	0.0814863	non-hypermutator	IBC
GEL-2978468-11	1233	0	1233	2701	0.456498	non-hypermutator	IBC
GEL-2723800-11	1919.15	1264.73	3183.87	3865	0.823771	APOBEC hypermutator	IBC
GEL-2682724-11	0	0	0	2229	0	non-hypermutator	IBC
GEL-2524859-11	0	0	0	1558	0	non-hypermutator	IBC
GEL-2534324-11	313.972	0	313.972	4191	0.0749157	non-hypermutator	IBC
GEL-2719310-11	169	0	169	1818	0.0929594	non-hypermutator	IBC
GEL-2789780-11	0	0	0	2207	0	non-hypermutator	IBC
GEL-2571111-11	0	0	0	2717	0	non-hypermutator	IBC
GEL-2853089-11	0	0	0	846	0	non-hypermutator	IBC
GEL-2204384-11	0	0	0	2180	0	non-hypermutator	IBC
GEL-2581936-11	0	0	0	19387	0	non-hypermutator	IBC
GEL-2760817-11	0	0	0	5549	0	non-hypermutator	IBC
GEL-2571467-11	690.781	727.566	1418.35	8721	0.162636	non-hypermutator	IBC
GEL-2766074-11	12438.1	7824.85	20263	20263	1	APOBEC hypermutator	IBC
GEL-2147916-11	12756.5	22856.5	35613	35613	1	APOBEC hypermutator	IBC
GEL-2584396-11	0	0	0	3360	0	non-hypermutator	IBC
GEL-2796823-11	188.056	0	188.056	1485	0.126637	non-hypermutator	IBC
GEL-2827551-11	567.18	0	567.18	5808	0.097655	non-hypermutator	IBC
GEL-2477522-11	308.434	0	308.434	2384	0.129377	non-hypermutator	IBC
GEL-2506903-11	148.889	0	148.889	1635	0.0910635	non-hypermutator	IBC
GEL-2373096-11	0	0	0	1952	0	non-hypermutator	IBC
GEL-2908788-11	3786.43	885.168	4671.59	6011	0.777174	non-hypermutator	IBC
GEL-2190184-11	1798.81	946.98	2745.79	8015	0.342581	non-hypermutator	IBC
GEL-2333201-11	351.295	0	351.295	4169	0.0842636	non-hypermutator	IBC
GEL-2573717-11	355.588	0	355.588	2772	0.128278	non-hypermutator	IBC
GEL-2146852-11	0	707.859	707.859	6074	0.116539	non-hypermutator	IBC
GEL-2130674-11	1417.84	1144.15	2561.98	4993	0.513115	non-hypermutator	IBC
GEL-2143693-11	903.376	0	903.376	5408	0.167044	non-hypermutator	IBC
GEL-2764196-11	200.683	0	200.683	2373	0.0845695	non-hypermutator	IBC
GEL-2720363-11	5707.2	4048.03	9755.23	10664	0.914782	APOBEC hypermutator	IBC
GEL-2555784-11	860.499	675.685	1536.18	8845	0.173678	non-hypermutator	IBC
GEL-2510297-11	702.861	375.318	1078.18	4006	0.269141	non-hypermutator	IBC
GEL-2393934-11	260.923	0	260.923	3278	0.0795981	non-hypermutator	IBC
GEL-2843587-11	374.547	0	374.547	4149	0.0902741	non-hypermutator	IBC
GEL-2690564-11	0	0	0	7830	0	non-hypermutator	IBC
GEL-2910207-11	0	0	0	2162	0	non-hypermutator	IBC
GEL-2472479-11	2187.24	496.934	2684.18	6476	0.414481	non-hypermutator	IBC
GEL-2499497-11	311.356	413.721	725.077	2934	0.247129	non-hypermutator	IBC
GEL-2475307-11	0	0	0	2936	0	non-hypermutator	IBC
GEL-2656182-11	0	0	0	2036	0	non-hypermutator	IBC
GEL-2948362-11	0	591.676	591.676	7423	0.0797085	non-hypermutator	IBC
GEL-2653316-11	9226.01	7790.99	17017	17017	1	APOBEC hypermutator	IBC
GEL-2641918-11	911.35	0	911.35	2742	0.332367	non-hypermutator	IBC
GEL-2035708-11	413.769	0	413.769	2570	0.161	non-hypermutator	IBC
GEL-2734413-11	977.706	0	977.706	7332	0.133348	non-hypermutator	IBC
GEL-2281309-11	2908.44	1075	3983.44	5031	0.79178	non-hypermutator	IBC
GEL-2809509-11	2306.86	9070.66	11377.5	25151	0.452369	non-hypermutator	IBC
GEL-2278286-11	17033.6	7148.37	24182	24182	1	APOBEC hypermutator	IBC
GEL-2529120-11	0	0	0	19862	0	non-hypermutator	IBC
GEL-2888581-11	2550.02	746.452	3296.48	4750	0.693995	non-hypermutator	IBC
GEL-2948741-11	0	0	0	4903	0	non-hypermutator	IBC
GEL-2279503-11	517.907	762.812	1280.72	5743	0.223005	non-hypermutator	IBC
GEL-2563045-11	0	0	0	1517	0	non-hypermutator	IBC
GEL-2903595-11	0	0	0	1968	0	non-hypermutator	IBC
GEL-2654040-11	254.429	0	254.429	2748	0.0925871	non-hypermutator	IBC
GEL-2974946-11	0	0	0	9550	0	non-hypermutator	IBC
GEL-2400623-11	1587.38	1242.15	2829.53	8433	0.335531	non-hypermutator	IBC
GEL-2386309-11	8563.24	8196.76	16760	16760	1	APOBEC hypermutator	IBC
GEL-2603597-11	328.244	0	328.244	2028	0.161856	non-hypermutator	IBC
GEL-2276838-11	1368.09	1438.34	2806.43	12654	0.221782	non-hypermutator	IBC
GEL-2165578-11	0	0	0	2414	0	non-hypermutator	IBC
GEL-2437385-11	0	0	0	14197	0	non-hypermutator	IBC
GEL-2252341-11	836.079	0	836.079	6287	0.132985	non-hypermutator	IBC
GEL-2226540-11	1598.44	0	1598.44	6221	0.256943	non-hypermutator	IBC
GEL-2503923-11	3398.56	780.008	4178.56	7522	0.555512	non-hypermutator	IBC
GEL-2248937-11	157.721	0	157.721	2259	0.069819	non-hypermutator	IBC
GEL-2755608-11	0	2864.99	2864.99	10546	0.271666	non-hypermutator	IBC
GEL-2082747-11	0	0	0	1638	0	non-hypermutator	IBC
GEL-2338352-11	734.135	1162.49	1896.63	4774	0.397282	non-hypermutator	IBC
GEL-2558215-11	382.966	0	382.966	2355	0.162618	non-hypermutator	IBC
GEL-2393808-11	311.969	0	311.969	3532	0.0883264	non-hypermutator	IBC
GEL-2345843-11	694.313	735.661	1429.97	10764	0.132848	non-hypermutator	IBC
GEL-2974040-11	0	0	0	2408	0	non-hypermutator	IBC
GEL-2257808-11	0	0	0	3991	0	non-hypermutator	IBC
GEL-2840026-11	0	0	0	26202	0	non-hypermutator	IBC
GEL-2125702-11	1954.86	1479.35	3434.21	6920	0.496273	non-hypermutator	IBC
GEL-2127499-11	0	0	0	3080	0	non-hypermutator	IBC
GEL-2517585-11	0	0	0	2233	0	non-hypermutator	IBC
GEL-2294801-11	269.05	0	269.05	3631	0.0740981	non-hypermutator	IBC
GEL-2157055-11	201.809	0	201.809	1829	0.110339	non-hypermutator	IBC
GEL-2341001-11	796.061	0	796.061	9814	0.0811148	non-hypermutator	IBC
GEL-2372542-11	0	0	0	19444	0	non-hypermutator	IBC
GEL-2888319-11	0	0	0	2316	0	non-hypermutator	IBC
GEL-2450467-11	255.504	160.97	416.474	2019	0.206277	non-hypermutator	IBC
GEL-2621678-11	363.772	354.97	718.742	4217	0.170439	non-hypermutator	IBC
GEL-2429220-11	216.125	0	216.125	2050	0.105427	non-hypermutator	IBC
GEL-2201084-11	0	0	0	1703	0	non-hypermutator	IBC
GEL-2338062-11	0	0	0	1484	0	non-hypermutator	IBC
GEL-2511573-11	0	0	0	1816	0	non-hypermutator	IBC
GEL-2051182-11	863.703	906.572	1770.27	8597	0.205918	non-hypermutator	IBC
GEL-2241704-11	1323.54	485.18	1808.72	2551	0.709025	non-hypermutator	IBC
GEL-2035474-11	0	0	0	3427	0	non-hypermutator	IBC
GEL-2204036-11	2511.37	4027.9	6539.27	11396	0.573822	non-hypermutator	IBC
GEL-2296841-11	1219.8	461.678	1681.48	3027	0.555494	non-hypermutator	IBC
GEL-2654816-11	327.43	0	327.43	2566	0.127603	non-hypermutator	IBC
GEL-2475251-11	0	0	0	5370	0	non-hypermutator	IBC
GEL-2065846-11	316.113	0	316.113	3186	0.0992193	non-hypermutator	IBC
GEL-2518975-11	0	0	0	3108	0	non-hypermutator	IBC
GEL-2068374-11	2675.39	1536.22	4211.61	5530	0.761594	non-hypermutator	IBC
GEL-2342985-11	894.261	0	894.261	8217	0.108831	non-hypermutator	IBC
GEL-2569729-11	1066.35	0	1066.35	6679	0.159658	non-hypermutator	IBC
GEL-2698760-11	0	0	0	1873	0	non-hypermutator	IBC
GEL-2586146-11	0	0	0	2139	0	non-hypermutator	IBC
GEL-2126293-11	0	0	0	1792	0	non-hypermutator	IBC
GEL-2079580-11	591.887	0	591.887	4735	0.125003	non-hypermutator	IBC
GEL-2816462-11	2517.6	4259.99	6777.59	11298	0.599893	non-hypermutator	IBC
GEL-2550396-11	2327.83	1714.82	4042.65	12266	0.329582	non-hypermutator	IBC
GEL-2088983-11	514.591	264.198	778.789	3919	0.198721	non-hypermutator	IBC
GEL-2748035-11	141.887	0	141.887	1693	0.0838078	non-hypermutator	IBC
GEL-2411995-11	1622.34	586.668	2209.01	9322	0.236967	non-hypermutator	IBC
GEL-2985058-11	1160.36	761.748	1922.11	7696	0.249755	non-hypermutator	IBC
GEL-2944062-11	856.726	1071.94	1928.67	13848	0.139274	non-hypermutator	IBC
GEL-2617990-11	0	188.4	188.4	985	0.191269	non-hypermutator	IBC
GEL-2525210-11	177.874	0	177.874	1222	0.14556	non-hypermutator	IBC
GEL-2194246-11	1053.45	1435.89	2489.34	6590	0.377745	non-hypermutator	IBC
GEL-2132275-11	0	0	0	3654	0	non-hypermutator	IBC
GEL-2293428-11	1987.37	0	1987.37	3607	0.550976	non-hypermutator	IBC
GEL-2333297-11	886.227	502.965	1389.19	6687	0.207745	non-hypermutator	IBC
GEL-2443953-11	8567.45	2466.58	11034	16026	0.688508	non-hypermutator	IBC
GEL-2390731-11	0	0	0	2315	0	non-hypermutator	IBC
GEL-2432214-11	0	0	0	2018	0	non-hypermutator	IBC
GEL-2555990-11	723.188	0	723.188	12206	0.0592486	non-hypermutator	IBC
GEL-2712040-11	433.937	0	433.937	3424	0.126734	non-hypermutator	IBC
GEL-2899098-11	0	0	0	6628	0	non-hypermutator	IBC
GEL-2456562-11	0	0	0	1715	0	non-hypermutator	IBC
GEL-2043367-11	4367.37	6348.76	10716.1	16763	0.639273	non-hypermutator	IBC
GEL-2893759-11	180.377	0	180.377	1452	0.124227	non-hypermutator	IBC
GEL-2727937-11	0	0	0	2135	0	non-hypermutator	IBC
GEL-2266458-11	1575.74	1391.28	2967.02	10690	0.277551	non-hypermutator	IBC
GEL-2963147-11	26177.6	17513.4	43691	43691	1	APOBEC hypermutator	IBC
GEL-2715547-11	5856.31	4947.69	10804	10804	1	APOBEC hypermutator	IBC
GEL-2727937-12	0	0	0	1915	0	non-hypermutator	IBC
GEL-2007945-11	1091.52	0	1091.52	2764	0.394908	non-hypermutator	IBC
GEL-2286179-11	4062.09	2823.88	6885.97	7781	0.884972	APOBEC hypermutator	IBC
GEL-2510102-11	3067	3610.05	6677.05	8034	0.831099	APOBEC hypermutator	IBC
GEL-2091877-11	1075.61	849.355	1924.96	10162	0.189428	non-hypermutator	IBC
GEL-2037097-11	206.839	0	206.839	2789	0.0741625	non-hypermutator	IBC
GEL-2422294-11	199.665	0	199.665	2631	0.0758894	non-hypermutator	IBC
GEL-2346055-11	1753.91	1487.72	3241.63	24803	0.130695	non-hypermutator	IBC
GEL-2821077-11	343.509	0	343.509	3027	0.113482	non-hypermutator	IBC
GEL-2979566-11	1876.62	1464.76	3341.38	5421	0.616378	non-hypermutator	IBC
GEL-2686604-11	7265.66	3603.49	10869.2	11443	0.949852	APOBEC hypermutator	IBC
GEL-2168530-11	185.626	0	185.626	2251	0.0824637	non-hypermutator	IBC
GEL-2360385-11	0	0	0	3627	0	non-hypermutator	IBC
GEL-2312871-11	1230.47	1186.15	2416.61	7834	0.308478	non-hypermutator	IBC
GEL-2431887-11	588.179	0	588.179	3451	0.170437	non-hypermutator	IBC
GEL-2355257-11	827.316	1091.41	1918.73	3480	0.551358	non-hypermutator	IBC
GEL-2807840-11	130.066	0	130.066	1346	0.0966316	non-hypermutator	IBC
GEL-2854401-11	2648.78	2894.49	5543.27	6940	0.798742	non-hypermutator	IBC
GEL-2617290-11	0	0	0	3401	0	non-hypermutator	IBC
GEL-2754413-11	11538.6	22537.4	34076	34076	1	APOBEC hypermutator	IBC
GEL-2733222-11	0	0	0	1536	0	non-hypermutator	IBC
GEL-2221658-11	2076.01	2741.48	4817.49	17061	0.282369	non-hypermutator	IBC
GEL-2969885-11	593.015	0	593.015	7148	0.0829624	non-hypermutator	IBC
GEL-2767548-11	536.578	0	536.578	7363	0.072875	non-hypermutator	IBC
GEL-2214347-11	2721.62	1325.96	4047.59	6377	0.634716	non-hypermutator	IBC
GEL-2612948-11	0	0	0	30427	0	non-hypermutator	IBC
GEL-2268885-11	0	0	0	11915	0	non-hypermutator	IBC
GEL-2410971-11	4520.97	6206.63	10727.6	12818	0.836916	APOBEC hypermutator	IBC
GEL-2943887-11	0	0	0	2037	0	non-hypermutator	IBC
GEL-2630767-11	335.808	0	335.808	3851	0.0872001	non-hypermutator	IBC
GEL-2692942-11	707.606	492.767	1200.37	3442	0.348743	non-hypermutator	IBC
GEL-2959332-11	572.456	315.876	888.331	2029	0.437817	non-hypermutator	IBC
GEL-2236625-11	675.619	277.461	953.08	3956	0.24092	non-hypermutator	IBC
GEL-2276208-11	1287.99	2471.86	3759.85	11342	0.331498	non-hypermutator	IBC
GEL-2388542-11	0	0	0	6809	0	non-hypermutator	IBC
GEL-2960039-12	0	0	0	3001	0	non-hypermutator	IBC
GEL-2543247-11	0	596.264	596.264	9133	0.0652868	non-hypermutator	IBC
GEL-2114223-11	172.697	0	172.697	1953	0.0884266	non-hypermutator	IBC
GEL-2374207-11	478.891	213.328	692.219	2423	0.285687	non-hypermutator	IBC
GEL-2675445-11	888.512	1345.25	2233.76	5193	0.430148	non-hypermutator	IBC
GEL-2183055-11	146.653	141.488	288.141	1583	0.182022	non-hypermutator	IBC
GEL-2925627-11	2404.81	963.574	3368.38	4568	0.737386	non-hypermutator	IBC
GEL-2809271-11	0	0	0	1707	0	non-hypermutator	IBC
GEL-2020012-11	137.538	0	137.538	1873	0.0734319	non-hypermutator	IBC
GEL-2710154-11	1455.49	2371.98	3827.47	6500	0.588842	non-hypermutator	IBC
GEL-2353821-11	0	0	0	6770	0	non-hypermutator	IBC
GEL-2310123-11	1608.31	954.586	2562.89	3239	0.791261	non-hypermutator	IBC
GEL-2981558-11	505.413	0	505.413	7855	0.0643429	non-hypermutator	IBC
GEL-2628591-11	882.237	0	882.237	9147	0.096451	non-hypermutator	IBC
GEL-2588747-11	0	0	0	2255	0	non-hypermutator	IBC
GEL-2341912-11	789.493	1170.78	1960.28	13571	0.144446	non-hypermutator	IBC
GEL-2115325-11	0	0	0	2512	0	non-hypermutator	IBC
GEL-2948113-11	215.203	0	215.203	2556	0.0841954	non-hypermutator	IBC
GEL-2161197-11	0	0	0	2204	0	non-hypermutator	IBC
GEL-2519053-11	155.402	0	155.402	1707	0.0910383	non-hypermutator	IBC
GEL-2092503-11	697.204	0	697.204	6241	0.111713	non-hypermutator	IBC
GEL-2821736-11	0	0	0	7160	0	non-hypermutator	IBC
GEL-2400844-11	0	0	0	857	0	non-hypermutator	IBC
GEL-2457072-11	443.678	486.257	929.935	6810	0.136554	non-hypermutator	IBC
GEL-2894432-11	0	0	0	1690	0	non-hypermutator	IBC
GEL-2784766-11	10251.7	13154.3	23406	23406	1	APOBEC hypermutator	IBC
GEL-2968223-11	0	0	0	2363	0	non-hypermutator	IBC
GEL-2766566-11	0	5002.43	5002.43	21025	0.237928	non-hypermutator	IBC
GEL-2655516-11	0	0	0	23174	0	non-hypermutator	IBC
GEL-2650427-11	0	0	0	4209	0	non-hypermutator	IBC
GEL-2440420-11	230.122	394.609	624.731	2168	0.28816	non-hypermutator	IBC
GEL-2386138-12	803.869	228.599	1032.47	2649	0.389758	non-hypermutator	IBC
GEL-2655516-12	0	0	0	19432	0	non-hypermutator	IBC
GEL-2793565-11	302.676	0	302.676	1834	0.165036	non-hypermutator	IBC
GEL-2645464-11	1004.54	734.158	1738.7	10698	0.162526	non-hypermutator	IBC
GEL-2423514-11	1125.48	1216.31	2341.8	2773	0.844499	APOBEC hypermutator	IBC
GEL-2386138-11	0	0	0	2080	0	non-hypermutator	IBC
GEL-2425225-11	853.265	1096.91	1950.17	11658	0.167282	non-hypermutator	IBC
GEL-2434707-11	345.061	0	345.061	2127	0.162229	non-hypermutator	IBC
GEL-2835692-11	7053.7	3311.3	10365	10365	1	APOBEC hypermutator	IBC
GEL-2878171-11	276.603	0	276.603	3072	0.0900399	non-hypermutator	IBC
GEL-2319071-11	12124.5	11030.7	23155.2	23912	0.96835	APOBEC hypermutator	IBC
GEL-2054099-11	0	460.121	460.121	2561	0.179665	non-hypermutator	IBC
GEL-2201243-11	0	0	0	1994	0	non-hypermutator	IBC
GEL-2359414-11	0	0	0	4448	0	non-hypermutator	IBC
GEL-2905033-11	0	1191.85	1191.85	10133	0.117621	non-hypermutator	IBC
GEL-2251643-11	754.932	0	754.932	9192	0.0821292	non-hypermutator	IBC
GEL-2626300-11	0	0	0	3495	0	non-hypermutator	IBC
GEL-2221246-11	0	0	0	2935	0	non-hypermutator	IBC
GEL-2743211-11	0	0	0	3059	0	non-hypermutator	IBC
GEL-2083671-11	10374.8	15632.2	26007	26007	1	APOBEC hypermutator	IBC
GEL-2939858-11	8305.67	2147.89	10453.6	12355	0.846099	APOBEC hypermutator	IBC
GEL-2669177-11	0	0	0	4672	0	non-hypermutator	IBC
GEL-2057338-11	508.849	232.941	741.79	2683	0.276478	non-hypermutator	IBC
GEL-2507072-11	5174.24	3202.81	8377.05	11887	0.704724	non-hypermutator	IBC
GEL-2647582-11	0	0	0	8807	0	non-hypermutator	IBC
GEL-2688339-11	0	0	0	4017	0	non-hypermutator	IBC
GEL-2500266-11	870.679	0	870.679	5581	0.156008	non-hypermutator	IBC
GEL-2198876-11	0	0	0	12345	0	non-hypermutator	IBC
GEL-2251961-11	230.961	0	230.961	3515	0.0657073	non-hypermutator	IBC
GEL-2477579-11	524.297	0	524.297	7927	0.0661407	non-hypermutator	IBC
GEL-2690439-11	0	0	0	2860	0	non-hypermutator	IBC
GEL-2377277-11	1982.31	1211.69	3193.99	7181	0.444784	non-hypermutator	IBC
GEL-2615807-11	286.472	0	286.472	1969	0.145491	non-hypermutator	IBC
GEL-2250952-11	4101.6	4182.01	8283.61	15197	0.545082	non-hypermutator	IBC
GEL-2672939-11	452.685	0	452.685	3671	0.123314	non-hypermutator	IBC
GEL-2717311-11	1952.1	6221.39	8173.49	11935	0.684834	non-hypermutator	IBC
GEL-2907656-11	0	0	0	6191	0	non-hypermutator	IBC
GEL-2337327-11	0	0	0	9069	0	non-hypermutator	IBC
GEL-2307631-11	533.797	1156.78	1690.58	6354	0.266065	non-hypermutator	IBC
GEL-2017531-11	0	680.079	680.079	6052	0.112373	non-hypermutator	IBC
GEL-2080096-11	513.923	0	513.923	2850	0.180324	non-hypermutator	IBC
GEL-2308100-11	4340.46	4104.98	8445.44	14014	0.602643	non-hypermutator	IBC
GEL-2353231-11	0	0	0	1639	0	non-hypermutator	IBC
GEL-2731528-11	0	0	0	1964	0	non-hypermutator	IBC
GEL-2467043-11	857.371	1078.58	1935.95	8262	0.23432	non-hypermutator	IBC
GEL-2094178-11	755.45	253.709	1009.16	2822	0.357604	non-hypermutator	IBC
GEL-2209235-11	0	0	0	2290	0	non-hypermutator	IBC
GEL-2692047-11	0	0	0	1808	0	non-hypermutator	IBC
GEL-2517014-11	0	0	0	1333	0	non-hypermutator	IBC
GEL-2030264-11	9688.27	21189.4	30877.7	32868	0.939445	APOBEC hypermutator	IBC
GEL-2863656-11	0	0	0	2305	0	non-hypermutator	IBC
GEL-2718301-11	7320.91	9413.27	16734.2	17837	0.938173	APOBEC hypermutator	IBC
GEL-2006734-11	0	0	0	2311	0	non-hypermutator	IBC
GEL-2192039-11	0	0	0	5960	0	non-hypermutator	IBC
GEL-2184867-11	0	750.024	750.024	8415	0.0891294	non-hypermutator	IBC
GEL-2100988-11	12556.1	0	12556.1	17324	0.724783	non-hypermutator	IBC
GEL-2131362-11	796.002	0	796.002	3127	0.254558	non-hypermutator	IBC
GEL-2849269-11	573.629	911.819	1485.45	5674	0.261799	non-hypermutator	IBC
GEL-2536953-11	1141.46	2004.29	3145.75	13566	0.231885	non-hypermutator	IBC
GEL-2708317-11	312.513	0	312.513	2331	0.134068	non-hypermutator	IBC
GEL-2313556-11	0	0	0	10480	0	non-hypermutator	IBC
GEL-2693464-11	0	0	0	4437	0	non-hypermutator	IBC
GEL-2393867-11	0	0	0	5890	0	non-hypermutator	IBC
GEL-2441318-11	0	566.738	566.738	2807	0.201902	non-hypermutator	IBC
GEL-2211540-11	0	0	0	6680	0	non-hypermutator	IBC
GEL-2237470-11	183.656	0	183.656	2752	0.0667353	non-hypermutator	IBC
GEL-2087746-11	0	0	0	2567	0	non-hypermutator	IBC
GEL-2278075-11	1081.92	1150.45	2232.37	12099	0.184509	non-hypermutator	IBC
GEL-2369225-11	0	0	0	1600	0	non-hypermutator	IBC
GEL-2511764-11	0	0	0	3985	0	non-hypermutator	IBC
GEL-2120125-11	0	805.062	805.062	8381	0.096058	non-hypermutator	IBC
GEL-2294925-11	3806.18	1879.79	5685.97	7029	0.80893	APOBEC hypermutator	IBC
GEL-2818613-11	462.844	230	692.844	2414	0.287011	non-hypermutator	IBC
GEL-2462583-11	1241.59	0	1241.59	7462	0.166388	non-hypermutator	IBC
GEL-2131227-11	563.779	0	563.779	3071	0.183582	non-hypermutator	IBC
GEL-2908898-11	0	0	0	711	0	non-hypermutator	IBC
GEL-2200313-11	2076.25	2128.22	4204.47	6183	0.680005	non-hypermutator	IBC
GEL-2276877-11	616.146	427.062	1043.21	5049	0.206617	non-hypermutator	IBC
GEL-2854214-11	219.222	0	219.222	2251	0.0973886	non-hypermutator	IBC
GEL-2717588-11	82191.9	145164	227356	227356	1	APOBEC hypermutator	IBC
GEL-2069266-11	0	0	0	5312	0	non-hypermutator	IBC
GEL-2146780-11	0	0	0	6073	0	non-hypermutator	IBC
GEL-2403687-11	485.96	0	485.96	1774	0.273935	non-hypermutator	IBC
GEL-2557642-11	288.288	0	288.288	2280	0.126442	non-hypermutator	IBC
GEL-2631514-11	0	0	0	7723	0	non-hypermutator	IBC
GEL-2314747-11	237.565	179.832	417.397	2343	0.178146	non-hypermutator	IBC
GEL-2365332-11	0	0	0	3014	0	non-hypermutator	IBC
GEL-2561532-11	0	0	0	10146	0	non-hypermutator	IBC
GEL-2937790-11	0	0	0	1580	0	non-hypermutator	IBC
GEL-2522513-11	838.147	546.239	1384.39	3462	0.399881	non-hypermutator	IBC
GEL-2266836-11	2192.98	0	2192.98	4549	0.48208	non-hypermutator	IBC
GEL-2939712-11	0	0	0	2579	0	non-hypermutator	IBC
GEL-2063396-11	394.225	206.226	600.45	2661	0.225648	non-hypermutator	IBC
GEL-2143816-11	401.567	0	401.567	5429	0.0739671	non-hypermutator	IBC
GEL-2263131-11	0	0	0	9874	0	non-hypermutator	IBC
GEL-2405810-11	361.29	0	361.29	2449	0.147525	non-hypermutator	IBC
GEL-2007643-11	251.937	0	251.937	2813	0.0895617	non-hypermutator	IBC
GEL-2883946-11	0	0	0	1607	0	non-hypermutator	IBC
GEL-2850750-11	0	0	0	5443	0	non-hypermutator	IBC
GEL-2243400-11	0	0	0	8978	0	non-hypermutator	IBC
GEL-2723542-11	0	0	0	1657	0	non-hypermutator	IBC
GEL-2898438-11	275.011	0	275.011	1930	0.142493	non-hypermutator	IBC
GEL-2748092-11	0	0	0	1552	0	non-hypermutator	IBC
GEL-2494743-11	1177.19	633.706	1810.89	3137	0.577269	non-hypermutator	IBC
GEL-2607622-11	1369.39	1565.49	2934.88	8749	0.335453	non-hypermutator	IBC
GEL-2692251-11	0	2436.77	2436.77	27661	0.0880941	non-hypermutator	IBC
GEL-2913334-11	0	570.593	570.593	8374	0.0681386	non-hypermutator	IBC
GEL-2831671-11	4828.77	5370.23	10199	10199	1	APOBEC hypermutator	IBC
GEL-2131846-11	385.563	1534.88	1920.44	3403	0.564338	non-hypermutator	IBC
GEL-2167055-11	871.955	1129.62	2001.57	4518	0.443022	non-hypermutator	IBC
GEL-2567396-11	875.923	1072.3	1948.23	10496	0.185616	non-hypermutator	IBC
GEL-2321144-11	9564.41	17309.6	26874.1	28916	0.929383	APOBEC hypermutator	IBC
GEL-2309422-11	426.776	0	426.776	2286	0.186691	non-hypermutator	IBC
GEL-2769755-11	4730.4	1050.98	5781.37	12124	0.476854	non-hypermutator	IBC
GEL-2717819-11	3204.74	11134.4	14339.2	14943	0.95959	APOBEC hypermutator	IBC
GEL-2497189-11	0	0	0	9863	0	non-hypermutator	IBC
GEL-2022668-11	0	8046.57	8046.57	22039	0.365106	non-hypermutator	IBC
GEL-2348966-11	0	0	0	5546	0	non-hypermutator	IBC
GEL-2440763-11	0	0	0	14338	0	non-hypermutator	IBC
GEL-2555354-11	0	0	0	4267	0	non-hypermutator	IBC
GEL-2726427-11	0	0	0	1782	0	non-hypermutator	IBC
GEL-2056762-11	368.778	0	368.778	1643	0.224454	non-hypermutator	IBC
GEL-2948476-11	0	0	0	14347	0	non-hypermutator	IBC
GEL-2666388-11	1506.42	0	1506.42	9084	0.165832	non-hypermutator	IBC
GEL-2829937-11	607.743	1315.93	1923.67	7777	0.247354	non-hypermutator	IBC
GEL-2146149-11	317.275	680.874	998.15	3929	0.254047	non-hypermutator	IBC
GEL-2287908-11	0	0	0	2104	0	non-hypermutator	IBC
GEL-2781358-11	0	0	0	2805	0	non-hypermutator	IBC
GEL-2051694-11	2224.97	3791.84	6016.81	14567	0.413044	non-hypermutator	IBC
GEL-2144831-11	213.998	0	213.998	2311	0.0925998	non-hypermutator	IBC
GEL-2257650-11	0	0	0	1568	0	non-hypermutator	IBC
GEL-2833706-11	7952.15	9526.85	17479	17479	1	APOBEC hypermutator	IBC
GEL-2291280-11	566.053	0	566.053	3424	0.165319	non-hypermutator	IBC
GEL-2878531-11	2501.57	1300.03	3801.61	5060	0.751306	non-hypermutator	IBC
GEL-2624852-11	2343.73	3400.54	5744.27	11999	0.478729	non-hypermutator	IBC
GEL-2560452-11	0	2354.88	2354.88	12961	0.18169	non-hypermutator	IBC
GEL-2597366-11	133.759	0	133.759	826	0.161936	non-hypermutator	IBC
GEL-2289110-11	0	0	0	4054	0	non-hypermutator	IBC
GEL-2863124-11	0	0	0	2196	0	non-hypermutator	IBC
GEL-2666371-11	2217.42	0	2217.42	18637	0.118979	non-hypermutator	IBC
GEL-2819573-11	639.112	2910.1	3549.21	6436	0.551462	non-hypermutator	IBC
GEL-2359202-11	1018.28	0	1018.28	3104	0.328055	non-hypermutator	IBC
GEL-2963906-11	1237.81	0	1237.81	6067	0.204024	non-hypermutator	IBC
GEL-2380246-11	134.682	0	134.682	1359	0.0991041	non-hypermutator	IBC
GEL-2905028-11	824.073	549.195	1373.27	6270	0.219022	non-hypermutator	IBC
GEL-2098929-11	1628.74	2828.94	4457.68	9594	0.464633	non-hypermutator	IBC
GEL-2375936-11	418.604	405.333	823.937	4448	0.185238	non-hypermutator	IBC
GEL-2775317-11	499.948	0	499.948	4531	0.11034	non-hypermutator	IBC
GEL-2193374-11	3576.4	0	3576.4	6253	0.571949	non-hypermutator	IBC
GEL-2383147-11	0	0	0	2765	0	non-hypermutator	IBC
GEL-2976631-11	604.583	614.979	1219.56	8320	0.146582	non-hypermutator	IBC
GEL-2666834-11	690.581	0	690.581	2711	0.254733	non-hypermutator	IBC
GEL-2182790-11	0	207.777	207.777	2945	0.0705523	non-hypermutator	IBC
GEL-2397229-11	228.675	0	228.675	1918	0.119226	non-hypermutator	IBC
GEL-2082307-11	1280.37	1805.81	3086.19	7228	0.426976	non-hypermutator	IBC
GEL-2640917-11	0	0	0	1855	0	non-hypermutator	IBC
GEL-2792227-11	0	0	0	3116	0	non-hypermutator	IBC
GEL-2874479-11	379.972	0	379.972	2468	0.15396	non-hypermutator	IBC
GEL-2954908-11	207.968	0	207.968	2250	0.0924303	non-hypermutator	IBC
GEL-2029919-11	0	0	0	3542	0	non-hypermutator	IBC
GEL-2908739-11	428.853	0	428.853	2236	0.191795	non-hypermutator	IBC
GEL-2048841-11	330.211	0	330.211	2709	0.121894	non-hypermutator	IBC
GEL-2078811-11	0	0	0	2698	0	non-hypermutator	IBC
GEL-2160617-11	608.265	0	608.265	2166	0.280824	non-hypermutator	IBC
GEL-2491490-11	286.898	0	286.898	2070	0.138598	non-hypermutator	IBC
GEL-2536469-11	0	0	0	2821	0	non-hypermutator	IBC
GEL-2376250-11	607.721	521.567	1129.29	4915	0.229764	non-hypermutator	IBC
GEL-2621582-11	294.961	246.391	541.352	2145	0.252378	non-hypermutator	IBC
GEL-2721990-11	0	0	0	2853	0	non-hypermutator	IBC
GEL-2490856-11	0	0	0	2068	0	non-hypermutator	IBC
GEL-2031301-11	0	0	0	2400	0	non-hypermutator	IBC
GEL-2243171-11	1198.4	518.796	1717.2	4198	0.409052	non-hypermutator	IBC
GEL-2389719-11	699.833	0	699.833	4538	0.154216	non-hypermutator	IBC
GEL-2953747-11	272.94	0	272.94	3868	0.0705637	non-hypermutator	IBC
GEL-2291144-11	7903.67	7298.36	15202	17780	0.855007	APOBEC hypermutator	IBC
GEL-2617702-11	0	0	0	4259	0	non-hypermutator	IBC
GEL-2010962-11	861.322	703.659	1564.98	2961	0.528531	non-hypermutator	IBC
GEL-2348155-11	6795.45	19213.3	26008.7	30216	0.86076	APOBEC hypermutator	IBC
GEL-2076628-11	29026.7	20017.3	49044	49044	1	APOBEC hypermutator	IBC
GEL-2397936-11	0	0	0	8893	0	non-hypermutator	IBC
GEL-2440156-11	2575.51	1849.51	4425.02	10530	0.420229	non-hypermutator	IBC
GEL-2076693-11	0	822.177	822.177	11331	0.07256	non-hypermutator	IBC
GEL-2593522-11	596.425	0	596.425	2723	0.219032	non-hypermutator	IBC
GEL-2525599-11	308.668	0	308.668	2529	0.122052	non-hypermutator	IBC
GEL-2265557-11	0	0	0	1914	0	non-hypermutator	IBC
GEL-2050140-11	3177.94	0	3177.94	7561	0.420307	non-hypermutator	IBC
GEL-2051516-11	0	0	0	1705	0	non-hypermutator	IBC
GEL-2833159-11	0	0	0	3090	0	non-hypermutator	IBC
GEL-2478497-11	456.676	0	456.676	1915	0.238473	non-hypermutator	IBC
GEL-2533159-11	403.125	0	403.125	2931	0.137539	non-hypermutator	IBC
GEL-2413361-11	0	0	0	3455	0	non-hypermutator	IBC
GEL-2900991-11	0	0	0	2657	0	non-hypermutator	IBC
[truncated: 1,961 more rows]

## Sheet: Sfig. 3g
The data used in Supplementary figure 3G is shared as a part of data for Supplementary figure 3F
