# Supplementary material for: High-depth whole genome sequencing of premalignant breast lesions reveals rearrangement hotspots and personalized management opportunities
Source: Nat Commun. 2026 May 19;17:6931. doi: 10.1038/s41467-026-72952-1 (PMC13389004; doi:10.1038/s41467-026-72952-1)
Supplement: Supplementary file 13 — Source Data [file 41467_2026_72952_MOESM13_ESM.zip › Supplementary_Figure_4b_g.xlsx]

## Sheet: Sfig. 4b
BC_stage	signature	n	signature_prevalence
DCIS	RefSigR1	7	0.0619469
DCIS	RefSigR11	48	0.424779
DCIS	RefSigR2	21	0.185841
DCIS	RefSigR3	1	0.00884956
DCIS	RefSigR4	30	0.265487
DCIS	RefSigR5	14	0.123894
DCIS	RefSigR6a	48	0.424779
DCIS	RefSigR6b	55	0.486726
IBC	RefSigR1	473	0.148462
IBC	RefSigR11	342	0.107345
IBC	RefSigR2	1478	0.463905
IBC	RefSigR3	274	0.0860013
IBC	RefSigR4	1109	0.348085
IBC	RefSigR5	637	0.199937
IBC	RefSigR6a	1015	0.318581
IBC	RefSigR6b	1169	0.366918
IBC	RefSigR8	53	0.0166353
MBC	RefSigR1	136	0.205749
MBC	RefSigR11	97	0.146747
MBC	RefSigR2	416	0.629349
MBC	RefSigR3	42	0.0635401
MBC	RefSigR4	353	0.534039
MBC	RefSigR5	225	0.340393
MBC	RefSigR6a	275	0.416036
MBC	RefSigR6b	364	0.550681
MBC	RefSigR8	5	0.0075643

## Sheet: Sfig. 4c
Sample	ERBB2_amplicon_location	HER2_status	ERBB2_CN
LP2101771-DNA_A01	Other amplicon	positive	23
LP2101773-DNA_A01	Not present in amplicon	negative	4
LP2101775-DNA_A01	ecDNA	positive	29
LP2101779-DNA_A01	ecDNA	positive	24
LP2101782-DNA_A01	ecDNA	positive	41
LP2101785-DNA_A01	Other amplicon	positive	28
LP2101787-DNA_A01	Not present in amplicon	negative	2
LP2101790-DNA_A01	Not present in amplicon	negative	2
LP2101795-DNA_A01	Not present in amplicon	negative	2
LP2101797-DNA_A01	ecDNA	positive	26
LP2101799-DNA_A01	Not present in amplicon	negative	2
LP2101802-DNA_A01	Other amplicon	positive	15
LP2101807-DNA_A01	Not present in amplicon	negative	1
LP2101809-DNA_A01	Other amplicon	positive	19
LP2101811-DNA_A01	Not present in amplicon	negative	2
LP2102307-DNA_A01	Not present in amplicon	negative	1
LP2102308-DNA_A01	Not present in amplicon	positive	24
LP2102309-DNA_A01	Not present in amplicon	negative	2
LP2102310-DNA_A01	ecDNA	positive	34
LP2102311-DNA_A01	Not present in amplicon	negative	0
LP2102316-DNA_A01	ecDNA	positive	68
LP2102318-DNA_A01	Not present in amplicon	negative	7
LP2102319-DNA_A01	Not present in amplicon	positive	33
LP2102321-DNA_A01	Not present in amplicon	negative	6
LP2102322-DNA_A01	Not present in amplicon	negative	2
LP2102324-DNA_A01	ecDNA	positive	71
LP2102325-DNA_A01	Not present in amplicon	negative	2
LP2102326-DNA_A01	Not present in amplicon	negative	2
LP2102327-DNA_A01	Not present in amplicon	positive	39
LP2102328-DNA_A01	Other amplicon	positive	50
LP2102331-DNA_A01	ecDNA	positive	41
LP2102333-DNA_A01	ecDNA	positive	70
LP2102334-DNA_A01	Other amplicon	positive	42
LP2102337-DNA_A01	Other amplicon	positive	25
LP2102346-DNA_A01	Not present in amplicon	negative	2
LP2102347-DNA_A01	Not present in amplicon	negative	4
LP2102348-DNA_A01	Not present in amplicon	negative	1
LP2102349-DNA_A01	ecDNA	positive	56
LP2102350-DNA_A01	Not present in amplicon	negative	3
LP2102351-DNA_A01	Not present in amplicon	positive	40
LP2102352-DNA_A01	ecDNA	positive	64
LP2102353-DNA_A01	Not present in amplicon	negative	2
LP2102354-DNA_A01	Not present in amplicon	positive	64
LP2102355-DNA_A01	Not present in amplicon	negative	2
LP2102356-DNA_A01	Not present in amplicon	negative	2
LP2102357-DNA_A01	Not present in amplicon	positive	3
LP2102359-DNA_A01	Not present in amplicon	negative	4
LP2102360-DNA_A01	ecDNA	positive	16
LP2102361-DNA_A01	Other amplicon	positive	21
LP2102362-DNA_A01	Other amplicon	unclear	18
LP2102363-DNA_A01	Other amplicon	positive	76
LP2102364-DNA_A01	Other amplicon	positive	19
LP2102365-DNA_A01	Not present in amplicon	negative	1
LP2102366-DNA_A01	Other amplicon	positive	23
LP2102376-DNA_A01	Not present in amplicon	positive	8
LP2102377-DNA_A01	Other amplicon	positive	19
LP2102378-DNA_A01	Not present in amplicon	negative	2
LP2102407-DNA_A01	Other amplicon	positive	15
LP2102408-DNA_A01	ecDNA	positive	55
LP2102410-DNA_A01	ecDNA	positive	48
LP2102411-DNA_A01	Not present in amplicon	negative	5
LP2103151-DNA_A01	ecDNA	positive	81
LP2103152-DNA_A01	Not present in amplicon	negative	2
LP2103154-DNA_A01	Not present in amplicon	negative	2
LP2103155-DNA_A01	Not present in amplicon	negative	4
LP2103160-DNA_A01	Not present in amplicon	positive	3
LP2103162-DNA_A01	Not present in amplicon	positive	38
LP2103163-DNA_A01	Not present in amplicon	positive	26
LP2103164-DNA_A01	ecDNA	positive	43
LP2103166-DNA_A01	Not present in amplicon	negative	4
LP2103167-DNA_A01	Other amplicon	positive	48
LP2103168-DNA_A01	Not present in amplicon	negative	4
LP2103171-DNA_A01	Other amplicon	positive	40
LP2103172-DNA_A01	Not present in amplicon	unclear	2
LP2103173-DNA_A01	Not present in amplicon	unclear	4
LP2103174-DNA_A01	Not present in amplicon	negative	2
LP2103177-DNA_A01	ecDNA	positive	45
LP2103178-DNA_A01	Not present in amplicon	negative	2
LP2103179-DNA_A01	Other amplicon	positive	13
LP2103180-DNA_A01	Other amplicon	positive	31
LP2103181-DNA_A01	Not present in amplicon	negative	1
LP2103183-DNA_A01	Not present in amplicon	negative	2
LP2103185-DNA_A01	Not present in amplicon	negative	1
LP2103186-DNA_A01	Not present in amplicon	positive	27
LP2103187-DNA_A01	ecDNA	positive	44
LP2103189-DNA_A01	Not present in amplicon	negative	4
LP2103190-DNA_A01	Other amplicon	positive	18
LP2103195-DNA_A01	Not present in amplicon	negative	4
LP2103197-DNA_A01	Not present in amplicon	unclear	4
LP2103200-DNA_A01	Not present in amplicon	negative	2
LP2103201-DNA_A01	Not present in amplicon	positive	37
LP2103202-DNA_A01	Not present in amplicon	negative	4
LP2103204-DNA_A01	Not present in amplicon	negative	2
LP2103206-DNA_A01	Other amplicon	positive	27
LP2103207-DNA_A01	ecDNA	positive	16
LP2103208-DNA_A01	Other amplicon	positive	31
LP2103209-DNA_A01	Not present in amplicon	negative	1
LP2103218-DNA_A01	Not present in amplicon	negative	2
LP2103219-DNA_A01	Not present in amplicon	negative	3
LP2103220-DNA_A01	Other amplicon	positive	17
LP2103221-DNA_A01	Not present in amplicon	negative	4
LP2103222-DNA_A01	Not present in amplicon	positive	22
LP2103223-DNA_A01	Not present in amplicon	negative	2
LP2103224-DNA_A01	Not present in amplicon	negative	4
LP2103225-DNA_A01	Not present in amplicon	negative	3
LP2103226-DNA_A01	Other amplicon	positive	22
LP2103227-DNA_A01	Not present in amplicon	negative	2
LP2103228-DNA_A01	Other amplicon	positive	116
LP2103229-DNA_A01	Other amplicon	positive	34
LP2103231-DNA_A01	Not present in amplicon	positive	16
LP2103232-DNA_A01	ecDNA	positive	48
LP2103233-DNA_A01	Other amplicon	positive	10
LP2103234-DNA_A01	Other amplicon	positive	74

## Sheet: Sfig. 4d
sample	Grade	Amplicon_classification	HER2_status	SV_burden
LP2101771-DNA_A01	3	ecDNA	HER2+	318
LP2101773-DNA_A01	2	No amplicon	HER2-	3
LP2101775-DNA_A01	3	ecDNA	HER2+	216
LP2101779-DNA_A01	3	ecDNA	HER2+	157
LP2101782-DNA_A01	3	ecDNA	HER2+	130
LP2101785-DNA_A01	3	ecDNA	HER2+	129
LP2101787-DNA_A01	3	No amplicon	HER2-	77
LP2101790-DNA_A01	2	ecDNA	HER2-	65
LP2101795-DNA_A01	2	No amplicon	HER2-	10
LP2101797-DNA_A01	2	ecDNA	HER2+	55
LP2101799-DNA_A01	1	No amplicon	HER2-	0
LP2101802-DNA_A01	2	Other amplicon	HER2+	37
LP2101807-DNA_A01	3	No amplicon	HER2-	128
LP2101809-DNA_A01	2	Other amplicon	HER2+	149
LP2101811-DNA_A01	3	No amplicon	HER2-	256
LP2102307-DNA_A01	1	No amplicon	HER2-	1
LP2102308-DNA_A01	3	ecDNA	HER2+	26
LP2102309-DNA_A01	3	No amplicon	HER2-	7
LP2102310-DNA_A01	3	ecDNA	HER2+	49
LP2102311-DNA_A01	3	Other amplicon	HER2-	209
LP2102316-DNA_A01	3	ecDNA	HER2+	16
LP2102318-DNA_A01	3	No amplicon	HER2-	18
LP2102319-DNA_A01	3	Other amplicon	HER2+	170
LP2102321-DNA_A01	3	ecDNA	HER2-	64
LP2102322-DNA_A01	2	ecDNA	HER2-	91
LP2102324-DNA_A01	3	ecDNA	HER2+	97
LP2102325-DNA_A01	2	ecDNA	HER2-	12
LP2102326-DNA_A01	3	No amplicon	HER2-	29
LP2102327-DNA_A01	3	Other amplicon	HER2+	126
LP2102328-DNA_A01	3	Other amplicon	HER2+	120
LP2102331-DNA_A01	2	ecDNA	HER2+	98
LP2102333-DNA_A01	3	ecDNA	HER2+	78
LP2102334-DNA_A01	3	Other amplicon	HER2+	61
LP2102337-DNA_A01	3	Other amplicon	HER2+	86
LP2102346-DNA_A01	1	No amplicon	HER2-	25
LP2102347-DNA_A01	2	Other amplicon	HER2-	202
LP2102348-DNA_A01	3	No amplicon	HER2-	14
LP2102349-DNA_A01	3	ecDNA	HER2+	129
LP2102350-DNA_A01	3	ecDNA	HER2-	318
LP2102351-DNA_A01	3	Other amplicon	HER2+	108
LP2102352-DNA_A01	3	ecDNA	HER2+	118
LP2102353-DNA_A01	3	ecDNA	HER2-	169
LP2102354-DNA_A01	3	Other amplicon	HER2+	110
LP2102355-DNA_A01	2	No amplicon	HER2-	16
LP2102356-DNA_A01	2	No amplicon	HER2-	0
LP2102357-DNA_A01	2	Other amplicon	HER2+	152
LP2102359-DNA_A01	2	Other amplicon	HER2-	47
LP2102360-DNA_A01	3	ecDNA	HER2+	135
LP2102361-DNA_A01	3	Other amplicon	HER2+	157
LP2102363-DNA_A01	2	Other amplicon	HER2+	80
LP2102364-DNA_A01	2	Other amplicon	HER2+	97
LP2102365-DNA_A01	2	Other amplicon	HER2-	48
LP2102366-DNA_A01	3	ecDNA	HER2+	409
LP2102376-DNA_A01	3	No amplicon	HER2+	13
LP2102377-DNA_A01	3	ecDNA	HER2+	268
LP2102378-DNA_A01	3	Other amplicon	HER2-	57
LP2102407-DNA_A01	3	Other amplicon	HER2+	76
LP2102408-DNA_A01	3	ecDNA	HER2+	39
LP2102410-DNA_A01	3	ecDNA	HER2+	67
LP2102411-DNA_A01	3	Other amplicon	HER2-	148
LP2103151-DNA_A01	3	ecDNA	HER2+	686
LP2103152-DNA_A01	2	Other amplicon	HER2-	28
LP2103154-DNA_A01	3	No amplicon	HER2-	198
LP2103155-DNA_A01	2	No amplicon	HER2-	27
LP2103160-DNA_A01	3	No amplicon	HER2+	25
LP2103162-DNA_A01	2	ecDNA	HER2+	61
LP2103163-DNA_A01	3	No amplicon	HER2+	76
LP2103164-DNA_A01	3	ecDNA	HER2+	418
LP2103166-DNA_A01	3	No amplicon	HER2-	6
LP2103167-DNA_A01	3	Other amplicon	HER2+	250
LP2103168-DNA_A01	2	No amplicon	HER2-	73
LP2103171-DNA_A01	3	Other amplicon	HER2+	168
LP2103174-DNA_A01	2	No amplicon	HER2-	1
LP2103177-DNA_A01	2	ecDNA	HER2+	147
LP2103178-DNA_A01	2	No amplicon	HER2-	0
LP2103179-DNA_A01	3	Other amplicon	HER2+	104
LP2103180-DNA_A01	3	Other amplicon	HER2+	27
LP2103181-DNA_A01	3	No amplicon	HER2-	27
LP2103183-DNA_A01	3	No amplicon	HER2-	9
LP2103185-DNA_A01	3	Other amplicon	HER2-	295
LP2103186-DNA_A01	3	ecDNA	HER2+	689
LP2103187-DNA_A01	2	ecDNA	HER2+	129
LP2103189-DNA_A01	3	No amplicon	HER2-	6
LP2103190-DNA_A01	3	Other amplicon	HER2+	100
LP2103195-DNA_A01	2	No amplicon	HER2-	4
LP2103200-DNA_A01	2	No amplicon	HER2-	22
LP2103201-DNA_A01	3	No amplicon	HER2+	208
LP2103202-DNA_A01	3	Other amplicon	HER2-	128
LP2103204-DNA_A01	2	No amplicon	HER2-	29
LP2103206-DNA_A01	3	Other amplicon	HER2+	135
LP2103207-DNA_A01	3	ecDNA	HER2+	56
LP2103208-DNA_A01	3	Other amplicon	HER2+	44
LP2103209-DNA_A01	2	No amplicon	HER2-	90
LP2103218-DNA_A01	2	No amplicon	HER2-	1
LP2103219-DNA_A01	3	ecDNA	HER2-	28
LP2103220-DNA_A01	2	Other amplicon	HER2+	218
LP2103221-DNA_A01	2	No amplicon	HER2-	1
LP2103222-DNA_A01	2	ecDNA	HER2+	657
LP2103223-DNA_A01	2	No amplicon	HER2-	8
LP2103224-DNA_A01	3	Other amplicon	HER2-	74
LP2103225-DNA_A01	3	No amplicon	HER2-	24
LP2103226-DNA_A01	3	ecDNA	HER2+	360
LP2103227-DNA_A01	2	No amplicon	HER2-	25
LP2103228-DNA_A01	3	Other amplicon	HER2+	194
LP2103229-DNA_A01	3	Other amplicon	HER2+	50
LP2103231-DNA_A01	3	Other amplicon	HER2+	158
LP2103232-DNA_A01	2	ecDNA	HER2+	250
LP2103233-DNA_A01	2	Other amplicon	HER2+	172
LP2103234-DNA_A01	3	Other amplicon	HER2+	92

## Sheet: Sfig. 4e
The data used in Supplementary Figure 4E is shared as a part of data for Supplementary Figure 4D.

## Sheet: Sfig. 4f
Sample	HER2_status	Complexity score	Grade
LP2101771-DNA_A01	HER2+	1.14787	3
LP2101771-DNA_A01	HER2+	0.498035	3
LP2101771-DNA_A01	HER2+	0.61208	3
LP2101771-DNA_A01	HER2+	0.710886	3
LP2101775-DNA_A01	HER2+	0.621677	3
LP2101775-DNA_A01	HER2+	0.686773	3
LP2101779-DNA_A01	HER2+	0.686283	3
LP2101779-DNA_A01	HER2+	0.676796	3
LP2101779-DNA_A01	HER2+	0.551806	3
LP2101779-DNA_A01	HER2+	0.725623	3
LP2101782-DNA_A01	HER2+	0.680531	3
LP2101782-DNA_A01	HER2+	0.605149	3
LP2101782-DNA_A01	HER2+	1.81534	3
LP2101785-DNA_A01	HER2+	0.691607	3
LP2101785-DNA_A01	HER2+	0.908551	3
LP2101785-DNA_A01	HER2+	1.13987	3
LP2101785-DNA_A01	HER2+	1.31525e-10	3
LP2101785-DNA_A01	HER2+	0.0767473	3
LP2101790-DNA_A01	HER2-	0.36784	2
LP2101790-DNA_A01	HER2-	0.936485	2
LP2101790-DNA_A01	HER2-	4.73629e-09	2
LP2101790-DNA_A01	HER2-	0.595438	2
LP2101790-DNA_A01	HER2-	0.661461	2
LP2101790-DNA_A01	HER2-	1.09367	2
LP2101790-DNA_A01	HER2-	0.960128	2
LP2101797-DNA_A01	HER2+	0.663671	2
LP2101797-DNA_A01	HER2+	0	2
LP2101802-DNA_A01	HER2+	0.82625	2
LP2101809-DNA_A01	HER2+	0.684255	2
LP2101809-DNA_A01	HER2+	1.00938	2
LP2102308-DNA_A01	HER2+	1.09441	3
LP2102310-DNA_A01	HER2+	0.681177	3
LP2102311-DNA_A01	HER2-	1.01854	3
LP2102316-DNA_A01	HER2+	1.6341e-09	3
LP2102316-DNA_A01	HER2+	0	3
LP2102316-DNA_A01	HER2+	0.693073	3
LP2102316-DNA_A01	HER2+	1.44422	3
LP2102316-DNA_A01	HER2+	0.906543	3
LP2102319-DNA_A01	HER2+	1.56691	3
LP2102319-DNA_A01	HER2+	0	3
LP2102319-DNA_A01	HER2+	0.678109	3
LP2102321-DNA_A01	HER2-	1.86961	3
LP2102322-DNA_A01	HER2-	1.0437	2
LP2102322-DNA_A01	HER2-	0.551795	2
LP2102322-DNA_A01	HER2-	0.540624	2
LP2102322-DNA_A01	HER2-	0.681641	2
LP2102322-DNA_A01	HER2-	0.692441	2
LP2102322-DNA_A01	HER2-	1.59172	2
LP2102322-DNA_A01	HER2-	0	2
LP2102324-DNA_A01	HER2+	0.468405	3
LP2102324-DNA_A01	HER2+	1.46973	3
LP2102324-DNA_A01	HER2+	0.590986	3
LP2102325-DNA_A01	HER2-	0.902688	2
LP2102325-DNA_A01	HER2-	0.487912	2
LP2102325-DNA_A01	HER2-	0	2
LP2102327-DNA_A01	HER2+	1.00571	3
LP2102327-DNA_A01	HER2+	0.0203677	3
LP2102327-DNA_A01	HER2+	0.68409	3
LP2102327-DNA_A01	HER2+	0.906622	3
LP2102327-DNA_A01	HER2+	0.654375	3
LP2102327-DNA_A01	HER2+	4.84308e-10	3
LP2102328-DNA_A01	HER2+	1.2714	3
LP2102328-DNA_A01	HER2+	0.900465	3
LP2102331-DNA_A01	HER2+	1.36966	2
LP2102331-DNA_A01	HER2+	0.684322	2
LP2102331-DNA_A01	HER2+	1.14638	2
LP2102331-DNA_A01	HER2+	0	2
LP2102331-DNA_A01	HER2+	0.932952	2
LP2102331-DNA_A01	HER2+	1.79283	2
LP2102331-DNA_A01	HER2+	0.692723	2
LP2102333-DNA_A01	HER2+	0.650993	3
LP2102333-DNA_A01	HER2+	0.397447	3
LP2102334-DNA_A01	HER2+	0.813476	3
LP2102337-DNA_A01	HER2+	1.05591	3
LP2102337-DNA_A01	HER2+	0.669875	3
LP2102347-DNA_A01	HER2-	0.655532	2
LP2102349-DNA_A01	HER2+	1.04096	3
LP2102349-DNA_A01	HER2+	0.672881	3
LP2102349-DNA_A01	HER2+	0.690913	3
LP2102350-DNA_A01	HER2-	1.53655	3
LP2102350-DNA_A01	HER2-	1.2025	3
LP2102350-DNA_A01	HER2-	0.691046	3
LP2102351-DNA_A01	HER2+	0.649691	3
LP2102352-DNA_A01	HER2+	0.692648	3
LP2102353-DNA_A01	HER2-	1.89622	3
LP2102353-DNA_A01	HER2-	0.880211	3
LP2102354-DNA_A01	HER2+	1.50204	3
LP2102357-DNA_A01	HER2+	0.983231	2
LP2102357-DNA_A01	HER2+	0	2
LP2102359-DNA_A01	HER2-	1.49275	2
LP2102359-DNA_A01	HER2-	1.17032	2
LP2102359-DNA_A01	HER2-	3.32859e-09	2
LP2102360-DNA_A01	HER2+	0.685469	3
LP2102360-DNA_A01	HER2+	0.632997	3
LP2102361-DNA_A01	HER2+	1.87176	3
LP2102361-DNA_A01	HER2+	1.03566	3
LP2102361-DNA_A01	HER2+	0.776054	3
LP2102361-DNA_A01	HER2+	0	3
LP2102363-DNA_A01	HER2+	1.33663	2
LP2102363-DNA_A01	HER2+	0	2
LP2102364-DNA_A01	HER2+	0.858234	2
LP2102364-DNA_A01	HER2+	1.13062	2
LP2102365-DNA_A01	HER2-	1.27181	2
LP2102365-DNA_A01	HER2-	0.713559	2
LP2102366-DNA_A01	HER2+	0.610271	3
LP2102366-DNA_A01	HER2+	0.68942	3
LP2102366-DNA_A01	HER2+	1.28284	3
LP2102366-DNA_A01	HER2+	1.30111	3
LP2102377-DNA_A01	HER2+	1.70376	3
LP2102377-DNA_A01	HER2+	0.660431	3
LP2102377-DNA_A01	HER2+	0.692034	3
LP2102377-DNA_A01	HER2+	0	3
LP2102377-DNA_A01	HER2+	1.10537	3
LP2102378-DNA_A01	HER2-	0.99233	3
LP2102378-DNA_A01	HER2-	1.67866	3
LP2102378-DNA_A01	HER2-	1.28071	3
LP2102378-DNA_A01	HER2-	0.286926	3
LP2102378-DNA_A01	HER2-	0.637214	3
LP2102378-DNA_A01	HER2-	1.02249	3
LP2102378-DNA_A01	HER2-	0.620611	3
LP2102407-DNA_A01	HER2+	1.05872	3
LP2102408-DNA_A01	HER2+	0.726766	3
LP2102408-DNA_A01	HER2+	0.583846	3
LP2102410-DNA_A01	HER2+	1.08908	3
LP2102411-DNA_A01	HER2-	0.666079	3
LP2103151-DNA_A01	HER2+	1.50946	3
LP2103151-DNA_A01	HER2+	0.873915	3
LP2103151-DNA_A01	HER2+	0.405131	3
LP2103151-DNA_A01	HER2+	0.604254	3
LP2103151-DNA_A01	HER2+	0.691725	3
LP2103152-DNA_A01	HER2-	0	2
LP2103152-DNA_A01	HER2-	0.917028	2
LP2103152-DNA_A01	HER2-	0	2
LP2103162-DNA_A01	HER2+	0.892572	2
LP2103164-DNA_A01	HER2+	0.691243	3
LP2103167-DNA_A01	HER2+	1.34741	3
LP2103167-DNA_A01	HER2+	9.50574e-11	3
LP2103167-DNA_A01	HER2+	0	3
LP2103167-DNA_A01	HER2+	1.05561	3
LP2103167-DNA_A01	HER2+	0.675764	3
LP2103167-DNA_A01	HER2+	1.01449	3
LP2103171-DNA_A01	HER2+	1.21661	3
LP2103177-DNA_A01	HER2+	0.887955	2
LP2103179-DNA_A01	HER2+	1.11873	3
LP2103180-DNA_A01	HER2+	1.12627	3
LP2103185-DNA_A01	HER2-	1.05302	3
LP2103185-DNA_A01	HER2-	0.468863	3
LP2103185-DNA_A01	HER2-	0.756512	3
LP2103185-DNA_A01	HER2-	2.36172	3
LP2103186-DNA_A01	HER2+	0.67911	3
LP2103186-DNA_A01	HER2+	0.851213	3
LP2103186-DNA_A01	HER2+	0.437239	3
LP2103186-DNA_A01	HER2+	0.593003	3
LP2103186-DNA_A01	HER2+	0.639627	3
LP2103186-DNA_A01	HER2+	0.659749	3
LP2103186-DNA_A01	HER2+	0.739599	3
LP2103187-DNA_A01	HER2+	1.31172	2
LP2103190-DNA_A01	HER2+	1.1736	3
LP2103190-DNA_A01	HER2+	1.69645	3
LP2103202-DNA_A01	HER2-	0.900073	3
LP2103206-DNA_A01	HER2+	1.92193	3
LP2103207-DNA_A01	HER2+	0.644763	3
LP2103207-DNA_A01	HER2+	0.692438	3
LP2103207-DNA_A01	HER2+	0	3
LP2103208-DNA_A01	HER2+	0.692647	3
LP2103208-DNA_A01	HER2+	0.4165	3
LP2103219-DNA_A01	HER2-	1.59302	3
LP2103220-DNA_A01	HER2+	1.87196	2
LP2103222-DNA_A01	HER2+	0.54955	2
LP2103222-DNA_A01	HER2+	0.623685	2
LP2103222-DNA_A01	HER2+	0.981726	2
LP2103222-DNA_A01	HER2+	0.636893	2
LP2103222-DNA_A01	HER2+	0.53326	2
LP2103222-DNA_A01	HER2+	1.12858	2
LP2103222-DNA_A01	HER2+	0.637503	2
LP2103222-DNA_A01	HER2+	1.22147	2
LP2103222-DNA_A01	HER2+	0	2
LP2103222-DNA_A01	HER2+	1.20708	2
LP2103222-DNA_A01	HER2+	0.664794	2
LP2103224-DNA_A01	HER2-	1.56862	3
LP2103226-DNA_A01	HER2+	0.652154	3
LP2103226-DNA_A01	HER2+	1.45414	3
LP2103228-DNA_A01	HER2+	0.989537	3
LP2103229-DNA_A01	HER2+	1.69036	3
LP2103231-DNA_A01	HER2+	1.11603	3
LP2103231-DNA_A01	HER2+	1.32602	3
LP2103232-DNA_A01	HER2+	1.04104	2
LP2103232-DNA_A01	HER2+	1.44194	2
LP2103233-DNA_A01	HER2+	0.529113	2
LP2103233-DNA_A01	HER2+	0.709634	2
LP2103233-DNA_A01	HER2+	0	2
LP2103233-DNA_A01	HER2+	0.459511	2
LP2103234-DNA_A01	HER2+	1.09236	3
LP2103234-DNA_A01	HER2+	0	3
LP2103234-DNA_A01	HER2+	0.621677	3
LP2103234-DNA_A01	HER2+	1.00453	3

## Sheet: Sfig. 4g
Sample	P53_pathway	Amplicon
LP2101771-DNA_A01	disrupted	Amplicon present
LP2101773-DNA_A01	proficient	Amplicon absent
LP2101775-DNA_A01	disrupted	Amplicon present
LP2101779-DNA_A01	disrupted	Amplicon present
LP2101782-DNA_A01	disrupted	Amplicon present
LP2101785-DNA_A01	proficient	Amplicon present
LP2101787-DNA_A01	proficient	Amplicon absent
LP2101790-DNA_A01	disrupted	Amplicon present
LP2101795-DNA_A01	proficient	Amplicon absent
LP2101797-DNA_A01	disrupted	Amplicon present
LP2101799-DNA_A01	proficient	Amplicon absent
LP2101802-DNA_A01	proficient	Amplicon present
LP2101807-DNA_A01	disrupted	Amplicon absent
LP2101809-DNA_A01	disrupted	Amplicon present
LP2101811-DNA_A01	disrupted	Amplicon absent
LP2102307-DNA_A01	proficient	Amplicon absent
LP2102308-DNA_A01	proficient	Amplicon present
LP2102309-DNA_A01	disrupted	Amplicon absent
LP2102310-DNA_A01	disrupted	Amplicon present
LP2102311-DNA_A01	disrupted	Amplicon present
LP2102316-DNA_A01	disrupted	Amplicon present
LP2102318-DNA_A01	proficient	Amplicon absent
LP2102319-DNA_A01	disrupted	Amplicon present
LP2102321-DNA_A01	proficient	Amplicon present
LP2102322-DNA_A01	disrupted	Amplicon present
LP2102324-DNA_A01	disrupted	Amplicon present
LP2102325-DNA_A01	proficient	Amplicon present
LP2102326-DNA_A01	proficient	Amplicon absent
LP2102327-DNA_A01	disrupted	Amplicon present
LP2102328-DNA_A01	disrupted	Amplicon present
LP2102331-DNA_A01	disrupted	Amplicon present
LP2102333-DNA_A01	disrupted	Amplicon present
LP2102334-DNA_A01	disrupted	Amplicon present
LP2102337-DNA_A01	disrupted	Amplicon present
LP2102346-DNA_A01	proficient	Amplicon absent
LP2102347-DNA_A01	proficient	Amplicon present
LP2102348-DNA_A01	proficient	Amplicon absent
LP2102349-DNA_A01	disrupted	Amplicon present
LP2102350-DNA_A01	disrupted	Amplicon present
LP2102351-DNA_A01	disrupted	Amplicon present
LP2102352-DNA_A01	disrupted	Amplicon present
LP2102353-DNA_A01	disrupted	Amplicon present
LP2102354-DNA_A01	proficient	Amplicon present
LP2102355-DNA_A01	proficient	Amplicon absent
LP2102356-DNA_A01	proficient	Amplicon absent
LP2102357-DNA_A01	proficient	Amplicon present
LP2102359-DNA_A01	disrupted	Amplicon present
LP2102360-DNA_A01	proficient	Amplicon present
LP2102361-DNA_A01	disrupted	Amplicon present
LP2102362-DNA_A01	disrupted	Amplicon present
LP2102363-DNA_A01	proficient	Amplicon present
LP2102364-DNA_A01	disrupted	Amplicon present
LP2102365-DNA_A01	disrupted	Amplicon present
LP2102366-DNA_A01	disrupted	Amplicon present
LP2102376-DNA_A01	proficient	Amplicon absent
LP2102377-DNA_A01	proficient	Amplicon present
LP2102378-DNA_A01	proficient	Amplicon present
LP2102407-DNA_A01	proficient	Amplicon present
LP2102408-DNA_A01	disrupted	Amplicon present
LP2102410-DNA_A01	disrupted	Amplicon present
LP2102411-DNA_A01	disrupted	Amplicon present
LP2103151-DNA_A01	disrupted	Amplicon present
LP2103152-DNA_A01	proficient	Amplicon present
LP2103154-DNA_A01	disrupted	Amplicon absent
LP2103155-DNA_A01	disrupted	Amplicon absent
LP2103160-DNA_A01	disrupted	Amplicon absent
LP2103162-DNA_A01	proficient	Amplicon present
LP2103163-DNA_A01	disrupted	Amplicon absent
LP2103164-DNA_A01	disrupted	Amplicon present
LP2103166-DNA_A01	proficient	Amplicon absent
LP2103167-DNA_A01	disrupted	Amplicon present
LP2103168-DNA_A01	proficient	Amplicon absent
LP2103171-DNA_A01	disrupted	Amplicon present
LP2103172-DNA_A01	proficient	Amplicon absent
LP2103173-DNA_A01	proficient	Amplicon present
LP2103174-DNA_A01	proficient	Amplicon absent
LP2103177-DNA_A01	disrupted	Amplicon present
LP2103178-DNA_A01	proficient	Amplicon absent
LP2103179-DNA_A01	disrupted	Amplicon present
LP2103180-DNA_A01	disrupted	Amplicon present
LP2103181-DNA_A01	proficient	Amplicon absent
LP2103183-DNA_A01	disrupted	Amplicon absent
LP2103185-DNA_A01	disrupted	Amplicon present
LP2103186-DNA_A01	proficient	Amplicon present
LP2103187-DNA_A01	disrupted	Amplicon present
LP2103189-DNA_A01	proficient	Amplicon absent
LP2103190-DNA_A01	disrupted	Amplicon present
LP2103195-DNA_A01	proficient	Amplicon absent
LP2103197-DNA_A01	proficient	Amplicon present
LP2103200-DNA_A01	proficient	Amplicon absent
LP2103201-DNA_A01	disrupted	Amplicon absent
LP2103202-DNA_A01	disrupted	Amplicon present
LP2103204-DNA_A01	proficient	Amplicon absent
LP2103206-DNA_A01	disrupted	Amplicon present
LP2103207-DNA_A01	disrupted	Amplicon present
LP2103208-DNA_A01	disrupted	Amplicon present
LP2103209-DNA_A01	disrupted	Amplicon absent
LP2103218-DNA_A01	proficient	Amplicon absent
LP2103219-DNA_A01	proficient	Amplicon present
LP2103220-DNA_A01	proficient	Amplicon present
LP2103221-DNA_A01	proficient	Amplicon absent
LP2103222-DNA_A01	disrupted	Amplicon present
LP2103223-DNA_A01	proficient	Amplicon absent
LP2103224-DNA_A01	proficient	Amplicon present
LP2103225-DNA_A01	disrupted	Amplicon absent
LP2103226-DNA_A01	disrupted	Amplicon present
LP2103227-DNA_A01	proficient	Amplicon absent
LP2103228-DNA_A01	disrupted	Amplicon present
LP2103229-DNA_A01	disrupted	Amplicon present
LP2103231-DNA_A01	disrupted	Amplicon present
LP2103232-DNA_A01	proficient	Amplicon present
LP2103233-DNA_A01	disrupted	Amplicon present
LP2103234-DNA_A01	disrupted	Amplicon present
