# Supplementary material for: High-depth whole genome sequencing of premalignant breast lesions reveals rearrangement hotspots and personalized management opportunities
Source: Nat Commun. 2026 May 19;17:6931. doi: 10.1038/s41467-026-72952-1 (PMC13389004; doi:10.1038/s41467-026-72952-1)
Supplement: Supplementary file 13 — Source Data [file 41467_2026_72952_MOESM13_ESM.zip › Supplementary_Figure_5.xlsx]

## Sheet: Sfig. 5A
Sample	Hotspot	SV_count_in_hotspots	Hotspot-amplicon region overlapping 2 hotspots	Rearrangement overlapping 2 hotspots	Hotspot-amplicon overlap
LP2101771-DNA_A01	chr1_0.7mb	0			absent
LP2101771-DNA_A01	chr1_66.7mb	0			absent
LP2101771-DNA_A01	chr1_234.6mb	8			absent
LP2101771-DNA_A01	chr2_182.8mb	0			absent
LP2101771-DNA_A01	chr3_3.3mb	1			absent
LP2101771-DNA_A01	chr3_47.1mb	0			absent
LP2101771-DNA_A01	chr3_148.2mb	0			absent
LP2101771-DNA_A01	chr4_0.4mb	0			absent
LP2101771-DNA_A01	chr4_91.1mb	0			absent
LP2101771-DNA_A01	chr5_36.7mb	0			absent
LP2101771-DNA_A01	chr5_44.2mb	0			absent
LP2101771-DNA_A01	chr6_107mb	0			absent
LP2101771-DNA_A01	chr6_151.8mb	0			absent
LP2101771-DNA_A01	chr7_69.6mb	0			absent
LP2101771-DNA_A01	chr8_1.6mb	0			absent
LP2101771-DNA_A01	chr8_67.2mb	0			absent
LP2101771-DNA_A01	chr8_89.6mb	0			absent
LP2101771-DNA_A01	chr8_116.6mb	0			absent
LP2101771-DNA_A01	chr8_127.8mb	3			absent
LP2101771-DNA_A01	chr8_141.3mb	2			absent
LP2101771-DNA_A01	chr9_139.4mb	0			absent
LP2101771-DNA_A01	chr11_34.5mb	0			absent
LP2101771-DNA_A01	chr11_65.2mb	0			absent
LP2101771-DNA_A01	chr11_95.6mb	0			absent
LP2101771-DNA_A01	chr12_11.8mb	0			absent
LP2101771-DNA_A01	chr12_69mb	0			absent
LP2101771-DNA_A01	chr12_75.9mb	0			absent
LP2101771-DNA_A01	chr12_98.9mb	0			absent
LP2101771-DNA_A01	chr14_37.9mb	0			absent
LP2101771-DNA_A01	chr14_67.7mb	0			absent
LP2101771-DNA_A01	chr17_26.8mb	1			absent
LP2101771-DNA_A01	chr17_37.7mb	0			absent
LP2101771-DNA_A01	chr20_47.4mb	3			absent
LP2101773-DNA_A01	chr1_0.7mb	0			absent
LP2101773-DNA_A01	chr1_66.7mb	0			absent
LP2101773-DNA_A01	chr1_234.6mb	0			absent
LP2101773-DNA_A01	chr2_182.8mb	0			absent
LP2101773-DNA_A01	chr3_3.3mb	0			absent
LP2101773-DNA_A01	chr3_47.1mb	0			absent
LP2101773-DNA_A01	chr3_148.2mb	0			absent
LP2101773-DNA_A01	chr4_0.4mb	0			absent
LP2101773-DNA_A01	chr4_91.1mb	0			absent
LP2101773-DNA_A01	chr5_36.7mb	0			absent
LP2101773-DNA_A01	chr5_44.2mb	0			absent
LP2101773-DNA_A01	chr6_107mb	0			absent
LP2101773-DNA_A01	chr6_151.8mb	0			absent
LP2101773-DNA_A01	chr7_69.6mb	0			absent
LP2101773-DNA_A01	chr8_1.6mb	0			absent
LP2101773-DNA_A01	chr8_67.2mb	0			absent
LP2101773-DNA_A01	chr8_89.6mb	0			absent
LP2101773-DNA_A01	chr8_116.6mb	0			absent
LP2101773-DNA_A01	chr8_127.8mb	0			absent
LP2101773-DNA_A01	chr8_141.3mb	0			absent
LP2101773-DNA_A01	chr9_139.4mb	0			absent
LP2101773-DNA_A01	chr11_34.5mb	0			absent
LP2101773-DNA_A01	chr11_65.2mb	0			absent
LP2101773-DNA_A01	chr11_95.6mb	0			absent
LP2101773-DNA_A01	chr12_11.8mb	0			absent
LP2101773-DNA_A01	chr12_69mb	0			absent
LP2101773-DNA_A01	chr12_75.9mb	0			absent
LP2101773-DNA_A01	chr12_98.9mb	0			absent
LP2101773-DNA_A01	chr14_37.9mb	0			absent
LP2101773-DNA_A01	chr14_67.7mb	0			absent
LP2101773-DNA_A01	chr17_26.8mb	0			absent
LP2101773-DNA_A01	chr17_37.7mb	0			absent
LP2101773-DNA_A01	chr20_47.4mb	0			absent
LP2101775-DNA_A01	chr1_0.7mb	0			absent
LP2101775-DNA_A01	chr1_66.7mb	0			absent
LP2101775-DNA_A01	chr1_234.6mb	1			absent
LP2101775-DNA_A01	chr2_182.8mb	0			absent
LP2101775-DNA_A01	chr3_3.3mb	0			absent
LP2101775-DNA_A01	chr3_47.1mb	0			absent
LP2101775-DNA_A01	chr3_148.2mb	0			absent
LP2101775-DNA_A01	chr4_0.4mb	0			absent
LP2101775-DNA_A01	chr4_91.1mb	0			absent
LP2101775-DNA_A01	chr5_36.7mb	0			absent
LP2101775-DNA_A01	chr5_44.2mb	0			absent
LP2101775-DNA_A01	chr6_107mb	0			absent
LP2101775-DNA_A01	chr6_151.8mb	0			absent
LP2101775-DNA_A01	chr7_69.6mb	0			absent
LP2101775-DNA_A01	chr8_1.6mb	0			absent
LP2101775-DNA_A01	chr8_67.2mb	0			absent
LP2101775-DNA_A01	chr8_89.6mb	0			absent
LP2101775-DNA_A01	chr8_116.6mb	0			absent
LP2101775-DNA_A01	chr8_127.8mb	0			absent
LP2101775-DNA_A01	chr8_141.3mb	0			absent
LP2101775-DNA_A01	chr9_139.4mb	0			absent
LP2101775-DNA_A01	chr11_34.5mb	0			absent
LP2101775-DNA_A01	chr11_65.2mb	0			absent
LP2101775-DNA_A01	chr11_95.6mb	0			absent
LP2101775-DNA_A01	chr12_11.8mb	4			absent
LP2101775-DNA_A01	chr12_69mb	0			absent
LP2101775-DNA_A01	chr12_75.9mb	0			absent
LP2101775-DNA_A01	chr12_98.9mb	0			absent
LP2101775-DNA_A01	chr14_37.9mb	0			absent
LP2101775-DNA_A01	chr14_67.7mb	0			absent
LP2101775-DNA_A01	chr17_26.8mb	12			absent
LP2101775-DNA_A01	chr17_37.7mb	1			present
LP2101775-DNA_A01	chr20_47.4mb	0			absent
LP2101779-DNA_A01	chr1_0.7mb	0			absent
LP2101779-DNA_A01	chr1_66.7mb	0			absent
LP2101779-DNA_A01	chr1_234.6mb	0			absent
LP2101779-DNA_A01	chr2_182.8mb	0			absent
LP2101779-DNA_A01	chr3_3.3mb	0			absent
LP2101779-DNA_A01	chr3_47.1mb	0			absent
LP2101779-DNA_A01	chr3_148.2mb	0			absent
LP2101779-DNA_A01	chr4_0.4mb	0			absent
LP2101779-DNA_A01	chr4_91.1mb	0			absent
LP2101779-DNA_A01	chr5_36.7mb	0			absent
LP2101779-DNA_A01	chr5_44.2mb	0			absent
LP2101779-DNA_A01	chr6_107mb	0			absent
LP2101779-DNA_A01	chr6_151.8mb	0			absent
LP2101779-DNA_A01	chr7_69.6mb	0			absent
LP2101779-DNA_A01	chr8_1.6mb	0			absent
LP2101779-DNA_A01	chr8_67.2mb	0			absent
LP2101779-DNA_A01	chr8_89.6mb	0			absent
LP2101779-DNA_A01	chr8_116.6mb	0			absent
LP2101779-DNA_A01	chr8_127.8mb	0			absent
LP2101779-DNA_A01	chr8_141.3mb	0			absent
LP2101779-DNA_A01	chr9_139.4mb	0			absent
LP2101779-DNA_A01	chr11_34.5mb	0			absent
LP2101779-DNA_A01	chr11_65.2mb	0			absent
LP2101779-DNA_A01	chr11_95.6mb	0			absent
LP2101779-DNA_A01	chr12_11.8mb	0			absent
LP2101779-DNA_A01	chr12_69mb	5			present
LP2101779-DNA_A01	chr12_75.9mb	1			absent
LP2101779-DNA_A01	chr12_98.9mb	0			absent
LP2101779-DNA_A01	chr14_37.9mb	0			absent
LP2101779-DNA_A01	chr14_67.7mb	0			absent
LP2101779-DNA_A01	chr17_26.8mb	7		LP2101779-DNA_A01_rearr_g1	absent
LP2101779-DNA_A01	chr17_37.7mb	0			present
LP2101779-DNA_A01	chr20_47.4mb	8		LP2101779-DNA_A01_rearr_g1	absent
LP2101782-DNA_A01	chr1_0.7mb	0			absent
LP2101782-DNA_A01	chr1_66.7mb	0			absent
LP2101782-DNA_A01	chr1_234.6mb	0			absent
LP2101782-DNA_A01	chr2_182.8mb	0			absent
LP2101782-DNA_A01	chr3_3.3mb	0			absent
LP2101782-DNA_A01	chr3_47.1mb	0			absent
LP2101782-DNA_A01	chr3_148.2mb	0			absent
LP2101782-DNA_A01	chr4_0.4mb	0			absent
LP2101782-DNA_A01	chr4_91.1mb	0			absent
LP2101782-DNA_A01	chr5_36.7mb	0			absent
LP2101782-DNA_A01	chr5_44.2mb	0			absent
LP2101782-DNA_A01	chr6_107mb	0			absent
LP2101782-DNA_A01	chr6_151.8mb	0			absent
LP2101782-DNA_A01	chr7_69.6mb	0			absent
LP2101782-DNA_A01	chr8_1.6mb	0			absent
LP2101782-DNA_A01	chr8_67.2mb	0			absent
LP2101782-DNA_A01	chr8_89.6mb	0			absent
LP2101782-DNA_A01	chr8_116.6mb	0			absent
LP2101782-DNA_A01	chr8_127.8mb	0			absent
LP2101782-DNA_A01	chr8_141.3mb	0			absent
LP2101782-DNA_A01	chr9_139.4mb	0			absent
LP2101782-DNA_A01	chr11_34.5mb	0			absent
LP2101782-DNA_A01	chr11_65.2mb	0			absent
LP2101782-DNA_A01	chr11_95.6mb	0			absent
LP2101782-DNA_A01	chr12_11.8mb	0			absent
LP2101782-DNA_A01	chr12_69mb	0			absent
LP2101782-DNA_A01	chr12_75.9mb	0			absent
LP2101782-DNA_A01	chr12_98.9mb	0			absent
LP2101782-DNA_A01	chr14_37.9mb	5			absent
LP2101782-DNA_A01	chr14_67.7mb	0			absent
LP2101782-DNA_A01	chr17_26.8mb	0			absent
LP2101782-DNA_A01	chr17_37.7mb	2			present
LP2101782-DNA_A01	chr20_47.4mb	2			absent
LP2101785-DNA_A01	chr1_0.7mb	0			absent
LP2101785-DNA_A01	chr1_66.7mb	0			absent
LP2101785-DNA_A01	chr1_234.6mb	1			absent
LP2101785-DNA_A01	chr2_182.8mb	0			absent
LP2101785-DNA_A01	chr3_3.3mb	0			absent
LP2101785-DNA_A01	chr3_47.1mb	0			absent
LP2101785-DNA_A01	chr3_148.2mb	0			absent
LP2101785-DNA_A01	chr4_0.4mb	0			absent
LP2101785-DNA_A01	chr4_91.1mb	0			absent
LP2101785-DNA_A01	chr5_36.7mb	0			absent
LP2101785-DNA_A01	chr5_44.2mb	0			absent
LP2101785-DNA_A01	chr6_107mb	0			absent
LP2101785-DNA_A01	chr6_151.8mb	0			absent
LP2101785-DNA_A01	chr7_69.6mb	1			absent
LP2101785-DNA_A01	chr8_1.6mb	0			absent
LP2101785-DNA_A01	chr8_67.2mb	0			absent
LP2101785-DNA_A01	chr8_89.6mb	0			absent
LP2101785-DNA_A01	chr8_116.6mb	0			absent
LP2101785-DNA_A01	chr8_127.8mb	0			absent
LP2101785-DNA_A01	chr8_141.3mb	0			absent
LP2101785-DNA_A01	chr9_139.4mb	0			absent
LP2101785-DNA_A01	chr11_34.5mb	0			absent
LP2101785-DNA_A01	chr11_65.2mb	0			absent
LP2101785-DNA_A01	chr11_95.6mb	2			absent
LP2101785-DNA_A01	chr12_11.8mb	0			absent
LP2101785-DNA_A01	chr12_69mb	0			absent
LP2101785-DNA_A01	chr12_75.9mb	0			absent
LP2101785-DNA_A01	chr12_98.9mb	1			absent
LP2101785-DNA_A01	chr14_37.9mb	0			absent
LP2101785-DNA_A01	chr14_67.7mb	0			absent
LP2101785-DNA_A01	chr17_26.8mb	0			absent
LP2101785-DNA_A01	chr17_37.7mb	0			absent
LP2101785-DNA_A01	chr20_47.4mb	0			absent
LP2101787-DNA_A01	chr1_0.7mb	0			absent
LP2101787-DNA_A01	chr1_66.7mb	0			absent
LP2101787-DNA_A01	chr1_234.6mb	0			absent
LP2101787-DNA_A01	chr2_182.8mb	0			absent
LP2101787-DNA_A01	chr3_3.3mb	0			absent
LP2101787-DNA_A01	chr3_47.1mb	0			absent
LP2101787-DNA_A01	chr3_148.2mb	0			absent
LP2101787-DNA_A01	chr4_0.4mb	0			absent
LP2101787-DNA_A01	chr4_91.1mb	0			absent
LP2101787-DNA_A01	chr5_36.7mb	0			absent
LP2101787-DNA_A01	chr5_44.2mb	0			absent
LP2101787-DNA_A01	chr6_107mb	0			absent
LP2101787-DNA_A01	chr6_151.8mb	1			absent
LP2101787-DNA_A01	chr7_69.6mb	0			absent
LP2101787-DNA_A01	chr8_1.6mb	0			absent
LP2101787-DNA_A01	chr8_67.2mb	0			absent
LP2101787-DNA_A01	chr8_89.6mb	0			absent
LP2101787-DNA_A01	chr8_116.6mb	0			absent
LP2101787-DNA_A01	chr8_127.8mb	0			absent
LP2101787-DNA_A01	chr8_141.3mb	0			absent
LP2101787-DNA_A01	chr9_139.4mb	0			absent
LP2101787-DNA_A01	chr11_34.5mb	0			absent
LP2101787-DNA_A01	chr11_65.2mb	0			absent
LP2101787-DNA_A01	chr11_95.6mb	0			absent
LP2101787-DNA_A01	chr12_11.8mb	0			absent
LP2101787-DNA_A01	chr12_69mb	0			absent
LP2101787-DNA_A01	chr12_75.9mb	0			absent
LP2101787-DNA_A01	chr12_98.9mb	1			absent
LP2101787-DNA_A01	chr14_37.9mb	2			absent
LP2101787-DNA_A01	chr14_67.7mb	0			absent
LP2101787-DNA_A01	chr17_26.8mb	0			absent
LP2101787-DNA_A01	chr17_37.7mb	0			absent
LP2101787-DNA_A01	chr20_47.4mb	0			absent
LP2101790-DNA_A01	chr1_0.7mb	0			absent
LP2101790-DNA_A01	chr1_66.7mb	0			absent
LP2101790-DNA_A01	chr1_234.6mb	0			absent
LP2101790-DNA_A01	chr2_182.8mb	0			absent
LP2101790-DNA_A01	chr3_3.3mb	0			absent
LP2101790-DNA_A01	chr3_47.1mb	0			absent
LP2101790-DNA_A01	chr3_148.2mb	0			absent
LP2101790-DNA_A01	chr4_0.4mb	0			absent
LP2101790-DNA_A01	chr4_91.1mb	0			absent
LP2101790-DNA_A01	chr5_36.7mb	0			absent
LP2101790-DNA_A01	chr5_44.2mb	0			absent
LP2101790-DNA_A01	chr6_107mb	0			absent
LP2101790-DNA_A01	chr6_151.8mb	0			absent
LP2101790-DNA_A01	chr7_69.6mb	0			absent
LP2101790-DNA_A01	chr8_1.6mb	0			absent
LP2101790-DNA_A01	chr8_67.2mb	0			absent
LP2101790-DNA_A01	chr8_89.6mb	0			absent
LP2101790-DNA_A01	chr8_116.6mb	0			absent
LP2101790-DNA_A01	chr8_127.8mb	0			absent
LP2101790-DNA_A01	chr8_141.3mb	0			absent
LP2101790-DNA_A01	chr9_139.4mb	0			absent
LP2101790-DNA_A01	chr11_34.5mb	0			absent
LP2101790-DNA_A01	chr11_65.2mb	0			absent
LP2101790-DNA_A01	chr11_95.6mb	0			absent
LP2101790-DNA_A01	chr12_11.8mb	0			absent
LP2101790-DNA_A01	chr12_69mb	4			present
LP2101790-DNA_A01	chr12_75.9mb	0			absent
LP2101790-DNA_A01	chr12_98.9mb	0			absent
LP2101790-DNA_A01	chr14_37.9mb	0			absent
LP2101790-DNA_A01	chr14_67.7mb	0			absent
LP2101790-DNA_A01	chr17_26.8mb	0			absent
LP2101790-DNA_A01	chr17_37.7mb	0			absent
LP2101790-DNA_A01	chr20_47.4mb	0			absent
LP2101795-DNA_A01	chr1_0.7mb	0			absent
LP2101795-DNA_A01	chr1_66.7mb	0			absent
LP2101795-DNA_A01	chr1_234.6mb	0			absent
LP2101795-DNA_A01	chr2_182.8mb	0			absent
LP2101795-DNA_A01	chr3_3.3mb	0			absent
LP2101795-DNA_A01	chr3_47.1mb	0			absent
LP2101795-DNA_A01	chr3_148.2mb	0			absent
LP2101795-DNA_A01	chr4_0.4mb	0			absent
LP2101795-DNA_A01	chr4_91.1mb	0			absent
LP2101795-DNA_A01	chr5_36.7mb	0			absent
LP2101795-DNA_A01	chr5_44.2mb	0			absent
LP2101795-DNA_A01	chr6_107mb	0			absent
LP2101795-DNA_A01	chr6_151.8mb	0			absent
LP2101795-DNA_A01	chr7_69.6mb	0			absent
LP2101795-DNA_A01	chr8_1.6mb	0			absent
LP2101795-DNA_A01	chr8_67.2mb	0			absent
LP2101795-DNA_A01	chr8_89.6mb	0			absent
LP2101795-DNA_A01	chr8_116.6mb	0			absent
LP2101795-DNA_A01	chr8_127.8mb	0			absent
LP2101795-DNA_A01	chr8_141.3mb	0			absent
LP2101795-DNA_A01	chr9_139.4mb	0			absent
LP2101795-DNA_A01	chr11_34.5mb	0			absent
LP2101795-DNA_A01	chr11_65.2mb	0			absent
LP2101795-DNA_A01	chr11_95.6mb	0			absent
LP2101795-DNA_A01	chr12_11.8mb	0			absent
LP2101795-DNA_A01	chr12_69mb	0			absent
LP2101795-DNA_A01	chr12_75.9mb	0			absent
LP2101795-DNA_A01	chr12_98.9mb	0			absent
LP2101795-DNA_A01	chr14_37.9mb	0			absent
LP2101795-DNA_A01	chr14_67.7mb	0			absent
LP2101795-DNA_A01	chr17_26.8mb	0			absent
LP2101795-DNA_A01	chr17_37.7mb	0			absent
LP2101795-DNA_A01	chr20_47.4mb	0			absent
LP2101797-DNA_A01	chr1_0.7mb	0			absent
LP2101797-DNA_A01	chr1_66.7mb	0			absent
LP2101797-DNA_A01	chr1_234.6mb	0			absent
LP2101797-DNA_A01	chr2_182.8mb	0			absent
LP2101797-DNA_A01	chr3_3.3mb	1			absent
LP2101797-DNA_A01	chr3_47.1mb	0			absent
LP2101797-DNA_A01	chr3_148.2mb	0			absent
LP2101797-DNA_A01	chr4_0.4mb	0			absent
LP2101797-DNA_A01	chr4_91.1mb	0			absent
LP2101797-DNA_A01	chr5_36.7mb	0			absent
LP2101797-DNA_A01	chr5_44.2mb	0			absent
LP2101797-DNA_A01	chr6_107mb	0			absent
LP2101797-DNA_A01	chr6_151.8mb	0			absent
LP2101797-DNA_A01	chr7_69.6mb	0			absent
LP2101797-DNA_A01	chr8_1.6mb	0			absent
LP2101797-DNA_A01	chr8_67.2mb	0			absent
LP2101797-DNA_A01	chr8_89.6mb	0			absent
LP2101797-DNA_A01	chr8_116.6mb	0			absent
LP2101797-DNA_A01	chr8_127.8mb	0			absent
LP2101797-DNA_A01	chr8_141.3mb	0			absent
LP2101797-DNA_A01	chr9_139.4mb	0			absent
LP2101797-DNA_A01	chr11_34.5mb	0			absent
LP2101797-DNA_A01	chr11_65.2mb	0			absent
LP2101797-DNA_A01	chr11_95.6mb	0			absent
LP2101797-DNA_A01	chr12_11.8mb	0			absent
LP2101797-DNA_A01	chr12_69mb	0			absent
LP2101797-DNA_A01	chr12_75.9mb	0			absent
LP2101797-DNA_A01	chr12_98.9mb	0			absent
LP2101797-DNA_A01	chr14_37.9mb	0			absent
LP2101797-DNA_A01	chr14_67.7mb	0			absent
LP2101797-DNA_A01	chr17_26.8mb	3			absent
LP2101797-DNA_A01	chr17_37.7mb	2			present
LP2101797-DNA_A01	chr20_47.4mb	0			absent
LP2101799-DNA_A01	chr1_0.7mb	0			absent
LP2101799-DNA_A01	chr1_66.7mb	0			absent
LP2101799-DNA_A01	chr1_234.6mb	0			absent
LP2101799-DNA_A01	chr2_182.8mb	0			absent
LP2101799-DNA_A01	chr3_3.3mb	0			absent
LP2101799-DNA_A01	chr3_47.1mb	0			absent
LP2101799-DNA_A01	chr3_148.2mb	0			absent
LP2101799-DNA_A01	chr4_0.4mb	0			absent
LP2101799-DNA_A01	chr4_91.1mb	0			absent
LP2101799-DNA_A01	chr5_36.7mb	0			absent
LP2101799-DNA_A01	chr5_44.2mb	0			absent
LP2101799-DNA_A01	chr6_107mb	0			absent
LP2101799-DNA_A01	chr6_151.8mb	0			absent
LP2101799-DNA_A01	chr7_69.6mb	0			absent
LP2101799-DNA_A01	chr8_1.6mb	0			absent
LP2101799-DNA_A01	chr8_67.2mb	0			absent
LP2101799-DNA_A01	chr8_89.6mb	0			absent
LP2101799-DNA_A01	chr8_116.6mb	0			absent
LP2101799-DNA_A01	chr8_127.8mb	0			absent
LP2101799-DNA_A01	chr8_141.3mb	0			absent
LP2101799-DNA_A01	chr9_139.4mb	0			absent
LP2101799-DNA_A01	chr11_34.5mb	0			absent
LP2101799-DNA_A01	chr11_65.2mb	0			absent
LP2101799-DNA_A01	chr11_95.6mb	0			absent
LP2101799-DNA_A01	chr12_11.8mb	0			absent
LP2101799-DNA_A01	chr12_69mb	0			absent
LP2101799-DNA_A01	chr12_75.9mb	0			absent
LP2101799-DNA_A01	chr12_98.9mb	0			absent
LP2101799-DNA_A01	chr14_37.9mb	0			absent
LP2101799-DNA_A01	chr14_67.7mb	0			absent
LP2101799-DNA_A01	chr17_26.8mb	0			absent
LP2101799-DNA_A01	chr17_37.7mb	0			absent
LP2101799-DNA_A01	chr20_47.4mb	0			absent
LP2101802-DNA_A01	chr1_0.7mb	0			absent
LP2101802-DNA_A01	chr1_66.7mb	0			absent
LP2101802-DNA_A01	chr1_234.6mb	0			absent
LP2101802-DNA_A01	chr2_182.8mb	1			absent
LP2101802-DNA_A01	chr3_3.3mb	0			absent
LP2101802-DNA_A01	chr3_47.1mb	0			absent
LP2101802-DNA_A01	chr3_148.2mb	0			absent
LP2101802-DNA_A01	chr4_0.4mb	1			absent
LP2101802-DNA_A01	chr4_91.1mb	0			absent
LP2101802-DNA_A01	chr5_36.7mb	0			absent
LP2101802-DNA_A01	chr5_44.2mb	0			absent
LP2101802-DNA_A01	chr6_107mb	0			absent
LP2101802-DNA_A01	chr6_151.8mb	0			absent
LP2101802-DNA_A01	chr7_69.6mb	0			absent
LP2101802-DNA_A01	chr8_1.6mb	0			absent
LP2101802-DNA_A01	chr8_67.2mb	0			absent
LP2101802-DNA_A01	chr8_89.6mb	0			absent
LP2101802-DNA_A01	chr8_116.6mb	0			absent
LP2101802-DNA_A01	chr8_127.8mb	0			absent
LP2101802-DNA_A01	chr8_141.3mb	0			absent
LP2101802-DNA_A01	chr9_139.4mb	0			absent
LP2101802-DNA_A01	chr11_34.5mb	0			absent
LP2101802-DNA_A01	chr11_65.2mb	0			absent
LP2101802-DNA_A01	chr11_95.6mb	0			absent
LP2101802-DNA_A01	chr12_11.8mb	0			absent
LP2101802-DNA_A01	chr12_69mb	0			absent
LP2101802-DNA_A01	chr12_75.9mb	0			absent
LP2101802-DNA_A01	chr12_98.9mb	0			absent
LP2101802-DNA_A01	chr14_37.9mb	0			absent
LP2101802-DNA_A01	chr14_67.7mb	0			absent
LP2101802-DNA_A01	chr17_26.8mb	0			absent
LP2101802-DNA_A01	chr17_37.7mb	1			present
LP2101802-DNA_A01	chr20_47.4mb	0			absent
LP2101807-DNA_A01	chr1_0.7mb	0			absent
LP2101807-DNA_A01	chr1_66.7mb	0			absent
LP2101807-DNA_A01	chr1_234.6mb	0			absent
LP2101807-DNA_A01	chr2_182.8mb	0			absent
LP2101807-DNA_A01	chr3_3.3mb	0			absent
LP2101807-DNA_A01	chr3_47.1mb	1			absent
LP2101807-DNA_A01	chr3_148.2mb	0			absent
LP2101807-DNA_A01	chr4_0.4mb	0			absent
LP2101807-DNA_A01	chr4_91.1mb	1			absent
LP2101807-DNA_A01	chr5_36.7mb	0			absent
LP2101807-DNA_A01	chr5_44.2mb	0			absent
LP2101807-DNA_A01	chr6_107mb	0			absent
LP2101807-DNA_A01	chr6_151.8mb	0			absent
LP2101807-DNA_A01	chr7_69.6mb	0			absent
LP2101807-DNA_A01	chr8_1.6mb	1			absent
LP2101807-DNA_A01	chr8_67.2mb	0			absent
LP2101807-DNA_A01	chr8_89.6mb	0			absent
LP2101807-DNA_A01	chr8_116.6mb	0			absent
LP2101807-DNA_A01	chr8_127.8mb	0			absent
LP2101807-DNA_A01	chr8_141.3mb	0			absent
LP2101807-DNA_A01	chr9_139.4mb	1			absent
LP2101807-DNA_A01	chr11_34.5mb	0			absent
LP2101807-DNA_A01	chr11_65.2mb	0			absent
LP2101807-DNA_A01	chr11_95.6mb	0			absent
LP2101807-DNA_A01	chr12_11.8mb	0			absent
LP2101807-DNA_A01	chr12_69mb	0			absent
LP2101807-DNA_A01	chr12_75.9mb	0			absent
LP2101807-DNA_A01	chr12_98.9mb	0			absent
LP2101807-DNA_A01	chr14_37.9mb	0			absent
LP2101807-DNA_A01	chr14_67.7mb	0			absent
LP2101807-DNA_A01	chr17_26.8mb	0			absent
LP2101807-DNA_A01	chr17_37.7mb	0			absent
LP2101807-DNA_A01	chr20_47.4mb	0			absent
LP2101809-DNA_A01	chr1_0.7mb	0			absent
LP2101809-DNA_A01	chr1_66.7mb	0			absent
LP2101809-DNA_A01	chr1_234.6mb	0			absent
LP2101809-DNA_A01	chr2_182.8mb	0			absent
LP2101809-DNA_A01	chr3_3.3mb	0			absent
LP2101809-DNA_A01	chr3_47.1mb	0			absent
LP2101809-DNA_A01	chr3_148.2mb	0			absent
LP2101809-DNA_A01	chr4_0.4mb	0			absent
LP2101809-DNA_A01	chr4_91.1mb	0			absent
LP2101809-DNA_A01	chr5_36.7mb	0			absent
LP2101809-DNA_A01	chr5_44.2mb	0			absent
LP2101809-DNA_A01	chr6_107mb	0			absent
LP2101809-DNA_A01	chr6_151.8mb	0			absent
LP2101809-DNA_A01	chr7_69.6mb	0			absent
LP2101809-DNA_A01	chr8_1.6mb	0			absent
LP2101809-DNA_A01	chr8_67.2mb	0			absent
LP2101809-DNA_A01	chr8_89.6mb	0			absent
LP2101809-DNA_A01	chr8_116.6mb	0			absent
LP2101809-DNA_A01	chr8_127.8mb	0			absent
LP2101809-DNA_A01	chr8_141.3mb	0			absent
LP2101809-DNA_A01	chr9_139.4mb	0			absent
LP2101809-DNA_A01	chr11_34.5mb	0			absent
LP2101809-DNA_A01	chr11_65.2mb	0			absent
LP2101809-DNA_A01	chr11_95.6mb	0			absent
LP2101809-DNA_A01	chr12_11.8mb	0			absent
LP2101809-DNA_A01	chr12_69mb	0			absent
LP2101809-DNA_A01	chr12_75.9mb	0			absent
LP2101809-DNA_A01	chr12_98.9mb	0			absent
LP2101809-DNA_A01	chr14_37.9mb	0			absent
LP2101809-DNA_A01	chr14_67.7mb	0			absent
LP2101809-DNA_A01	chr17_26.8mb	0			absent
LP2101809-DNA_A01	chr17_37.7mb	4			present
LP2101809-DNA_A01	chr20_47.4mb	0			absent
LP2101811-DNA_A01	chr1_0.7mb	0			absent
LP2101811-DNA_A01	chr1_66.7mb	0			absent
LP2101811-DNA_A01	chr1_234.6mb	0			absent
LP2101811-DNA_A01	chr2_182.8mb	4			absent
LP2101811-DNA_A01	chr3_3.3mb	0			absent
LP2101811-DNA_A01	chr3_47.1mb	0			absent
LP2101811-DNA_A01	chr3_148.2mb	0			absent
LP2101811-DNA_A01	chr4_0.4mb	0			absent
LP2101811-DNA_A01	chr4_91.1mb	0			absent
LP2101811-DNA_A01	chr5_36.7mb	0			absent
LP2101811-DNA_A01	chr5_44.2mb	0			absent
LP2101811-DNA_A01	chr6_107mb	0			absent
LP2101811-DNA_A01	chr6_151.8mb	0			absent
LP2101811-DNA_A01	chr7_69.6mb	0			absent
LP2101811-DNA_A01	chr8_1.6mb	0			absent
LP2101811-DNA_A01	chr8_67.2mb	1			absent
LP2101811-DNA_A01	chr8_89.6mb	1			absent
LP2101811-DNA_A01	chr8_116.6mb	0			absent
LP2101811-DNA_A01	chr8_127.8mb	1			absent
LP2101811-DNA_A01	chr8_141.3mb	1			absent
LP2101811-DNA_A01	chr9_139.4mb	0			absent
LP2101811-DNA_A01	chr11_34.5mb	0			absent
LP2101811-DNA_A01	chr11_65.2mb	0			absent
LP2101811-DNA_A01	chr11_95.6mb	0			absent
LP2101811-DNA_A01	chr12_11.8mb	0			absent
LP2101811-DNA_A01	chr12_69mb	0			absent
LP2101811-DNA_A01	chr12_75.9mb	0			absent
LP2101811-DNA_A01	chr12_98.9mb	1			absent
LP2101811-DNA_A01	chr14_37.9mb	1			absent
LP2101811-DNA_A01	chr14_67.7mb	0			absent
LP2101811-DNA_A01	chr17_26.8mb	0			absent
LP2101811-DNA_A01	chr17_37.7mb	0			absent
LP2101811-DNA_A01	chr20_47.4mb	0			absent
LP2102307-DNA_A01	chr1_0.7mb	0			absent
LP2102307-DNA_A01	chr1_66.7mb	0			absent
LP2102307-DNA_A01	chr1_234.6mb	0			absent
LP2102307-DNA_A01	chr2_182.8mb	0			absent
LP2102307-DNA_A01	chr3_3.3mb	0			absent
LP2102307-DNA_A01	chr3_47.1mb	0			absent
LP2102307-DNA_A01	chr3_148.2mb	0			absent
LP2102307-DNA_A01	chr4_0.4mb	0			absent
LP2102307-DNA_A01	chr4_91.1mb	0			absent
LP2102307-DNA_A01	chr5_36.7mb	0			absent
LP2102307-DNA_A01	chr5_44.2mb	0			absent
LP2102307-DNA_A01	chr6_107mb	0			absent
LP2102307-DNA_A01	chr6_151.8mb	0			absent
LP2102307-DNA_A01	chr7_69.6mb	0			absent
LP2102307-DNA_A01	chr8_1.6mb	0			absent
LP2102307-DNA_A01	chr8_67.2mb	0			absent
LP2102307-DNA_A01	chr8_89.6mb	0			absent
LP2102307-DNA_A01	chr8_116.6mb	0			absent
LP2102307-DNA_A01	chr8_127.8mb	0			absent
LP2102307-DNA_A01	chr8_141.3mb	0			absent
LP2102307-DNA_A01	chr9_139.4mb	0			absent
LP2102307-DNA_A01	chr11_34.5mb	0			absent
LP2102307-DNA_A01	chr11_65.2mb	0			absent
LP2102307-DNA_A01	chr11_95.6mb	0			absent
LP2102307-DNA_A01	chr12_11.8mb	0			absent
LP2102307-DNA_A01	chr12_69mb	0			absent
LP2102307-DNA_A01	chr12_75.9mb	0			absent
LP2102307-DNA_A01	chr12_98.9mb	0			absent
LP2102307-DNA_A01	chr14_37.9mb	0			absent
LP2102307-DNA_A01	chr14_67.7mb	0			absent
LP2102307-DNA_A01	chr17_26.8mb	0			absent
LP2102307-DNA_A01	chr17_37.7mb	0			absent
LP2102307-DNA_A01	chr20_47.4mb	0			absent
LP2102308-DNA_A01	chr1_0.7mb	0			absent
LP2102308-DNA_A01	chr1_66.7mb	0			absent
LP2102308-DNA_A01	chr1_234.6mb	0			absent
LP2102308-DNA_A01	chr2_182.8mb	0			absent
LP2102308-DNA_A01	chr3_3.3mb	0			absent
LP2102308-DNA_A01	chr3_47.1mb	0			absent
LP2102308-DNA_A01	chr3_148.2mb	0			absent
LP2102308-DNA_A01	chr4_0.4mb	0			absent
LP2102308-DNA_A01	chr4_91.1mb	0			absent
LP2102308-DNA_A01	chr5_36.7mb	0			absent
LP2102308-DNA_A01	chr5_44.2mb	0			absent
LP2102308-DNA_A01	chr6_107mb	0			absent
LP2102308-DNA_A01	chr6_151.8mb	0			absent
LP2102308-DNA_A01	chr7_69.6mb	0			absent
LP2102308-DNA_A01	chr8_1.6mb	0			absent
LP2102308-DNA_A01	chr8_67.2mb	0			absent
LP2102308-DNA_A01	chr8_89.6mb	0			absent
LP2102308-DNA_A01	chr8_116.6mb	0			absent
LP2102308-DNA_A01	chr8_127.8mb	0			absent
LP2102308-DNA_A01	chr8_141.3mb	0			absent
LP2102308-DNA_A01	chr9_139.4mb	0			absent
LP2102308-DNA_A01	chr11_34.5mb	0			absent
LP2102308-DNA_A01	chr11_65.2mb	0			absent
LP2102308-DNA_A01	chr11_95.6mb	0			absent
LP2102308-DNA_A01	chr12_11.8mb	0			absent
LP2102308-DNA_A01	chr12_69mb	0			absent
LP2102308-DNA_A01	chr12_75.9mb	0			absent
LP2102308-DNA_A01	chr12_98.9mb	0			absent
LP2102308-DNA_A01	chr14_37.9mb	0			absent
LP2102308-DNA_A01	chr14_67.7mb	0			absent
LP2102308-DNA_A01	chr17_26.8mb	0			absent
LP2102308-DNA_A01	chr17_37.7mb	0			absent
LP2102308-DNA_A01	chr20_47.4mb	0			absent
LP2102309-DNA_A01	chr1_0.7mb	0			absent
LP2102309-DNA_A01	chr1_66.7mb	0			absent
LP2102309-DNA_A01	chr1_234.6mb	0			absent
LP2102309-DNA_A01	chr2_182.8mb	0			absent
LP2102309-DNA_A01	chr3_3.3mb	0			absent
LP2102309-DNA_A01	chr3_47.1mb	0			absent
LP2102309-DNA_A01	chr3_148.2mb	0			absent
LP2102309-DNA_A01	chr4_0.4mb	0			absent
LP2102309-DNA_A01	chr4_91.1mb	0			absent
LP2102309-DNA_A01	chr5_36.7mb	0			absent
LP2102309-DNA_A01	chr5_44.2mb	0			absent
LP2102309-DNA_A01	chr6_107mb	0			absent
LP2102309-DNA_A01	chr6_151.8mb	0			absent
LP2102309-DNA_A01	chr7_69.6mb	0			absent
LP2102309-DNA_A01	chr8_1.6mb	0			absent
LP2102309-DNA_A01	chr8_67.2mb	0			absent
LP2102309-DNA_A01	chr8_89.6mb	0			absent
LP2102309-DNA_A01	chr8_116.6mb	0			absent
LP2102309-DNA_A01	chr8_127.8mb	0			absent
LP2102309-DNA_A01	chr8_141.3mb	0			absent
LP2102309-DNA_A01	chr9_139.4mb	0			absent
LP2102309-DNA_A01	chr11_34.5mb	0			absent
LP2102309-DNA_A01	chr11_65.2mb	0			absent
LP2102309-DNA_A01	chr11_95.6mb	0			absent
LP2102309-DNA_A01	chr12_11.8mb	0			absent
LP2102309-DNA_A01	chr12_69mb	0			absent
LP2102309-DNA_A01	chr12_75.9mb	0			absent
LP2102309-DNA_A01	chr12_98.9mb	0			absent
LP2102309-DNA_A01	chr14_37.9mb	0			absent
LP2102309-DNA_A01	chr14_67.7mb	0			absent
LP2102309-DNA_A01	chr17_26.8mb	0			absent
LP2102309-DNA_A01	chr17_37.7mb	0			absent
LP2102309-DNA_A01	chr20_47.4mb	0			absent
LP2102310-DNA_A01	chr1_0.7mb	0			absent
LP2102310-DNA_A01	chr1_66.7mb	0			absent
LP2102310-DNA_A01	chr1_234.6mb	0			absent
LP2102310-DNA_A01	chr2_182.8mb	0			absent
LP2102310-DNA_A01	chr3_3.3mb	0			absent
LP2102310-DNA_A01	chr3_47.1mb	0			absent
LP2102310-DNA_A01	chr3_148.2mb	0			absent
LP2102310-DNA_A01	chr4_0.4mb	0			absent
LP2102310-DNA_A01	chr4_91.1mb	0			absent
LP2102310-DNA_A01	chr5_36.7mb	0			absent
LP2102310-DNA_A01	chr5_44.2mb	0			absent
LP2102310-DNA_A01	chr6_107mb	0			absent
LP2102310-DNA_A01	chr6_151.8mb	0			absent
LP2102310-DNA_A01	chr7_69.6mb	0			absent
LP2102310-DNA_A01	chr8_1.6mb	0			absent
LP2102310-DNA_A01	chr8_67.2mb	0			absent
LP2102310-DNA_A01	chr8_89.6mb	0			absent
LP2102310-DNA_A01	chr8_116.6mb	0			absent
LP2102310-DNA_A01	chr8_127.8mb	0			absent
LP2102310-DNA_A01	chr8_141.3mb	0			absent
LP2102310-DNA_A01	chr9_139.4mb	0			absent
LP2102310-DNA_A01	chr11_34.5mb	0			absent
LP2102310-DNA_A01	chr11_65.2mb	0			absent
LP2102310-DNA_A01	chr11_95.6mb	0			absent
LP2102310-DNA_A01	chr12_11.8mb	0			absent
LP2102310-DNA_A01	chr12_69mb	0			absent
LP2102310-DNA_A01	chr12_75.9mb	0			absent
LP2102310-DNA_A01	chr12_98.9mb	0			absent
LP2102310-DNA_A01	chr14_37.9mb	0			absent
LP2102310-DNA_A01	chr14_67.7mb	0			absent
LP2102310-DNA_A01	chr17_26.8mb	0			absent
LP2102310-DNA_A01	chr17_37.7mb	0			present
LP2102310-DNA_A01	chr20_47.4mb	0			absent
LP2102311-DNA_A01	chr1_0.7mb	0			absent
LP2102311-DNA_A01	chr1_66.7mb	0			absent
LP2102311-DNA_A01	chr1_234.6mb	0			absent
LP2102311-DNA_A01	chr2_182.8mb	0			absent
LP2102311-DNA_A01	chr3_3.3mb	0			absent
LP2102311-DNA_A01	chr3_47.1mb	0			absent
LP2102311-DNA_A01	chr3_148.2mb	0			absent
LP2102311-DNA_A01	chr4_0.4mb	0			absent
LP2102311-DNA_A01	chr4_91.1mb	0			absent
LP2102311-DNA_A01	chr5_36.7mb	0			absent
LP2102311-DNA_A01	chr5_44.2mb	0			absent
LP2102311-DNA_A01	chr6_107mb	0			absent
LP2102311-DNA_A01	chr6_151.8mb	0			absent
LP2102311-DNA_A01	chr7_69.6mb	0			absent
LP2102311-DNA_A01	chr8_1.6mb	0			absent
LP2102311-DNA_A01	chr8_67.2mb	0			absent
LP2102311-DNA_A01	chr8_89.6mb	0			absent
LP2102311-DNA_A01	chr8_116.6mb	0			absent
LP2102311-DNA_A01	chr8_127.8mb	0			absent
LP2102311-DNA_A01	chr8_141.3mb	0			absent
LP2102311-DNA_A01	chr9_139.4mb	0			absent
LP2102311-DNA_A01	chr11_34.5mb	0			absent
LP2102311-DNA_A01	chr11_65.2mb	0			absent
LP2102311-DNA_A01	chr11_95.6mb	0			absent
LP2102311-DNA_A01	chr12_11.8mb	0			absent
LP2102311-DNA_A01	chr12_69mb	0			absent
LP2102311-DNA_A01	chr12_75.9mb	0			absent
LP2102311-DNA_A01	chr12_98.9mb	0			absent
LP2102311-DNA_A01	chr14_37.9mb	0			absent
LP2102311-DNA_A01	chr14_67.7mb	0			absent
LP2102311-DNA_A01	chr17_26.8mb	0			absent
LP2102311-DNA_A01	chr17_37.7mb	0			absent
LP2102311-DNA_A01	chr20_47.4mb	0			absent
LP2102316-DNA_A01	chr1_0.7mb	0			absent
LP2102316-DNA_A01	chr1_66.7mb	0			absent
LP2102316-DNA_A01	chr1_234.6mb	0			absent
LP2102316-DNA_A01	chr2_182.8mb	0			absent
LP2102316-DNA_A01	chr3_3.3mb	0			absent
LP2102316-DNA_A01	chr3_47.1mb	0			absent
LP2102316-DNA_A01	chr3_148.2mb	0			absent
LP2102316-DNA_A01	chr4_0.4mb	0			absent
LP2102316-DNA_A01	chr4_91.1mb	0			absent
LP2102316-DNA_A01	chr5_36.7mb	0			absent
LP2102316-DNA_A01	chr5_44.2mb	0			absent
LP2102316-DNA_A01	chr6_107mb	0			absent
LP2102316-DNA_A01	chr6_151.8mb	0			absent
LP2102316-DNA_A01	chr7_69.6mb	0			absent
LP2102316-DNA_A01	chr8_1.6mb	0			absent
LP2102316-DNA_A01	chr8_67.2mb	0			absent
LP2102316-DNA_A01	chr8_89.6mb	0			absent
LP2102316-DNA_A01	chr8_116.6mb	0			absent
LP2102316-DNA_A01	chr8_127.8mb	0			present
LP2102316-DNA_A01	chr8_141.3mb	0			absent
LP2102316-DNA_A01	chr9_139.4mb	0			absent
LP2102316-DNA_A01	chr11_34.5mb	0			absent
LP2102316-DNA_A01	chr11_65.2mb	0			absent
LP2102316-DNA_A01	chr11_95.6mb	0			absent
LP2102316-DNA_A01	chr12_11.8mb	0			absent
LP2102316-DNA_A01	chr12_69mb	0			absent
LP2102316-DNA_A01	chr12_75.9mb	0			absent
LP2102316-DNA_A01	chr12_98.9mb	0			absent
LP2102316-DNA_A01	chr14_37.9mb	0			absent
LP2102316-DNA_A01	chr14_67.7mb	0			absent
LP2102316-DNA_A01	chr17_26.8mb	1			absent
LP2102316-DNA_A01	chr17_37.7mb	0			present
LP2102316-DNA_A01	chr20_47.4mb	0			absent
LP2102318-DNA_A01	chr1_0.7mb	0			absent
LP2102318-DNA_A01	chr1_66.7mb	0			absent
LP2102318-DNA_A01	chr1_234.6mb	0			absent
LP2102318-DNA_A01	chr2_182.8mb	0			absent
LP2102318-DNA_A01	chr3_3.3mb	0			absent
LP2102318-DNA_A01	chr3_47.1mb	0			absent
LP2102318-DNA_A01	chr3_148.2mb	0			absent
LP2102318-DNA_A01	chr4_0.4mb	0			absent
LP2102318-DNA_A01	chr4_91.1mb	0			absent
LP2102318-DNA_A01	chr5_36.7mb	0			absent
LP2102318-DNA_A01	chr5_44.2mb	0			absent
LP2102318-DNA_A01	chr6_107mb	0			absent
LP2102318-DNA_A01	chr6_151.8mb	0			absent
LP2102318-DNA_A01	chr7_69.6mb	0			absent
LP2102318-DNA_A01	chr8_1.6mb	0			absent
LP2102318-DNA_A01	chr8_67.2mb	0			absent
LP2102318-DNA_A01	chr8_89.6mb	0			absent
LP2102318-DNA_A01	chr8_116.6mb	0			absent
LP2102318-DNA_A01	chr8_127.8mb	0			absent
LP2102318-DNA_A01	chr8_141.3mb	0			absent
LP2102318-DNA_A01	chr9_139.4mb	0			absent
LP2102318-DNA_A01	chr11_34.5mb	0			absent
LP2102318-DNA_A01	chr11_65.2mb	0			absent
LP2102318-DNA_A01	chr11_95.6mb	0			absent
LP2102318-DNA_A01	chr12_11.8mb	0			absent
LP2102318-DNA_A01	chr12_69mb	0			absent
LP2102318-DNA_A01	chr12_75.9mb	0			absent
LP2102318-DNA_A01	chr12_98.9mb	0			absent
LP2102318-DNA_A01	chr14_37.9mb	0			absent
LP2102318-DNA_A01	chr14_67.7mb	0			absent
LP2102318-DNA_A01	chr17_26.8mb	0			absent
LP2102318-DNA_A01	chr17_37.7mb	0			absent
LP2102318-DNA_A01	chr20_47.4mb	0			absent
LP2102319-DNA_A01	chr1_0.7mb	0			absent
LP2102319-DNA_A01	chr1_66.7mb	0			absent
LP2102319-DNA_A01	chr1_234.6mb	2			absent
LP2102319-DNA_A01	chr2_182.8mb	0			absent
LP2102319-DNA_A01	chr3_3.3mb	0			absent
LP2102319-DNA_A01	chr3_47.1mb	0			absent
LP2102319-DNA_A01	chr3_148.2mb	0			absent
LP2102319-DNA_A01	chr4_0.4mb	0			absent
LP2102319-DNA_A01	chr4_91.1mb	0			absent
LP2102319-DNA_A01	chr5_36.7mb	0			absent
LP2102319-DNA_A01	chr5_44.2mb	0			absent
LP2102319-DNA_A01	chr6_107mb	0			absent
LP2102319-DNA_A01	chr6_151.8mb	0			absent
LP2102319-DNA_A01	chr7_69.6mb	0			absent
LP2102319-DNA_A01	chr8_1.6mb	1			absent
LP2102319-DNA_A01	chr8_67.2mb	0			absent
LP2102319-DNA_A01	chr8_89.6mb	1			absent
LP2102319-DNA_A01	chr8_116.6mb	0			absent
LP2102319-DNA_A01	chr8_127.8mb	0			absent
LP2102319-DNA_A01	chr8_141.3mb	0			absent
LP2102319-DNA_A01	chr9_139.4mb	0			absent
LP2102319-DNA_A01	chr11_34.5mb	0			absent
LP2102319-DNA_A01	chr11_65.2mb	0			absent
LP2102319-DNA_A01	chr11_95.6mb	0			absent
LP2102319-DNA_A01	chr12_11.8mb	0			absent
LP2102319-DNA_A01	chr12_69mb	0			absent
LP2102319-DNA_A01	chr12_75.9mb	0			absent
LP2102319-DNA_A01	chr12_98.9mb	0			absent
LP2102319-DNA_A01	chr14_37.9mb	6			absent
LP2102319-DNA_A01	chr14_67.7mb	0			absent
LP2102319-DNA_A01	chr17_26.8mb	0			absent
LP2102319-DNA_A01	chr17_37.7mb	1			absent
LP2102319-DNA_A01	chr20_47.4mb	0			absent
LP2102321-DNA_A01	chr1_0.7mb	0			absent
LP2102321-DNA_A01	chr1_66.7mb	0			absent
LP2102321-DNA_A01	chr1_234.6mb	0			absent
LP2102321-DNA_A01	chr2_182.8mb	0			absent
LP2102321-DNA_A01	chr3_3.3mb	0			absent
LP2102321-DNA_A01	chr3_47.1mb	0			absent
LP2102321-DNA_A01	chr3_148.2mb	0			absent
LP2102321-DNA_A01	chr4_0.4mb	0			absent
LP2102321-DNA_A01	chr4_91.1mb	0			absent
LP2102321-DNA_A01	chr5_36.7mb	0			absent
LP2102321-DNA_A01	chr5_44.2mb	0			absent
LP2102321-DNA_A01	chr6_107mb	0			absent
LP2102321-DNA_A01	chr6_151.8mb	0			absent
LP2102321-DNA_A01	chr7_69.6mb	0			absent
LP2102321-DNA_A01	chr8_1.6mb	0			absent
LP2102321-DNA_A01	chr8_67.2mb	0			absent
LP2102321-DNA_A01	chr8_89.6mb	0			absent
LP2102321-DNA_A01	chr8_116.6mb	0			absent
LP2102321-DNA_A01	chr8_127.8mb	0			absent
LP2102321-DNA_A01	chr8_141.3mb	0			absent
LP2102321-DNA_A01	chr9_139.4mb	0			absent
LP2102321-DNA_A01	chr11_34.5mb	0			absent
LP2102321-DNA_A01	chr11_65.2mb	0			absent
LP2102321-DNA_A01	chr11_95.6mb	0			absent
LP2102321-DNA_A01	chr12_11.8mb	0			absent
LP2102321-DNA_A01	chr12_69mb	0			absent
LP2102321-DNA_A01	chr12_75.9mb	0			absent
LP2102321-DNA_A01	chr12_98.9mb	0			absent
LP2102321-DNA_A01	chr14_37.9mb	0			absent
LP2102321-DNA_A01	chr14_67.7mb	0			absent
LP2102321-DNA_A01	chr17_26.8mb	0			absent
LP2102321-DNA_A01	chr17_37.7mb	0			absent
LP2102321-DNA_A01	chr20_47.4mb	0			absent
LP2102322-DNA_A01	chr1_0.7mb	0			absent
LP2102322-DNA_A01	chr1_66.7mb	0			absent
LP2102322-DNA_A01	chr1_234.6mb	0			absent
LP2102322-DNA_A01	chr2_182.8mb	0			absent
LP2102322-DNA_A01	chr3_3.3mb	0			absent
LP2102322-DNA_A01	chr3_47.1mb	0			absent
LP2102322-DNA_A01	chr3_148.2mb	0			absent
LP2102322-DNA_A01	chr4_0.4mb	0			absent
LP2102322-DNA_A01	chr4_91.1mb	0			absent
LP2102322-DNA_A01	chr5_36.7mb	0			absent
LP2102322-DNA_A01	chr5_44.2mb	0			absent
LP2102322-DNA_A01	chr6_107mb	0			absent
LP2102322-DNA_A01	chr6_151.8mb	1			absent
LP2102322-DNA_A01	chr7_69.6mb	0			absent
LP2102322-DNA_A01	chr8_1.6mb	0			absent
LP2102322-DNA_A01	chr8_67.2mb	0			absent
LP2102322-DNA_A01	chr8_89.6mb	0			absent
LP2102322-DNA_A01	chr8_116.6mb	0			absent
LP2102322-DNA_A01	chr8_127.8mb	0			absent
LP2102322-DNA_A01	chr8_141.3mb	0			absent
LP2102322-DNA_A01	chr9_139.4mb	0			absent
LP2102322-DNA_A01	chr11_34.5mb	0			absent
LP2102322-DNA_A01	chr11_65.2mb	0			absent
LP2102322-DNA_A01	chr11_95.6mb	0			absent
LP2102322-DNA_A01	chr12_11.8mb	0			absent
LP2102322-DNA_A01	chr12_69mb	4			absent
LP2102322-DNA_A01	chr12_75.9mb	0			absent
LP2102322-DNA_A01	chr12_98.9mb	0			absent
LP2102322-DNA_A01	chr14_37.9mb	0			absent
LP2102322-DNA_A01	chr14_67.7mb	0			absent
LP2102322-DNA_A01	chr17_26.8mb	1			absent
LP2102322-DNA_A01	chr17_37.7mb	0			absent
LP2102322-DNA_A01	chr20_47.4mb	0			absent
LP2102324-DNA_A01	chr1_0.7mb	0			absent
LP2102324-DNA_A01	chr1_66.7mb	2			absent
LP2102324-DNA_A01	chr1_234.6mb	1			absent
LP2102324-DNA_A01	chr2_182.8mb	0			absent
LP2102324-DNA_A01	chr3_3.3mb	0			absent
LP2102324-DNA_A01	chr3_47.1mb	0			absent
LP2102324-DNA_A01	chr3_148.2mb	0			absent
LP2102324-DNA_A01	chr4_0.4mb	0			absent
LP2102324-DNA_A01	chr4_91.1mb	0			absent
LP2102324-DNA_A01	chr5_36.7mb	0			absent
LP2102324-DNA_A01	chr5_44.2mb	0			absent
LP2102324-DNA_A01	chr6_107mb	0			absent
LP2102324-DNA_A01	chr6_151.8mb	0			absent
LP2102324-DNA_A01	chr7_69.6mb	1			absent
LP2102324-DNA_A01	chr8_1.6mb	0			absent
LP2102324-DNA_A01	chr8_67.2mb	0			absent
LP2102324-DNA_A01	chr8_89.6mb	0			absent
LP2102324-DNA_A01	chr8_116.6mb	0			absent
LP2102324-DNA_A01	chr8_127.8mb	0			absent
LP2102324-DNA_A01	chr8_141.3mb	0			absent
LP2102324-DNA_A01	chr9_139.4mb	0			absent
LP2102324-DNA_A01	chr11_34.5mb	0			absent
LP2102324-DNA_A01	chr11_65.2mb	0			absent
LP2102324-DNA_A01	chr11_95.6mb	0			absent
LP2102324-DNA_A01	chr12_11.8mb	1			absent
LP2102324-DNA_A01	chr12_69mb	0			absent
LP2102324-DNA_A01	chr12_75.9mb	0			absent
LP2102324-DNA_A01	chr12_98.9mb	0			absent
LP2102324-DNA_A01	chr14_37.9mb	0			absent
LP2102324-DNA_A01	chr14_67.7mb	0			absent
LP2102324-DNA_A01	chr17_26.8mb	3			absent
LP2102324-DNA_A01	chr17_37.7mb	1			present
LP2102324-DNA_A01	chr20_47.4mb	1			absent
LP2102325-DNA_A01	chr1_0.7mb	0			absent
LP2102325-DNA_A01	chr1_66.7mb	0			absent
LP2102325-DNA_A01	chr1_234.6mb	0			absent
LP2102325-DNA_A01	chr2_182.8mb	0			absent
LP2102325-DNA_A01	chr3_3.3mb	0			absent
LP2102325-DNA_A01	chr3_47.1mb	0			absent
LP2102325-DNA_A01	chr3_148.2mb	0			absent
LP2102325-DNA_A01	chr4_0.4mb	0			absent
LP2102325-DNA_A01	chr4_91.1mb	0			absent
LP2102325-DNA_A01	chr5_36.7mb	0			absent
LP2102325-DNA_A01	chr5_44.2mb	0			absent
LP2102325-DNA_A01	chr6_107mb	0			absent
LP2102325-DNA_A01	chr6_151.8mb	0			absent
LP2102325-DNA_A01	chr7_69.6mb	0			absent
LP2102325-DNA_A01	chr8_1.6mb	0			absent
LP2102325-DNA_A01	chr8_67.2mb	0			absent
LP2102325-DNA_A01	chr8_89.6mb	0			absent
LP2102325-DNA_A01	chr8_116.6mb	0			absent
LP2102325-DNA_A01	chr8_127.8mb	0			absent
LP2102325-DNA_A01	chr8_141.3mb	0			absent
LP2102325-DNA_A01	chr9_139.4mb	0			absent
LP2102325-DNA_A01	chr11_34.5mb	0			absent
LP2102325-DNA_A01	chr11_65.2mb	0			absent
LP2102325-DNA_A01	chr11_95.6mb	0			absent
LP2102325-DNA_A01	chr12_11.8mb	0			absent
LP2102325-DNA_A01	chr12_69mb	0			absent
LP2102325-DNA_A01	chr12_75.9mb	0			absent
LP2102325-DNA_A01	chr12_98.9mb	0			absent
LP2102325-DNA_A01	chr14_37.9mb	0			absent
LP2102325-DNA_A01	chr14_67.7mb	0			absent
LP2102325-DNA_A01	chr17_26.8mb	0			absent
LP2102325-DNA_A01	chr17_37.7mb	0			absent
LP2102325-DNA_A01	chr20_47.4mb	0			absent
LP2102326-DNA_A01	chr1_0.7mb	0			absent
LP2102326-DNA_A01	chr1_66.7mb	0			absent
LP2102326-DNA_A01	chr1_234.6mb	0			absent
LP2102326-DNA_A01	chr2_182.8mb	0			absent
LP2102326-DNA_A01	chr3_3.3mb	0			absent
LP2102326-DNA_A01	chr3_47.1mb	0			absent
LP2102326-DNA_A01	chr3_148.2mb	0			absent
LP2102326-DNA_A01	chr4_0.4mb	0			absent
LP2102326-DNA_A01	chr4_91.1mb	0			absent
LP2102326-DNA_A01	chr5_36.7mb	0			absent
LP2102326-DNA_A01	chr5_44.2mb	0			absent
LP2102326-DNA_A01	chr6_107mb	0			absent
LP2102326-DNA_A01	chr6_151.8mb	0			absent
LP2102326-DNA_A01	chr7_69.6mb	0			absent
LP2102326-DNA_A01	chr8_1.6mb	0			absent
LP2102326-DNA_A01	chr8_67.2mb	0			absent
LP2102326-DNA_A01	chr8_89.6mb	0			absent
LP2102326-DNA_A01	chr8_116.6mb	0			absent
LP2102326-DNA_A01	chr8_127.8mb	0			absent
LP2102326-DNA_A01	chr8_141.3mb	0			absent
LP2102326-DNA_A01	chr9_139.4mb	0			absent
LP2102326-DNA_A01	chr11_34.5mb	0			absent
LP2102326-DNA_A01	chr11_65.2mb	0			absent
LP2102326-DNA_A01	chr11_95.6mb	0			absent
LP2102326-DNA_A01	chr12_11.8mb	0			absent
LP2102326-DNA_A01	chr12_69mb	0			absent
LP2102326-DNA_A01	chr12_75.9mb	0			absent
LP2102326-DNA_A01	chr12_98.9mb	0			absent
LP2102326-DNA_A01	chr14_37.9mb	0			absent
LP2102326-DNA_A01	chr14_67.7mb	0			absent
LP2102326-DNA_A01	chr17_26.8mb	0			absent
LP2102326-DNA_A01	chr17_37.7mb	0			absent
LP2102326-DNA_A01	chr20_47.4mb	0			absent
LP2102327-DNA_A01	chr1_0.7mb	0			absent
LP2102327-DNA_A01	chr1_66.7mb	0			absent
LP2102327-DNA_A01	chr1_234.6mb	0			absent
LP2102327-DNA_A01	chr2_182.8mb	0			absent
LP2102327-DNA_A01	chr3_3.3mb	2			absent
LP2102327-DNA_A01	chr3_47.1mb	0			absent
LP2102327-DNA_A01	chr3_148.2mb	1			absent
LP2102327-DNA_A01	chr4_0.4mb	0			absent
LP2102327-DNA_A01	chr4_91.1mb	0			absent
LP2102327-DNA_A01	chr5_36.7mb	0			absent
LP2102327-DNA_A01	chr5_44.2mb	0			absent
LP2102327-DNA_A01	chr6_107mb	0			absent
LP2102327-DNA_A01	chr6_151.8mb	0			absent
LP2102327-DNA_A01	chr7_69.6mb	1			absent
LP2102327-DNA_A01	chr8_1.6mb	0			absent
LP2102327-DNA_A01	chr8_67.2mb	0			absent
LP2102327-DNA_A01	chr8_89.6mb	2			present
LP2102327-DNA_A01	chr8_116.6mb	2			absent
LP2102327-DNA_A01	chr8_127.8mb	3			absent
LP2102327-DNA_A01	chr8_141.3mb	1			absent
LP2102327-DNA_A01	chr9_139.4mb	1			absent
LP2102327-DNA_A01	chr11_34.5mb	0			absent
LP2102327-DNA_A01	chr11_65.2mb	0			absent
LP2102327-DNA_A01	chr11_95.6mb	0			absent
LP2102327-DNA_A01	chr12_11.8mb	1			absent
LP2102327-DNA_A01	chr12_69mb	0			absent
LP2102327-DNA_A01	chr12_75.9mb	0			absent
LP2102327-DNA_A01	chr12_98.9mb	0			absent
LP2102327-DNA_A01	chr14_37.9mb	1			absent
LP2102327-DNA_A01	chr14_67.7mb	0			absent
LP2102327-DNA_A01	chr17_26.8mb	1			absent
LP2102327-DNA_A01	chr17_37.7mb	2			absent
LP2102327-DNA_A01	chr20_47.4mb	0			absent
LP2102328-DNA_A01	chr1_0.7mb	0			absent
LP2102328-DNA_A01	chr1_66.7mb	0			absent
LP2102328-DNA_A01	chr1_234.6mb	0			absent
LP2102328-DNA_A01	chr2_182.8mb	0			absent
LP2102328-DNA_A01	chr3_3.3mb	0			absent
LP2102328-DNA_A01	chr3_47.1mb	0			absent
LP2102328-DNA_A01	chr3_148.2mb	0			absent
LP2102328-DNA_A01	chr4_0.4mb	0			absent
LP2102328-DNA_A01	chr4_91.1mb	0			absent
LP2102328-DNA_A01	chr5_36.7mb	0			absent
LP2102328-DNA_A01	chr5_44.2mb	0			absent
LP2102328-DNA_A01	chr6_107mb	0			absent
LP2102328-DNA_A01	chr6_151.8mb	0			absent
LP2102328-DNA_A01	chr7_69.6mb	2			absent
LP2102328-DNA_A01	chr8_1.6mb	0			absent
LP2102328-DNA_A01	chr8_67.2mb	0			absent
LP2102328-DNA_A01	chr8_89.6mb	0			absent
LP2102328-DNA_A01	chr8_116.6mb	0			absent
LP2102328-DNA_A01	chr8_127.8mb	0			absent
LP2102328-DNA_A01	chr8_141.3mb	0			absent
LP2102328-DNA_A01	chr9_139.4mb	0			absent
LP2102328-DNA_A01	chr11_34.5mb	0			absent
LP2102328-DNA_A01	chr11_65.2mb	0			absent
LP2102328-DNA_A01	chr11_95.6mb	0			absent
LP2102328-DNA_A01	chr12_11.8mb	0			absent
LP2102328-DNA_A01	chr12_69mb	0			absent
LP2102328-DNA_A01	chr12_75.9mb	0			absent
LP2102328-DNA_A01	chr12_98.9mb	0			absent
LP2102328-DNA_A01	chr14_37.9mb	0			absent
LP2102328-DNA_A01	chr14_67.7mb	0			absent
LP2102328-DNA_A01	chr17_26.8mb	0			absent
LP2102328-DNA_A01	chr17_37.7mb	0			present
LP2102328-DNA_A01	chr20_47.4mb	0			absent
LP2102331-DNA_A01	chr1_0.7mb	0			absent
LP2102331-DNA_A01	chr1_66.7mb	0			absent
LP2102331-DNA_A01	chr1_234.6mb	0			absent
LP2102331-DNA_A01	chr2_182.8mb	0			absent
LP2102331-DNA_A01	chr3_3.3mb	0			absent
LP2102331-DNA_A01	chr3_47.1mb	0			absent
LP2102331-DNA_A01	chr3_148.2mb	0			absent
LP2102331-DNA_A01	chr4_0.4mb	0			absent
LP2102331-DNA_A01	chr4_91.1mb	0			absent
LP2102331-DNA_A01	chr5_36.7mb	0			absent
LP2102331-DNA_A01	chr5_44.2mb	0			absent
LP2102331-DNA_A01	chr6_107mb	0			absent
LP2102331-DNA_A01	chr6_151.8mb	2			present
LP2102331-DNA_A01	chr7_69.6mb	0			absent
LP2102331-DNA_A01	chr8_1.6mb	0			absent
LP2102331-DNA_A01	chr8_67.2mb	0			absent
LP2102331-DNA_A01	chr8_89.6mb	0			absent
LP2102331-DNA_A01	chr8_116.6mb	0			absent
LP2102331-DNA_A01	chr8_127.8mb	0			absent
LP2102331-DNA_A01	chr8_141.3mb	0			absent
LP2102331-DNA_A01	chr9_139.4mb	0			absent
LP2102331-DNA_A01	chr11_34.5mb	0			absent
LP2102331-DNA_A01	chr11_65.2mb	1			absent
LP2102331-DNA_A01	chr11_95.6mb	0			absent
LP2102331-DNA_A01	chr12_11.8mb	0			absent
LP2102331-DNA_A01	chr12_69mb	0			absent
LP2102331-DNA_A01	chr12_75.9mb	0			absent
LP2102331-DNA_A01	chr12_98.9mb	0			absent
LP2102331-DNA_A01	chr14_37.9mb	1			absent
LP2102331-DNA_A01	chr14_67.7mb	0			absent
LP2102331-DNA_A01	chr17_26.8mb	0			absent
LP2102331-DNA_A01	chr17_37.7mb	0			present
LP2102331-DNA_A01	chr20_47.4mb	0			absent
LP2102333-DNA_A01	chr1_0.7mb	0			absent
LP2102333-DNA_A01	chr1_66.7mb	0			absent
LP2102333-DNA_A01	chr1_234.6mb	0			absent
LP2102333-DNA_A01	chr2_182.8mb	0			absent
LP2102333-DNA_A01	chr3_3.3mb	0			absent
LP2102333-DNA_A01	chr3_47.1mb	0			absent
LP2102333-DNA_A01	chr3_148.2mb	0			absent
LP2102333-DNA_A01	chr4_0.4mb	0			absent
LP2102333-DNA_A01	chr4_91.1mb	0			absent
LP2102333-DNA_A01	chr5_36.7mb	0			absent
LP2102333-DNA_A01	chr5_44.2mb	0			absent
LP2102333-DNA_A01	chr6_107mb	0			absent
LP2102333-DNA_A01	chr6_151.8mb	0			absent
LP2102333-DNA_A01	chr7_69.6mb	0			absent
LP2102333-DNA_A01	chr8_1.6mb	0			absent
LP2102333-DNA_A01	chr8_67.2mb	0			absent
LP2102333-DNA_A01	chr8_89.6mb	0			absent
LP2102333-DNA_A01	chr8_116.6mb	0			absent
LP2102333-DNA_A01	chr8_127.8mb	0			absent
LP2102333-DNA_A01	chr8_141.3mb	0			absent
LP2102333-DNA_A01	chr9_139.4mb	0			absent
LP2102333-DNA_A01	chr11_34.5mb	0			absent
LP2102333-DNA_A01	chr11_65.2mb	0			absent
LP2102333-DNA_A01	chr11_95.6mb	0			absent
LP2102333-DNA_A01	chr12_11.8mb	0			absent
LP2102333-DNA_A01	chr12_69mb	0			absent
LP2102333-DNA_A01	chr12_75.9mb	0			absent
LP2102333-DNA_A01	chr12_98.9mb	0			absent
LP2102333-DNA_A01	chr14_37.9mb	0			absent
LP2102333-DNA_A01	chr14_67.7mb	0			absent
LP2102333-DNA_A01	chr17_26.8mb	2			absent
LP2102333-DNA_A01	chr17_37.7mb	0			present
LP2102333-DNA_A01	chr20_47.4mb	0			absent
LP2102334-DNA_A01	chr1_0.7mb	0			absent
LP2102334-DNA_A01	chr1_66.7mb	0			absent
LP2102334-DNA_A01	chr1_234.6mb	0			absent
LP2102334-DNA_A01	chr2_182.8mb	0			absent
LP2102334-DNA_A01	chr3_3.3mb	0			absent
LP2102334-DNA_A01	chr3_47.1mb	0			absent
LP2102334-DNA_A01	chr3_148.2mb	0			absent
LP2102334-DNA_A01	chr4_0.4mb	0			absent
LP2102334-DNA_A01	chr4_91.1mb	0			absent
LP2102334-DNA_A01	chr5_36.7mb	0			absent
LP2102334-DNA_A01	chr5_44.2mb	0			absent
LP2102334-DNA_A01	chr6_107mb	0			absent
LP2102334-DNA_A01	chr6_151.8mb	0			absent
LP2102334-DNA_A01	chr7_69.6mb	0			absent
LP2102334-DNA_A01	chr8_1.6mb	0			absent
LP2102334-DNA_A01	chr8_67.2mb	0			absent
LP2102334-DNA_A01	chr8_89.6mb	0			absent
LP2102334-DNA_A01	chr8_116.6mb	0			absent
LP2102334-DNA_A01	chr8_127.8mb	0			absent
LP2102334-DNA_A01	chr8_141.3mb	0			absent
LP2102334-DNA_A01	chr9_139.4mb	0			absent
LP2102334-DNA_A01	chr11_34.5mb	0			absent
LP2102334-DNA_A01	chr11_65.2mb	0			absent
LP2102334-DNA_A01	chr11_95.6mb	0			absent
LP2102334-DNA_A01	chr12_11.8mb	0			absent
LP2102334-DNA_A01	chr12_69mb	0			absent
LP2102334-DNA_A01	chr12_75.9mb	0			absent
LP2102334-DNA_A01	chr12_98.9mb	0			absent
LP2102334-DNA_A01	chr14_37.9mb	0			absent
LP2102334-DNA_A01	chr14_67.7mb	0			absent
LP2102334-DNA_A01	chr17_26.8mb	0			absent
LP2102334-DNA_A01	chr17_37.7mb	0			present
LP2102334-DNA_A01	chr20_47.4mb	0			absent
LP2102337-DNA_A01	chr1_0.7mb	1			absent
LP2102337-DNA_A01	chr1_66.7mb	0			absent
LP2102337-DNA_A01	chr1_234.6mb	0			absent
LP2102337-DNA_A01	chr2_182.8mb	0			absent
LP2102337-DNA_A01	chr3_3.3mb	4			absent
LP2102337-DNA_A01	chr3_47.1mb	0			absent
LP2102337-DNA_A01	chr3_148.2mb	0			absent
LP2102337-DNA_A01	chr4_0.4mb	0			absent
LP2102337-DNA_A01	chr4_91.1mb	0			absent
LP2102337-DNA_A01	chr5_36.7mb	0			absent
LP2102337-DNA_A01	chr5_44.2mb	0			absent
LP2102337-DNA_A01	chr6_107mb	0			absent
LP2102337-DNA_A01	chr6_151.8mb	0			absent
LP2102337-DNA_A01	chr7_69.6mb	0			absent
LP2102337-DNA_A01	chr8_1.6mb	0			absent
LP2102337-DNA_A01	chr8_67.2mb	0			absent
LP2102337-DNA_A01	chr8_89.6mb	0			absent
LP2102337-DNA_A01	chr8_116.6mb	0			absent
LP2102337-DNA_A01	chr8_127.8mb	0			absent
LP2102337-DNA_A01	chr8_141.3mb	0			absent
LP2102337-DNA_A01	chr9_139.4mb	0			absent
LP2102337-DNA_A01	chr11_34.5mb	0			absent
LP2102337-DNA_A01	chr11_65.2mb	0			absent
LP2102337-DNA_A01	chr11_95.6mb	0			absent
LP2102337-DNA_A01	chr12_11.8mb	1			absent
LP2102337-DNA_A01	chr12_69mb	0			absent
LP2102337-DNA_A01	chr12_75.9mb	0			absent
LP2102337-DNA_A01	chr12_98.9mb	0			absent
LP2102337-DNA_A01	chr14_37.9mb	1			absent
LP2102337-DNA_A01	chr14_67.7mb	0			absent
LP2102337-DNA_A01	chr17_26.8mb	2			absent
LP2102337-DNA_A01	chr17_37.7mb	0			present
LP2102337-DNA_A01	chr20_47.4mb	2			absent
LP2102346-DNA_A01	chr1_0.7mb	0			absent
LP2102346-DNA_A01	chr1_66.7mb	0			absent
LP2102346-DNA_A01	chr1_234.6mb	0			absent
LP2102346-DNA_A01	chr2_182.8mb	0			absent
LP2102346-DNA_A01	chr3_3.3mb	0			absent
LP2102346-DNA_A01	chr3_47.1mb	0			absent
LP2102346-DNA_A01	chr3_148.2mb	0			absent
LP2102346-DNA_A01	chr4_0.4mb	0			absent
LP2102346-DNA_A01	chr4_91.1mb	0			absent
LP2102346-DNA_A01	chr5_36.7mb	0			absent
LP2102346-DNA_A01	chr5_44.2mb	0			absent
LP2102346-DNA_A01	chr6_107mb	0			absent
LP2102346-DNA_A01	chr6_151.8mb	0			absent
LP2102346-DNA_A01	chr7_69.6mb	0			absent
LP2102346-DNA_A01	chr8_1.6mb	0			absent
LP2102346-DNA_A01	chr8_67.2mb	0			absent
LP2102346-DNA_A01	chr8_89.6mb	0			absent
LP2102346-DNA_A01	chr8_116.6mb	0			absent
LP2102346-DNA_A01	chr8_127.8mb	0			absent
LP2102346-DNA_A01	chr8_141.3mb	0			absent
LP2102346-DNA_A01	chr9_139.4mb	0			absent
LP2102346-DNA_A01	chr11_34.5mb	0			absent
LP2102346-DNA_A01	chr11_65.2mb	0			absent
LP2102346-DNA_A01	chr11_95.6mb	0			absent
LP2102346-DNA_A01	chr12_11.8mb	0			absent
LP2102346-DNA_A01	chr12_69mb	0			absent
LP2102346-DNA_A01	chr12_75.9mb	0			absent
LP2102346-DNA_A01	chr12_98.9mb	0			absent
LP2102346-DNA_A01	chr14_37.9mb	0			absent
LP2102346-DNA_A01	chr14_67.7mb	0			absent
LP2102346-DNA_A01	chr17_26.8mb	0			absent
LP2102346-DNA_A01	chr17_37.7mb	0			absent
LP2102346-DNA_A01	chr20_47.4mb	0			absent
LP2102347-DNA_A01	chr1_0.7mb	0			absent
LP2102347-DNA_A01	chr1_66.7mb	0			absent
LP2102347-DNA_A01	chr1_234.6mb	0			absent
LP2102347-DNA_A01	chr2_182.8mb	0			absent
LP2102347-DNA_A01	chr3_3.3mb	1			absent
LP2102347-DNA_A01	chr3_47.1mb	0			absent
LP2102347-DNA_A01	chr3_148.2mb	3			absent
LP2102347-DNA_A01	chr4_0.4mb	0			absent
LP2102347-DNA_A01	chr4_91.1mb	0			absent
LP2102347-DNA_A01	chr5_36.7mb	0			absent
LP2102347-DNA_A01	chr5_44.2mb	0			absent
LP2102347-DNA_A01	chr6_107mb	0			absent
LP2102347-DNA_A01	chr6_151.8mb	0			absent
LP2102347-DNA_A01	chr7_69.6mb	0			absent
LP2102347-DNA_A01	chr8_1.6mb	0			absent
LP2102347-DNA_A01	chr8_67.2mb	0			absent
LP2102347-DNA_A01	chr8_89.6mb	0			absent
LP2102347-DNA_A01	chr8_116.6mb	0			absent
LP2102347-DNA_A01	chr8_127.8mb	0			absent
LP2102347-DNA_A01	chr8_141.3mb	0			absent
LP2102347-DNA_A01	chr9_139.4mb	0			absent
LP2102347-DNA_A01	chr11_34.5mb	0			absent
LP2102347-DNA_A01	chr11_65.2mb	0			absent
LP2102347-DNA_A01	chr11_95.6mb	0			absent
LP2102347-DNA_A01	chr12_11.8mb	0			absent
LP2102347-DNA_A01	chr12_69mb	0			absent
LP2102347-DNA_A01	chr12_75.9mb	0			absent
LP2102347-DNA_A01	chr12_98.9mb	2			absent
LP2102347-DNA_A01	chr14_37.9mb	2			absent
LP2102347-DNA_A01	chr14_67.7mb	1			absent
LP2102347-DNA_A01	chr17_26.8mb	0			absent
LP2102347-DNA_A01	chr17_37.7mb	0			absent
LP2102347-DNA_A01	chr20_47.4mb	0			absent
LP2102348-DNA_A01	chr1_0.7mb	0			absent
LP2102348-DNA_A01	chr1_66.7mb	0			absent
LP2102348-DNA_A01	chr1_234.6mb	0			absent
LP2102348-DNA_A01	chr2_182.8mb	0			absent
LP2102348-DNA_A01	chr3_3.3mb	0			absent
LP2102348-DNA_A01	chr3_47.1mb	0			absent
LP2102348-DNA_A01	chr3_148.2mb	0			absent
LP2102348-DNA_A01	chr4_0.4mb	0			absent
LP2102348-DNA_A01	chr4_91.1mb	0			absent
LP2102348-DNA_A01	chr5_36.7mb	0			absent
LP2102348-DNA_A01	chr5_44.2mb	0			absent
LP2102348-DNA_A01	chr6_107mb	0			absent
LP2102348-DNA_A01	chr6_151.8mb	0			absent
LP2102348-DNA_A01	chr7_69.6mb	0			absent
LP2102348-DNA_A01	chr8_1.6mb	0			absent
LP2102348-DNA_A01	chr8_67.2mb	0			absent
LP2102348-DNA_A01	chr8_89.6mb	0			absent
LP2102348-DNA_A01	chr8_116.6mb	0			absent
LP2102348-DNA_A01	chr8_127.8mb	0			absent
LP2102348-DNA_A01	chr8_141.3mb	0			absent
LP2102348-DNA_A01	chr9_139.4mb	0			absent
LP2102348-DNA_A01	chr11_34.5mb	0			absent
LP2102348-DNA_A01	chr11_65.2mb	0			absent
LP2102348-DNA_A01	chr11_95.6mb	0			absent
LP2102348-DNA_A01	chr12_11.8mb	0			absent
LP2102348-DNA_A01	chr12_69mb	0			absent
LP2102348-DNA_A01	chr12_75.9mb	0			absent
LP2102348-DNA_A01	chr12_98.9mb	0			absent
LP2102348-DNA_A01	chr14_37.9mb	0			absent
LP2102348-DNA_A01	chr14_67.7mb	0			absent
LP2102348-DNA_A01	chr17_26.8mb	0			absent
LP2102348-DNA_A01	chr17_37.7mb	0			absent
LP2102348-DNA_A01	chr20_47.4mb	0			absent
LP2102349-DNA_A01	chr1_0.7mb	0			absent
LP2102349-DNA_A01	chr1_66.7mb	0			absent
LP2102349-DNA_A01	chr1_234.6mb	0			absent
LP2102349-DNA_A01	chr2_182.8mb	0			absent
LP2102349-DNA_A01	chr3_3.3mb	6			absent
LP2102349-DNA_A01	chr3_47.1mb	0			absent
LP2102349-DNA_A01	chr3_148.2mb	0			absent
LP2102349-DNA_A01	chr4_0.4mb	0			absent
LP2102349-DNA_A01	chr4_91.1mb	0			absent
LP2102349-DNA_A01	chr5_36.7mb	0			absent
LP2102349-DNA_A01	chr5_44.2mb	0			absent
LP2102349-DNA_A01	chr6_107mb	0			absent
LP2102349-DNA_A01	chr6_151.8mb	0			absent
LP2102349-DNA_A01	chr7_69.6mb	0			absent
LP2102349-DNA_A01	chr8_1.6mb	0			absent
LP2102349-DNA_A01	chr8_67.2mb	0			absent
LP2102349-DNA_A01	chr8_89.6mb	0			absent
LP2102349-DNA_A01	chr8_116.6mb	0			absent
LP2102349-DNA_A01	chr8_127.8mb	0			absent
LP2102349-DNA_A01	chr8_141.3mb	0			absent
LP2102349-DNA_A01	chr9_139.4mb	0			absent
LP2102349-DNA_A01	chr11_34.5mb	0			absent
LP2102349-DNA_A01	chr11_65.2mb	0			absent
LP2102349-DNA_A01	chr11_95.6mb	0			absent
LP2102349-DNA_A01	chr12_11.8mb	0			absent
LP2102349-DNA_A01	chr12_69mb	0			absent
LP2102349-DNA_A01	chr12_75.9mb	0			absent
LP2102349-DNA_A01	chr12_98.9mb	0			absent
LP2102349-DNA_A01	chr14_37.9mb	0			absent
LP2102349-DNA_A01	chr14_67.7mb	0			absent
LP2102349-DNA_A01	chr17_26.8mb	4			absent
LP2102349-DNA_A01	chr17_37.7mb	3			present
LP2102349-DNA_A01	chr20_47.4mb	1			absent
LP2102350-DNA_A01	chr1_0.7mb	0			absent
LP2102350-DNA_A01	chr1_66.7mb	0			absent
LP2102350-DNA_A01	chr1_234.6mb	0			absent
LP2102350-DNA_A01	chr2_182.8mb	1			absent
LP2102350-DNA_A01	chr3_3.3mb	6			absent
LP2102350-DNA_A01	chr3_47.1mb	1			absent
LP2102350-DNA_A01	chr3_148.2mb	0			absent
LP2102350-DNA_A01	chr4_0.4mb	0			absent
LP2102350-DNA_A01	chr4_91.1mb	0			absent
LP2102350-DNA_A01	chr5_36.7mb	0			absent
LP2102350-DNA_A01	chr5_44.2mb	0			absent
LP2102350-DNA_A01	chr6_107mb	0			absent
LP2102350-DNA_A01	chr6_151.8mb	0			absent
LP2102350-DNA_A01	chr7_69.6mb	0			absent
LP2102350-DNA_A01	chr8_1.6mb	0			absent
LP2102350-DNA_A01	chr8_67.2mb	0			absent
LP2102350-DNA_A01	chr8_89.6mb	0			absent
LP2102350-DNA_A01	chr8_116.6mb	0			absent
LP2102350-DNA_A01	chr8_127.8mb	0			absent
LP2102350-DNA_A01	chr8_141.3mb	0			absent
LP2102350-DNA_A01	chr9_139.4mb	0			absent
LP2102350-DNA_A01	chr11_34.5mb	0			absent
LP2102350-DNA_A01	chr11_65.2mb	0			absent
LP2102350-DNA_A01	chr11_95.6mb	0			absent
LP2102350-DNA_A01	chr12_11.8mb	0			absent
LP2102350-DNA_A01	chr12_69mb	0			absent
LP2102350-DNA_A01	chr12_75.9mb	0			absent
LP2102350-DNA_A01	chr12_98.9mb	1			absent
LP2102350-DNA_A01	chr14_37.9mb	1			absent
LP2102350-DNA_A01	chr14_67.7mb	0			absent
LP2102350-DNA_A01	chr17_26.8mb	0			absent
LP2102350-DNA_A01	chr17_37.7mb	0			absent
LP2102350-DNA_A01	chr20_47.4mb	6			absent
LP2102351-DNA_A01	chr1_0.7mb	0			absent
LP2102351-DNA_A01	chr1_66.7mb	0			absent
LP2102351-DNA_A01	chr1_234.6mb	0			absent
LP2102351-DNA_A01	chr2_182.8mb	0			absent
LP2102351-DNA_A01	chr3_3.3mb	0			absent
LP2102351-DNA_A01	chr3_47.1mb	0			absent
LP2102351-DNA_A01	chr3_148.2mb	1			absent
LP2102351-DNA_A01	chr4_0.4mb	0			absent
LP2102351-DNA_A01	chr4_91.1mb	0			absent
LP2102351-DNA_A01	chr5_36.7mb	0			absent
LP2102351-DNA_A01	chr5_44.2mb	0			absent
LP2102351-DNA_A01	chr6_107mb	0			absent
LP2102351-DNA_A01	chr6_151.8mb	0			absent
LP2102351-DNA_A01	chr7_69.6mb	0			absent
LP2102351-DNA_A01	chr8_1.6mb	0			absent
LP2102351-DNA_A01	chr8_67.2mb	0			absent
LP2102351-DNA_A01	chr8_89.6mb	0			absent
LP2102351-DNA_A01	chr8_116.6mb	0			absent
LP2102351-DNA_A01	chr8_127.8mb	0			absent
LP2102351-DNA_A01	chr8_141.3mb	0			absent
LP2102351-DNA_A01	chr9_139.4mb	0			absent
LP2102351-DNA_A01	chr11_34.5mb	0			absent
LP2102351-DNA_A01	chr11_65.2mb	0			absent
LP2102351-DNA_A01	chr11_95.6mb	0			absent
LP2102351-DNA_A01	chr12_11.8mb	0			absent
LP2102351-DNA_A01	chr12_69mb	0			absent
LP2102351-DNA_A01	chr12_75.9mb	0			absent
LP2102351-DNA_A01	chr12_98.9mb	0			absent
LP2102351-DNA_A01	chr14_37.9mb	0			absent
LP2102351-DNA_A01	chr14_67.7mb	0			absent
LP2102351-DNA_A01	chr17_26.8mb	7			absent
LP2102351-DNA_A01	chr17_37.7mb	3			absent
LP2102351-DNA_A01	chr20_47.4mb	0			absent
LP2102352-DNA_A01	chr1_0.7mb	0			absent
LP2102352-DNA_A01	chr1_66.7mb	0			absent
LP2102352-DNA_A01	chr1_234.6mb	0			absent
LP2102352-DNA_A01	chr2_182.8mb	0			absent
LP2102352-DNA_A01	chr3_3.3mb	1			absent
LP2102352-DNA_A01	chr3_47.1mb	0			absent
LP2102352-DNA_A01	chr3_148.2mb	0			absent
LP2102352-DNA_A01	chr4_0.4mb	1			absent
LP2102352-DNA_A01	chr4_91.1mb	1			absent
LP2102352-DNA_A01	chr5_36.7mb	0			absent
LP2102352-DNA_A01	chr5_44.2mb	0			absent
LP2102352-DNA_A01	chr6_107mb	0			absent
LP2102352-DNA_A01	chr6_151.8mb	0			absent
LP2102352-DNA_A01	chr7_69.6mb	2			absent
LP2102352-DNA_A01	chr8_1.6mb	1	LP2102352-DNA_A01_RHAN_g1		present
LP2102352-DNA_A01	chr8_67.2mb	0			absent
LP2102352-DNA_A01	chr8_89.6mb	0			absent
LP2102352-DNA_A01	chr8_116.6mb	0			absent
LP2102352-DNA_A01	chr8_127.8mb	0			absent
LP2102352-DNA_A01	chr8_141.3mb	0			absent
LP2102352-DNA_A01	chr9_139.4mb	0			absent
LP2102352-DNA_A01	chr11_34.5mb	0			absent
LP2102352-DNA_A01	chr11_65.2mb	0			absent
LP2102352-DNA_A01	chr11_95.6mb	0			absent
LP2102352-DNA_A01	chr12_11.8mb	0			absent
LP2102352-DNA_A01	chr12_69mb	0			absent
LP2102352-DNA_A01	chr12_75.9mb	0			absent
LP2102352-DNA_A01	chr12_98.9mb	1			absent
LP2102352-DNA_A01	chr14_37.9mb	0			absent
LP2102352-DNA_A01	chr14_67.7mb	0			absent
LP2102352-DNA_A01	chr17_26.8mb	0			absent
LP2102352-DNA_A01	chr17_37.7mb	0	LP2102352-DNA_A01_RHAN_g1		present
LP2102352-DNA_A01	chr20_47.4mb	1			absent
LP2102353-DNA_A01	chr1_0.7mb	0			absent
LP2102353-DNA_A01	chr1_66.7mb	0			absent
LP2102353-DNA_A01	chr1_234.6mb	0			absent
LP2102353-DNA_A01	chr2_182.8mb	0			absent
LP2102353-DNA_A01	chr3_3.3mb	0			absent
LP2102353-DNA_A01	chr3_47.1mb	0			absent
LP2102353-DNA_A01	chr3_148.2mb	0			absent
LP2102353-DNA_A01	chr4_0.4mb	0			absent
LP2102353-DNA_A01	chr4_91.1mb	0			absent
LP2102353-DNA_A01	chr5_36.7mb	0			absent
LP2102353-DNA_A01	chr5_44.2mb	0			absent
LP2102353-DNA_A01	chr6_107mb	0			absent
LP2102353-DNA_A01	chr6_151.8mb	0			absent
LP2102353-DNA_A01	chr7_69.6mb	0			absent
LP2102353-DNA_A01	chr8_1.6mb	0			absent
LP2102353-DNA_A01	chr8_67.2mb	0			absent
LP2102353-DNA_A01	chr8_89.6mb	0			absent
LP2102353-DNA_A01	chr8_116.6mb	0			absent
LP2102353-DNA_A01	chr8_127.8mb	0			absent
LP2102353-DNA_A01	chr8_141.3mb	0			absent
LP2102353-DNA_A01	chr9_139.4mb	0			absent
LP2102353-DNA_A01	chr11_34.5mb	0			absent
LP2102353-DNA_A01	chr11_65.2mb	0			absent
LP2102353-DNA_A01	chr11_95.6mb	0			absent
LP2102353-DNA_A01	chr12_11.8mb	0			absent
LP2102353-DNA_A01	chr12_69mb	0			absent
LP2102353-DNA_A01	chr12_75.9mb	0			absent
LP2102353-DNA_A01	chr12_98.9mb	0			absent
LP2102353-DNA_A01	chr14_37.9mb	0			absent
LP2102353-DNA_A01	chr14_67.7mb	0			absent
LP2102353-DNA_A01	chr17_26.8mb	0			absent
LP2102353-DNA_A01	chr17_37.7mb	0			absent
LP2102353-DNA_A01	chr20_47.4mb	3			absent
LP2102354-DNA_A01	chr1_0.7mb	0			absent
LP2102354-DNA_A01	chr1_66.7mb	1			absent
LP2102354-DNA_A01	chr1_234.6mb	0			absent
LP2102354-DNA_A01	chr2_182.8mb	0			absent
LP2102354-DNA_A01	chr3_3.3mb	6		LP2102354-DNA_A01_rearr_g1	absent
LP2102354-DNA_A01	chr3_47.1mb	4		LP2102354-DNA_A01_rearr_g1	absent
LP2102354-DNA_A01	chr3_148.2mb	0			absent
LP2102354-DNA_A01	chr4_0.4mb	0			absent
LP2102354-DNA_A01	chr4_91.1mb	0			absent
LP2102354-DNA_A01	chr5_36.7mb	0			absent
LP2102354-DNA_A01	chr5_44.2mb	0			absent
LP2102354-DNA_A01	chr6_107mb	0			absent
LP2102354-DNA_A01	chr6_151.8mb	0			absent
LP2102354-DNA_A01	chr7_69.6mb	0			absent
LP2102354-DNA_A01	chr8_1.6mb	0			absent
LP2102354-DNA_A01	chr8_67.2mb	0			absent
LP2102354-DNA_A01	chr8_89.6mb	0			absent
LP2102354-DNA_A01	chr8_116.6mb	0			absent
LP2102354-DNA_A01	chr8_127.8mb	0			absent
LP2102354-DNA_A01	chr8_141.3mb	0			absent
LP2102354-DNA_A01	chr9_139.4mb	0			absent
LP2102354-DNA_A01	chr11_34.5mb	0			absent
LP2102354-DNA_A01	chr11_65.2mb	0			absent
LP2102354-DNA_A01	chr11_95.6mb	0			absent
LP2102354-DNA_A01	chr12_11.8mb	0			absent
LP2102354-DNA_A01	chr12_69mb	0			absent
LP2102354-DNA_A01	chr12_75.9mb	0			absent
LP2102354-DNA_A01	chr12_98.9mb	0			absent
LP2102354-DNA_A01	chr14_37.9mb	0			absent
LP2102354-DNA_A01	chr14_67.7mb	0			absent
LP2102354-DNA_A01	chr17_26.8mb	0			absent
LP2102354-DNA_A01	chr17_37.7mb	0			absent
LP2102354-DNA_A01	chr20_47.4mb	0			absent
LP2102355-DNA_A01	chr1_0.7mb	0			absent
LP2102355-DNA_A01	chr1_66.7mb	0			absent
LP2102355-DNA_A01	chr1_234.6mb	0			absent
LP2102355-DNA_A01	chr2_182.8mb	0			absent
LP2102355-DNA_A01	chr3_3.3mb	0			absent
LP2102355-DNA_A01	chr3_47.1mb	0			absent
LP2102355-DNA_A01	chr3_148.2mb	0			absent
LP2102355-DNA_A01	chr4_0.4mb	0			absent
LP2102355-DNA_A01	chr4_91.1mb	0			absent
LP2102355-DNA_A01	chr5_36.7mb	0			absent
LP2102355-DNA_A01	chr5_44.2mb	0			absent
LP2102355-DNA_A01	chr6_107mb	0			absent
LP2102355-DNA_A01	chr6_151.8mb	0			absent
LP2102355-DNA_A01	chr7_69.6mb	0			absent
LP2102355-DNA_A01	chr8_1.6mb	1			absent
LP2102355-DNA_A01	chr8_67.2mb	0			absent
LP2102355-DNA_A01	chr8_89.6mb	0			absent
LP2102355-DNA_A01	chr8_116.6mb	0			absent
LP2102355-DNA_A01	chr8_127.8mb	0			absent
LP2102355-DNA_A01	chr8_141.3mb	0			absent
LP2102355-DNA_A01	chr9_139.4mb	0			absent
LP2102355-DNA_A01	chr11_34.5mb	0			absent
LP2102355-DNA_A01	chr11_65.2mb	0			absent
LP2102355-DNA_A01	chr11_95.6mb	0			absent
LP2102355-DNA_A01	chr12_11.8mb	0			absent
LP2102355-DNA_A01	chr12_69mb	0			absent
LP2102355-DNA_A01	chr12_75.9mb	0			absent
LP2102355-DNA_A01	chr12_98.9mb	0			absent
LP2102355-DNA_A01	chr14_37.9mb	0			absent
LP2102355-DNA_A01	chr14_67.7mb	1			absent
LP2102355-DNA_A01	chr17_26.8mb	1			absent
LP2102355-DNA_A01	chr17_37.7mb	0			absent
LP2102355-DNA_A01	chr20_47.4mb	0			absent
LP2102356-DNA_A01	chr1_0.7mb	0			absent
LP2102356-DNA_A01	chr1_66.7mb	0			absent
LP2102356-DNA_A01	chr1_234.6mb	0			absent
LP2102356-DNA_A01	chr2_182.8mb	0			absent
LP2102356-DNA_A01	chr3_3.3mb	0			absent
LP2102356-DNA_A01	chr3_47.1mb	0			absent
LP2102356-DNA_A01	chr3_148.2mb	0			absent
LP2102356-DNA_A01	chr4_0.4mb	0			absent
LP2102356-DNA_A01	chr4_91.1mb	0			absent
LP2102356-DNA_A01	chr5_36.7mb	0			absent
LP2102356-DNA_A01	chr5_44.2mb	0			absent
LP2102356-DNA_A01	chr6_107mb	0			absent
LP2102356-DNA_A01	chr6_151.8mb	0			absent
LP2102356-DNA_A01	chr7_69.6mb	0			absent
LP2102356-DNA_A01	chr8_1.6mb	0			absent
LP2102356-DNA_A01	chr8_67.2mb	0			absent
LP2102356-DNA_A01	chr8_89.6mb	0			absent
LP2102356-DNA_A01	chr8_116.6mb	0			absent
LP2102356-DNA_A01	chr8_127.8mb	0			absent
LP2102356-DNA_A01	chr8_141.3mb	0			absent
LP2102356-DNA_A01	chr9_139.4mb	0			absent
LP2102356-DNA_A01	chr11_34.5mb	0			absent
LP2102356-DNA_A01	chr11_65.2mb	0			absent
LP2102356-DNA_A01	chr11_95.6mb	0			absent
LP2102356-DNA_A01	chr12_11.8mb	0			absent
LP2102356-DNA_A01	chr12_69mb	0			absent
LP2102356-DNA_A01	chr12_75.9mb	0			absent
LP2102356-DNA_A01	chr12_98.9mb	0			absent
LP2102356-DNA_A01	chr14_37.9mb	0			absent
LP2102356-DNA_A01	chr14_67.7mb	0			absent
LP2102356-DNA_A01	chr17_26.8mb	0			absent
LP2102356-DNA_A01	chr17_37.7mb	0			absent
LP2102356-DNA_A01	chr20_47.4mb	0			absent
LP2102357-DNA_A01	chr1_0.7mb	0			absent
LP2102357-DNA_A01	chr1_66.7mb	0			absent
LP2102357-DNA_A01	chr1_234.6mb	0			absent
LP2102357-DNA_A01	chr2_182.8mb	0			absent
LP2102357-DNA_A01	chr3_3.3mb	0			absent
LP2102357-DNA_A01	chr3_47.1mb	0			absent
LP2102357-DNA_A01	chr3_148.2mb	0			absent
LP2102357-DNA_A01	chr4_0.4mb	0			absent
LP2102357-DNA_A01	chr4_91.1mb	0			absent
LP2102357-DNA_A01	chr5_36.7mb	0			absent
LP2102357-DNA_A01	chr5_44.2mb	0			absent
LP2102357-DNA_A01	chr6_107mb	0			absent
LP2102357-DNA_A01	chr6_151.8mb	0			absent
LP2102357-DNA_A01	chr7_69.6mb	0			absent
LP2102357-DNA_A01	chr8_1.6mb	0			absent
LP2102357-DNA_A01	chr8_67.2mb	0			absent
LP2102357-DNA_A01	chr8_89.6mb	0			absent
LP2102357-DNA_A01	chr8_116.6mb	0			absent
LP2102357-DNA_A01	chr8_127.8mb	0			absent
LP2102357-DNA_A01	chr8_141.3mb	0			absent
LP2102357-DNA_A01	chr9_139.4mb	0			absent
LP2102357-DNA_A01	chr11_34.5mb	0			absent
LP2102357-DNA_A01	chr11_65.2mb	0			absent
LP2102357-DNA_A01	chr11_95.6mb	0			absent
LP2102357-DNA_A01	chr12_11.8mb	0			absent
LP2102357-DNA_A01	chr12_69mb	0			absent
LP2102357-DNA_A01	chr12_75.9mb	0			absent
LP2102357-DNA_A01	chr12_98.9mb	0			absent
LP2102357-DNA_A01	chr14_37.9mb	0			absent
LP2102357-DNA_A01	chr14_67.7mb	0			absent
LP2102357-DNA_A01	chr17_26.8mb	0			absent
LP2102357-DNA_A01	chr17_37.7mb	0			absent
LP2102357-DNA_A01	chr20_47.4mb	24			present
LP2102359-DNA_A01	chr1_0.7mb	0			absent
LP2102359-DNA_A01	chr1_66.7mb	0			absent
LP2102359-DNA_A01	chr1_234.6mb	0			absent
LP2102359-DNA_A01	chr2_182.8mb	0			absent
LP2102359-DNA_A01	chr3_3.3mb	0			absent
LP2102359-DNA_A01	chr3_47.1mb	0			absent
LP2102359-DNA_A01	chr3_148.2mb	0			absent
LP2102359-DNA_A01	chr4_0.4mb	0			absent
LP2102359-DNA_A01	chr4_91.1mb	0			absent
LP2102359-DNA_A01	chr5_36.7mb	0			absent
LP2102359-DNA_A01	chr5_44.2mb	0			absent
LP2102359-DNA_A01	chr6_107mb	0			absent
LP2102359-DNA_A01	chr6_151.8mb	0			absent
LP2102359-DNA_A01	chr7_69.6mb	0			absent
LP2102359-DNA_A01	chr8_1.6mb	2			absent
LP2102359-DNA_A01	chr8_67.2mb	0			absent
LP2102359-DNA_A01	chr8_89.6mb	0			absent
LP2102359-DNA_A01	chr8_116.6mb	0			absent
LP2102359-DNA_A01	chr8_127.8mb	0			absent
LP2102359-DNA_A01	chr8_141.3mb	0			absent
LP2102359-DNA_A01	chr9_139.4mb	0			absent
LP2102359-DNA_A01	chr11_34.5mb	0			absent
LP2102359-DNA_A01	chr11_65.2mb	0			absent
LP2102359-DNA_A01	chr11_95.6mb	0			absent
LP2102359-DNA_A01	chr12_11.8mb	0			absent
LP2102359-DNA_A01	chr12_69mb	0			absent
LP2102359-DNA_A01	chr12_75.9mb	0			absent
LP2102359-DNA_A01	chr12_98.9mb	0			absent
LP2102359-DNA_A01	chr14_37.9mb	0			absent
LP2102359-DNA_A01	chr14_67.7mb	0			absent
LP2102359-DNA_A01	chr17_26.8mb	0			absent
LP2102359-DNA_A01	chr17_37.7mb	0			absent
LP2102359-DNA_A01	chr20_47.4mb	3			absent
LP2102360-DNA_A01	chr1_0.7mb	0			absent
LP2102360-DNA_A01	chr1_66.7mb	0			absent
LP2102360-DNA_A01	chr1_234.6mb	0			absent
LP2102360-DNA_A01	chr2_182.8mb	0			absent
LP2102360-DNA_A01	chr3_3.3mb	0			absent
LP2102360-DNA_A01	chr3_47.1mb	0			absent
LP2102360-DNA_A01	chr3_148.2mb	0			absent
LP2102360-DNA_A01	chr4_0.4mb	0			absent
LP2102360-DNA_A01	chr4_91.1mb	0			absent
LP2102360-DNA_A01	chr5_36.7mb	0			absent
LP2102360-DNA_A01	chr5_44.2mb	0			absent
LP2102360-DNA_A01	chr6_107mb	0			absent
LP2102360-DNA_A01	chr6_151.8mb	0			absent
LP2102360-DNA_A01	chr7_69.6mb	0			absent
LP2102360-DNA_A01	chr8_1.6mb	0			absent
LP2102360-DNA_A01	chr8_67.2mb	0			absent
LP2102360-DNA_A01	chr8_89.6mb	0			absent
LP2102360-DNA_A01	chr8_116.6mb	0			absent
LP2102360-DNA_A01	chr8_127.8mb	0			absent
LP2102360-DNA_A01	chr8_141.3mb	0			absent
LP2102360-DNA_A01	chr9_139.4mb	0			absent
LP2102360-DNA_A01	chr11_34.5mb	0			absent
LP2102360-DNA_A01	chr11_65.2mb	0			absent
LP2102360-DNA_A01	chr11_95.6mb	0			absent
LP2102360-DNA_A01	chr12_11.8mb	0			absent
LP2102360-DNA_A01	chr12_69mb	0			absent
LP2102360-DNA_A01	chr12_75.9mb	0			absent
LP2102360-DNA_A01	chr12_98.9mb	2			absent
LP2102360-DNA_A01	chr14_37.9mb	0			absent
LP2102360-DNA_A01	chr14_67.7mb	0			absent
LP2102360-DNA_A01	chr17_26.8mb	0			absent
LP2102360-DNA_A01	chr17_37.7mb	0			present
LP2102360-DNA_A01	chr20_47.4mb	0			absent
LP2102361-DNA_A01	chr1_0.7mb	0			absent
LP2102361-DNA_A01	chr1_66.7mb	0			absent
LP2102361-DNA_A01	chr1_234.6mb	0			absent
LP2102361-DNA_A01	chr2_182.8mb	0			absent
LP2102361-DNA_A01	chr3_3.3mb	0			absent
LP2102361-DNA_A01	chr3_47.1mb	0			absent
LP2102361-DNA_A01	chr3_148.2mb	1			absent
LP2102361-DNA_A01	chr4_0.4mb	0			absent
LP2102361-DNA_A01	chr4_91.1mb	0			absent
LP2102361-DNA_A01	chr5_36.7mb	0			absent
LP2102361-DNA_A01	chr5_44.2mb	0			absent
LP2102361-DNA_A01	chr6_107mb	0			absent
LP2102361-DNA_A01	chr6_151.8mb	1			absent
LP2102361-DNA_A01	chr7_69.6mb	0			absent
LP2102361-DNA_A01	chr8_1.6mb	0			absent
LP2102361-DNA_A01	chr8_67.2mb	0			absent
LP2102361-DNA_A01	chr8_89.6mb	0			absent
LP2102361-DNA_A01	chr8_116.6mb	0			absent
LP2102361-DNA_A01	chr8_127.8mb	0			absent
LP2102361-DNA_A01	chr8_141.3mb	0			absent
LP2102361-DNA_A01	chr9_139.4mb	0			absent
LP2102361-DNA_A01	chr11_34.5mb	0			absent
LP2102361-DNA_A01	chr11_65.2mb	0			absent
LP2102361-DNA_A01	chr11_95.6mb	0			absent
LP2102361-DNA_A01	chr12_11.8mb	0			absent
LP2102361-DNA_A01	chr12_69mb	0			absent
LP2102361-DNA_A01	chr12_75.9mb	0			absent
LP2102361-DNA_A01	chr12_98.9mb	2			absent
LP2102361-DNA_A01	chr14_37.9mb	2			absent
LP2102361-DNA_A01	chr14_67.7mb	0			absent
LP2102361-DNA_A01	chr17_26.8mb	0			absent
LP2102361-DNA_A01	chr17_37.7mb	3			present
LP2102361-DNA_A01	chr20_47.4mb	1			absent
LP2102362-DNA_A01	chr1_0.7mb	0			absent
LP2102362-DNA_A01	chr1_66.7mb	0			absent
LP2102362-DNA_A01	chr1_234.6mb	0			absent
LP2102362-DNA_A01	chr2_182.8mb	0			absent
LP2102362-DNA_A01	chr3_3.3mb	23			absent
LP2102362-DNA_A01	chr3_47.1mb	0			absent
LP2102362-DNA_A01	chr3_148.2mb	5			absent
LP2102362-DNA_A01	chr4_0.4mb	0			absent
LP2102362-DNA_A01	chr4_91.1mb	0			absent
LP2102362-DNA_A01	chr5_36.7mb	0			absent
LP2102362-DNA_A01	chr5_44.2mb	0			absent
LP2102362-DNA_A01	chr6_107mb	0			absent
LP2102362-DNA_A01	chr6_151.8mb	0			absent
LP2102362-DNA_A01	chr7_69.6mb	0			absent
LP2102362-DNA_A01	chr8_1.6mb	0			absent
LP2102362-DNA_A01	chr8_67.2mb	0			absent
LP2102362-DNA_A01	chr8_89.6mb	0			absent
LP2102362-DNA_A01	chr8_116.6mb	0			absent
LP2102362-DNA_A01	chr8_127.8mb	0			absent
LP2102362-DNA_A01	chr8_141.3mb	0			absent
LP2102362-DNA_A01	chr9_139.4mb	0			absent
LP2102362-DNA_A01	chr11_34.5mb	5		LP2102362-DNA_A01_rearr_g1	absent
LP2102362-DNA_A01	chr11_65.2mb	0			absent
LP2102362-DNA_A01	chr11_95.6mb	0			absent
LP2102362-DNA_A01	chr12_11.8mb	0			absent
LP2102362-DNA_A01	chr12_69mb	0			absent
LP2102362-DNA_A01	chr12_75.9mb	0			absent
LP2102362-DNA_A01	chr12_98.9mb	0			absent
LP2102362-DNA_A01	chr14_37.9mb	0			absent
LP2102362-DNA_A01	chr14_67.7mb	1			absent
LP2102362-DNA_A01	chr17_26.8mb	0			absent
LP2102362-DNA_A01	chr17_37.7mb	6		LP2102362-DNA_A01_rearr_g1	present
LP2102362-DNA_A01	chr20_47.4mb	0			absent
LP2102363-DNA_A01	chr1_0.7mb	0			absent
LP2102363-DNA_A01	chr1_66.7mb	0			absent
LP2102363-DNA_A01	chr1_234.6mb	0			absent
LP2102363-DNA_A01	chr2_182.8mb	0			absent
LP2102363-DNA_A01	chr3_3.3mb	0			absent
LP2102363-DNA_A01	chr3_47.1mb	0			absent
LP2102363-DNA_A01	chr3_148.2mb	0			absent
LP2102363-DNA_A01	chr4_0.4mb	0			absent
LP2102363-DNA_A01	chr4_91.1mb	0			absent
LP2102363-DNA_A01	chr5_36.7mb	0			absent
LP2102363-DNA_A01	chr5_44.2mb	0			absent
LP2102363-DNA_A01	chr6_107mb	0			absent
LP2102363-DNA_A01	chr6_151.8mb	0			absent
LP2102363-DNA_A01	chr7_69.6mb	0			absent
LP2102363-DNA_A01	chr8_1.6mb	0			absent
LP2102363-DNA_A01	chr8_67.2mb	0			absent
LP2102363-DNA_A01	chr8_89.6mb	0			absent
LP2102363-DNA_A01	chr8_116.6mb	0			absent
LP2102363-DNA_A01	chr8_127.8mb	1			absent
LP2102363-DNA_A01	chr8_141.3mb	0			absent
LP2102363-DNA_A01	chr9_139.4mb	0			absent
LP2102363-DNA_A01	chr11_34.5mb	0			absent
LP2102363-DNA_A01	chr11_65.2mb	0			absent
LP2102363-DNA_A01	chr11_95.6mb	0			absent
LP2102363-DNA_A01	chr12_11.8mb	0			absent
LP2102363-DNA_A01	chr12_69mb	0			absent
LP2102363-DNA_A01	chr12_75.9mb	0			absent
LP2102363-DNA_A01	chr12_98.9mb	0			absent
LP2102363-DNA_A01	chr14_37.9mb	0			absent
LP2102363-DNA_A01	chr14_67.7mb	0			absent
LP2102363-DNA_A01	chr17_26.8mb	3	LP2102363-DNA_A01_RHAN_g1		present
LP2102363-DNA_A01	chr17_37.7mb	3	LP2102363-DNA_A01_RHAN_g1		present
LP2102363-DNA_A01	chr20_47.4mb	0			absent
LP2102364-DNA_A01	chr1_0.7mb	0			absent
LP2102364-DNA_A01	chr1_66.7mb	0			absent
LP2102364-DNA_A01	chr1_234.6mb	0			absent
LP2102364-DNA_A01	chr2_182.8mb	0			absent
LP2102364-DNA_A01	chr3_3.3mb	0			absent
LP2102364-DNA_A01	chr3_47.1mb	0			absent
LP2102364-DNA_A01	chr3_148.2mb	0			absent
LP2102364-DNA_A01	chr4_0.4mb	0			absent
LP2102364-DNA_A01	chr4_91.1mb	0			absent
LP2102364-DNA_A01	chr5_36.7mb	0			absent
LP2102364-DNA_A01	chr5_44.2mb	0			absent
LP2102364-DNA_A01	chr6_107mb	0			absent
LP2102364-DNA_A01	chr6_151.8mb	0			absent
LP2102364-DNA_A01	chr7_69.6mb	0			absent
LP2102364-DNA_A01	chr8_1.6mb	0			absent
LP2102364-DNA_A01	chr8_67.2mb	0			absent
LP2102364-DNA_A01	chr8_89.6mb	0			absent
LP2102364-DNA_A01	chr8_116.6mb	0			absent
LP2102364-DNA_A01	chr8_127.8mb	0			absent
LP2102364-DNA_A01	chr8_141.3mb	0			absent
LP2102364-DNA_A01	chr9_139.4mb	0			absent
LP2102364-DNA_A01	chr11_34.5mb	0			absent
LP2102364-DNA_A01	chr11_65.2mb	1			absent
LP2102364-DNA_A01	chr11_95.6mb	0			absent
LP2102364-DNA_A01	chr12_11.8mb	0			absent
LP2102364-DNA_A01	chr12_69mb	0			absent
LP2102364-DNA_A01	chr12_75.9mb	0			absent
LP2102364-DNA_A01	chr12_98.9mb	0			absent
LP2102364-DNA_A01	chr14_37.9mb	0			absent
LP2102364-DNA_A01	chr14_67.7mb	0			absent
LP2102364-DNA_A01	chr17_26.8mb	2			absent
LP2102364-DNA_A01	chr17_37.7mb	1			present
LP2102364-DNA_A01	chr20_47.4mb	0			absent
LP2102365-DNA_A01	chr1_0.7mb	0			absent
LP2102365-DNA_A01	chr1_66.7mb	0			absent
LP2102365-DNA_A01	chr1_234.6mb	0			absent
LP2102365-DNA_A01	chr2_182.8mb	0			absent
LP2102365-DNA_A01	chr3_3.3mb	0			absent
LP2102365-DNA_A01	chr3_47.1mb	0			absent
LP2102365-DNA_A01	chr3_148.2mb	0			absent
LP2102365-DNA_A01	chr4_0.4mb	0			absent
LP2102365-DNA_A01	chr4_91.1mb	0			absent
LP2102365-DNA_A01	chr5_36.7mb	0			absent
LP2102365-DNA_A01	chr5_44.2mb	0			absent
LP2102365-DNA_A01	chr6_107mb	0			absent
LP2102365-DNA_A01	chr6_151.8mb	0			absent
LP2102365-DNA_A01	chr7_69.6mb	0			absent
LP2102365-DNA_A01	chr8_1.6mb	0			absent
LP2102365-DNA_A01	chr8_67.2mb	0			absent
LP2102365-DNA_A01	chr8_89.6mb	0			absent
LP2102365-DNA_A01	chr8_116.6mb	0			absent
LP2102365-DNA_A01	chr8_127.8mb	0			absent
LP2102365-DNA_A01	chr8_141.3mb	0			absent
LP2102365-DNA_A01	chr9_139.4mb	0			absent
LP2102365-DNA_A01	chr11_34.5mb	0			absent
LP2102365-DNA_A01	chr11_65.2mb	0			absent
LP2102365-DNA_A01	chr11_95.6mb	0			absent
LP2102365-DNA_A01	chr12_11.8mb	0			absent
LP2102365-DNA_A01	chr12_69mb	0			absent
LP2102365-DNA_A01	chr12_75.9mb	0			absent
LP2102365-DNA_A01	chr12_98.9mb	0			absent
LP2102365-DNA_A01	chr14_37.9mb	0			absent
LP2102365-DNA_A01	chr14_67.7mb	0			absent
LP2102365-DNA_A01	chr17_26.8mb	0			absent
LP2102365-DNA_A01	chr17_37.7mb	0			absent
LP2102365-DNA_A01	chr20_47.4mb	0			absent
LP2102366-DNA_A01	chr1_0.7mb	1			absent
LP2102366-DNA_A01	chr1_66.7mb	0			absent
LP2102366-DNA_A01	chr1_234.6mb	0			absent
LP2102366-DNA_A01	chr2_182.8mb	0			absent
LP2102366-DNA_A01	chr3_3.3mb	3			absent
LP2102366-DNA_A01	chr3_47.1mb	0			absent
LP2102366-DNA_A01	chr3_148.2mb	0			absent
LP2102366-DNA_A01	chr4_0.4mb	1			absent
LP2102366-DNA_A01	chr4_91.1mb	2			absent
LP2102366-DNA_A01	chr5_36.7mb	0			absent
LP2102366-DNA_A01	chr5_44.2mb	0			absent
LP2102366-DNA_A01	chr6_107mb	0			absent
LP2102366-DNA_A01	chr6_151.8mb	0			absent
LP2102366-DNA_A01	chr7_69.6mb	0			absent
LP2102366-DNA_A01	chr8_1.6mb	0			absent
LP2102366-DNA_A01	chr8_67.2mb	0			absent
LP2102366-DNA_A01	chr8_89.6mb	0			absent
LP2102366-DNA_A01	chr8_116.6mb	0			absent
LP2102366-DNA_A01	chr8_127.8mb	1			absent
LP2102366-DNA_A01	chr8_141.3mb	0			absent
LP2102366-DNA_A01	chr9_139.4mb	1			absent
LP2102366-DNA_A01	chr11_34.5mb	0			absent
LP2102366-DNA_A01	chr11_65.2mb	0			absent
LP2102366-DNA_A01	chr11_95.6mb	0			absent
LP2102366-DNA_A01	chr12_11.8mb	0			absent
LP2102366-DNA_A01	chr12_69mb	0			absent
LP2102366-DNA_A01	chr12_75.9mb	0			absent
LP2102366-DNA_A01	chr12_98.9mb	11			present
LP2102366-DNA_A01	chr14_37.9mb	2			absent
LP2102366-DNA_A01	chr14_67.7mb	4			absent
LP2102366-DNA_A01	chr17_26.8mb	3			absent
LP2102366-DNA_A01	chr17_37.7mb	3			present
LP2102366-DNA_A01	chr20_47.4mb	0			absent
LP2102376-DNA_A01	chr1_0.7mb	0			absent
LP2102376-DNA_A01	chr1_66.7mb	0			absent
LP2102376-DNA_A01	chr1_234.6mb	0			absent
LP2102376-DNA_A01	chr2_182.8mb	0			absent
LP2102376-DNA_A01	chr3_3.3mb	0			absent
LP2102376-DNA_A01	chr3_47.1mb	0			absent
LP2102376-DNA_A01	chr3_148.2mb	0			absent
LP2102376-DNA_A01	chr4_0.4mb	0			absent
LP2102376-DNA_A01	chr4_91.1mb	0			absent
LP2102376-DNA_A01	chr5_36.7mb	0			absent
LP2102376-DNA_A01	chr5_44.2mb	0			absent
LP2102376-DNA_A01	chr6_107mb	0			absent
LP2102376-DNA_A01	chr6_151.8mb	0			absent
LP2102376-DNA_A01	chr7_69.6mb	0			absent
LP2102376-DNA_A01	chr8_1.6mb	0			absent
LP2102376-DNA_A01	chr8_67.2mb	0			absent
LP2102376-DNA_A01	chr8_89.6mb	0			absent
LP2102376-DNA_A01	chr8_116.6mb	0			absent
LP2102376-DNA_A01	chr8_127.8mb	0			absent
LP2102376-DNA_A01	chr8_141.3mb	0			absent
LP2102376-DNA_A01	chr9_139.4mb	0			absent
LP2102376-DNA_A01	chr11_34.5mb	0			absent
LP2102376-DNA_A01	chr11_65.2mb	0			absent
LP2102376-DNA_A01	chr11_95.6mb	0			absent
LP2102376-DNA_A01	chr12_11.8mb	0			absent
LP2102376-DNA_A01	chr12_69mb	0			absent
LP2102376-DNA_A01	chr12_75.9mb	0			absent
LP2102376-DNA_A01	chr12_98.9mb	0			absent
LP2102376-DNA_A01	chr14_37.9mb	0			absent
LP2102376-DNA_A01	chr14_67.7mb	0			absent
LP2102376-DNA_A01	chr17_26.8mb	0			absent
LP2102376-DNA_A01	chr17_37.7mb	0			absent
LP2102376-DNA_A01	chr20_47.4mb	0			absent
LP2102377-DNA_A01	chr1_0.7mb	0			absent
LP2102377-DNA_A01	chr1_66.7mb	0			absent
LP2102377-DNA_A01	chr1_234.6mb	0			absent
LP2102377-DNA_A01	chr2_182.8mb	0			absent
LP2102377-DNA_A01	chr3_3.3mb	10			absent
LP2102377-DNA_A01	chr3_47.1mb	0			absent
LP2102377-DNA_A01	chr3_148.2mb	0			absent
LP2102377-DNA_A01	chr4_0.4mb	0			absent
LP2102377-DNA_A01	chr4_91.1mb	0			absent
LP2102377-DNA_A01	chr5_36.7mb	0			absent
LP2102377-DNA_A01	chr5_44.2mb	1			absent
LP2102377-DNA_A01	chr6_107mb	0			absent
LP2102377-DNA_A01	chr6_151.8mb	0			absent
LP2102377-DNA_A01	chr7_69.6mb	0			absent
LP2102377-DNA_A01	chr8_1.6mb	0			absent
LP2102377-DNA_A01	chr8_67.2mb	0			absent
LP2102377-DNA_A01	chr8_89.6mb	1			absent
LP2102377-DNA_A01	chr8_116.6mb	0			absent
LP2102377-DNA_A01	chr8_127.8mb	1			absent
LP2102377-DNA_A01	chr8_141.3mb	1			absent
LP2102377-DNA_A01	chr9_139.4mb	0			absent
LP2102377-DNA_A01	chr11_34.5mb	0			absent
LP2102377-DNA_A01	chr11_65.2mb	0			absent
LP2102377-DNA_A01	chr11_95.6mb	0			absent
LP2102377-DNA_A01	chr12_11.8mb	0			absent
LP2102377-DNA_A01	chr12_69mb	0			absent
LP2102377-DNA_A01	chr12_75.9mb	0			absent
LP2102377-DNA_A01	chr12_98.9mb	4			absent
LP2102377-DNA_A01	chr14_37.9mb	4			absent
LP2102377-DNA_A01	chr14_67.7mb	0			absent
LP2102377-DNA_A01	chr17_26.8mb	2			absent
LP2102377-DNA_A01	chr17_37.7mb	0			present
LP2102377-DNA_A01	chr20_47.4mb	0			absent
LP2102378-DNA_A01	chr1_0.7mb	0			absent
LP2102378-DNA_A01	chr1_66.7mb	0			absent
LP2102378-DNA_A01	chr1_234.6mb	0			absent
LP2102378-DNA_A01	chr2_182.8mb	0			absent
LP2102378-DNA_A01	chr3_3.3mb	0			absent
LP2102378-DNA_A01	chr3_47.1mb	0			absent
LP2102378-DNA_A01	chr3_148.2mb	0			absent
LP2102378-DNA_A01	chr4_0.4mb	0			absent
LP2102378-DNA_A01	chr4_91.1mb	0			absent
LP2102378-DNA_A01	chr5_36.7mb	0			absent
LP2102378-DNA_A01	chr5_44.2mb	0			absent
LP2102378-DNA_A01	chr6_107mb	0			absent
LP2102378-DNA_A01	chr6_151.8mb	0			absent
LP2102378-DNA_A01	chr7_69.6mb	0			absent
LP2102378-DNA_A01	chr8_1.6mb	2			absent
LP2102378-DNA_A01	chr8_67.2mb	0			absent
LP2102378-DNA_A01	chr8_89.6mb	1			absent
LP2102378-DNA_A01	chr8_116.6mb	1	LP2102378-DNA_A01_RHAN_g1		present
LP2102378-DNA_A01	chr8_127.8mb	1	LP2102378-DNA_A01_RHAN_g1		present
LP2102378-DNA_A01	chr8_141.3mb	0			absent
LP2102378-DNA_A01	chr9_139.4mb	0			absent
LP2102378-DNA_A01	chr11_34.5mb	0			absent
LP2102378-DNA_A01	chr11_65.2mb	0			absent
LP2102378-DNA_A01	chr11_95.6mb	0			absent
LP2102378-DNA_A01	chr12_11.8mb	0			absent
LP2102378-DNA_A01	chr12_69mb	0			absent
LP2102378-DNA_A01	chr12_75.9mb	0			absent
LP2102378-DNA_A01	chr12_98.9mb	0			absent
LP2102378-DNA_A01	chr14_37.9mb	0			absent
LP2102378-DNA_A01	chr14_67.7mb	1			absent
LP2102378-DNA_A01	chr17_26.8mb	0			absent
LP2102378-DNA_A01	chr17_37.7mb	0			absent
LP2102378-DNA_A01	chr20_47.4mb	0			absent
LP2102407-DNA_A01	chr1_0.7mb	0			absent
LP2102407-DNA_A01	chr1_66.7mb	0			absent
LP2102407-DNA_A01	chr1_234.6mb	0			absent
LP2102407-DNA_A01	chr2_182.8mb	0			absent
LP2102407-DNA_A01	chr3_3.3mb	0			absent
LP2102407-DNA_A01	chr3_47.1mb	0			absent
LP2102407-DNA_A01	chr3_148.2mb	0			absent
LP2102407-DNA_A01	chr4_0.4mb	0			absent
LP2102407-DNA_A01	chr4_91.1mb	0			absent
LP2102407-DNA_A01	chr5_36.7mb	0			absent
LP2102407-DNA_A01	chr5_44.2mb	0			absent
LP2102407-DNA_A01	chr6_107mb	0			absent
LP2102407-DNA_A01	chr6_151.8mb	0			absent
LP2102407-DNA_A01	chr7_69.6mb	0			absent
LP2102407-DNA_A01	chr8_1.6mb	0			absent
LP2102407-DNA_A01	chr8_67.2mb	0			absent
LP2102407-DNA_A01	chr8_89.6mb	0			absent
LP2102407-DNA_A01	chr8_116.6mb	0			absent
LP2102407-DNA_A01	chr8_127.8mb	0			absent
LP2102407-DNA_A01	chr8_141.3mb	0			absent
LP2102407-DNA_A01	chr9_139.4mb	0			absent
LP2102407-DNA_A01	chr11_34.5mb	0			absent
LP2102407-DNA_A01	chr11_65.2mb	0			absent
LP2102407-DNA_A01	chr11_95.6mb	0			absent
LP2102407-DNA_A01	chr12_11.8mb	0			absent
LP2102407-DNA_A01	chr12_69mb	0			absent
LP2102407-DNA_A01	chr12_75.9mb	0			absent
LP2102407-DNA_A01	chr12_98.9mb	1			absent
LP2102407-DNA_A01	chr14_37.9mb	0			absent
LP2102407-DNA_A01	chr14_67.7mb	0			absent
LP2102407-DNA_A01	chr17_26.8mb	0			absent
LP2102407-DNA_A01	chr17_37.7mb	0			present
LP2102407-DNA_A01	chr20_47.4mb	0			absent
LP2102408-DNA_A01	chr1_0.7mb	0			absent
LP2102408-DNA_A01	chr1_66.7mb	0			absent
LP2102408-DNA_A01	chr1_234.6mb	0			absent
LP2102408-DNA_A01	chr2_182.8mb	0			absent
LP2102408-DNA_A01	chr3_3.3mb	0			absent
LP2102408-DNA_A01	chr3_47.1mb	0			absent
LP2102408-DNA_A01	chr3_148.2mb	0			absent
LP2102408-DNA_A01	chr4_0.4mb	0			absent
LP2102408-DNA_A01	chr4_91.1mb	0			absent
LP2102408-DNA_A01	chr5_36.7mb	0			absent
LP2102408-DNA_A01	chr5_44.2mb	0			absent
LP2102408-DNA_A01	chr6_107mb	0			absent
LP2102408-DNA_A01	chr6_151.8mb	0			absent
LP2102408-DNA_A01	chr7_69.6mb	0			absent
LP2102408-DNA_A01	chr8_1.6mb	1			absent
LP2102408-DNA_A01	chr8_67.2mb	0			absent
LP2102408-DNA_A01	chr8_89.6mb	0			absent
LP2102408-DNA_A01	chr8_116.6mb	0			absent
LP2102408-DNA_A01	chr8_127.8mb	0			absent
LP2102408-DNA_A01	chr8_141.3mb	0			absent
LP2102408-DNA_A01	chr9_139.4mb	0			absent
LP2102408-DNA_A01	chr11_34.5mb	0			absent
LP2102408-DNA_A01	chr11_65.2mb	0			absent
LP2102408-DNA_A01	chr11_95.6mb	0			absent
LP2102408-DNA_A01	chr12_11.8mb	0			absent
LP2102408-DNA_A01	chr12_69mb	0			absent
LP2102408-DNA_A01	chr12_75.9mb	0			absent
LP2102408-DNA_A01	chr12_98.9mb	0			absent
LP2102408-DNA_A01	chr14_37.9mb	0			absent
LP2102408-DNA_A01	chr14_67.7mb	0			absent
LP2102408-DNA_A01	chr17_26.8mb	0			present
LP2102408-DNA_A01	chr17_37.7mb	0			present
LP2102408-DNA_A01	chr20_47.4mb	0			absent
LP2102410-DNA_A01	chr1_0.7mb	0			absent
LP2102410-DNA_A01	chr1_66.7mb	0			absent
LP2102410-DNA_A01	chr1_234.6mb	0			absent
LP2102410-DNA_A01	chr2_182.8mb	0			absent
LP2102410-DNA_A01	chr3_3.3mb	0			absent
LP2102410-DNA_A01	chr3_47.1mb	0			absent
LP2102410-DNA_A01	chr3_148.2mb	0			absent
LP2102410-DNA_A01	chr4_0.4mb	0			absent
LP2102410-DNA_A01	chr4_91.1mb	0			absent
LP2102410-DNA_A01	chr5_36.7mb	0			absent
LP2102410-DNA_A01	chr5_44.2mb	0			absent
LP2102410-DNA_A01	chr6_107mb	0			absent
LP2102410-DNA_A01	chr6_151.8mb	0			absent
LP2102410-DNA_A01	chr7_69.6mb	0			absent
LP2102410-DNA_A01	chr8_1.6mb	0			absent
LP2102410-DNA_A01	chr8_67.2mb	0			absent
LP2102410-DNA_A01	chr8_89.6mb	0			absent
LP2102410-DNA_A01	chr8_116.6mb	0			absent
LP2102410-DNA_A01	chr8_127.8mb	0			absent
LP2102410-DNA_A01	chr8_141.3mb	0			absent
LP2102410-DNA_A01	chr9_139.4mb	0			absent
LP2102410-DNA_A01	chr11_34.5mb	0			absent
LP2102410-DNA_A01	chr11_65.2mb	0			absent
LP2102410-DNA_A01	chr11_95.6mb	0			absent
LP2102410-DNA_A01	chr12_11.8mb	0			absent
LP2102410-DNA_A01	chr12_69mb	0			absent
LP2102410-DNA_A01	chr12_75.9mb	0			absent
LP2102410-DNA_A01	chr12_98.9mb	1			absent
LP2102410-DNA_A01	chr14_37.9mb	0			absent
LP2102410-DNA_A01	chr14_67.7mb	0			absent
LP2102410-DNA_A01	chr17_26.8mb	0			absent
LP2102410-DNA_A01	chr17_37.7mb	0			present
LP2102410-DNA_A01	chr20_47.4mb	0			absent
LP2102411-DNA_A01	chr1_0.7mb	0			absent
LP2102411-DNA_A01	chr1_66.7mb	0			absent
LP2102411-DNA_A01	chr1_234.6mb	0			absent
LP2102411-DNA_A01	chr2_182.8mb	1			absent
LP2102411-DNA_A01	chr3_3.3mb	0			absent
LP2102411-DNA_A01	chr3_47.1mb	0			absent
LP2102411-DNA_A01	chr3_148.2mb	0			absent
LP2102411-DNA_A01	chr4_0.4mb	0			absent
LP2102411-DNA_A01	chr4_91.1mb	0			absent
LP2102411-DNA_A01	chr5_36.7mb	0			absent
LP2102411-DNA_A01	chr5_44.2mb	0			absent
LP2102411-DNA_A01	chr6_107mb	0			absent
LP2102411-DNA_A01	chr6_151.8mb	0			absent
LP2102411-DNA_A01	chr7_69.6mb	0			absent
LP2102411-DNA_A01	chr8_1.6mb	0			absent
LP2102411-DNA_A01	chr8_67.2mb	0			absent
LP2102411-DNA_A01	chr8_89.6mb	0			absent
LP2102411-DNA_A01	chr8_116.6mb	6			absent
LP2102411-DNA_A01	chr8_127.8mb	2			absent
[truncated: 1,730 more rows]

## Sheet: Sfig. 5B
Type	Rate
Background	0.0530973
Background	0.106195
Background	0.0353982
Background	0
Background	0.247788
Background	0.176991
Background	0.0707965
Background	0
Background	0.0884956
Background	0.106195
Background	0.0353982
Background	0.0176991
Background	0.0176991
Background	0.0707965
Background	0.0530973
Background	0.0353982
Background	0.0707965
Background	0
Background	0.0530973
Background	0.0530973
Background	0.0176991
Background	0.0530973
Background	0.0353982
Background	0
Background	0.0707965
Background	0.0884956
Background	0.123894
Background	0.0176991
Background	0.0353982
Background	0.0353982
Background	0.0176991
Background	0.0176991
Background	0.0707965
Background	0.0530973
Background	0.0176991
Background	0.0353982
Background	0.0530973
Background	0.0176991
Background	0
Background	0.0530973
Background	0.0884956
Background	0
Background	0
Background	0.0707965
Background	0.0707965
Background	0.0176991
Background	0.0530973
Background	0.0707965
Background	0.0707965
Background	0.0353982
Background	0.0707965
Background	0.0176991
Background	0.0176991
Background	0.0707965
Background	0.0884956
Background	0.0707965
Background	0.0707965
Background	0.0353982
Background	0.141593
Background	0.159292
Background	0.159292
Background	0.141593
Background	0.212389
Background	0.265487
Background	0.19469
Background	0.212389
Background	0.230088
Background	0.247788
Background	0.460177
Background	0.230088
Background	0.19469
Background	0.141593
Background	0.123894
Background	0.300885
Background	0.19469
Background	0.0707965
Background	0.159292
Background	0.176991
Background	0.106195
Background	0.141593
Background	0.247788
Background	0.230088
Background	0.477876
Background	0.19469
Background	0.300885
Background	0.106195
Background	0.0707965
Background	0.176991
Background	0.424779
Background	0.40708
Background	0.336283
Background	0.141593
Background	0.0884956
Background	0.0707965
Background	0.300885
Background	0.19469
Background	0.230088
Background	0.159292
Background	0.19469
Background	0.212389
Background	0.0530973
Background	0.141593
Background	0.106195
Background	0.176991
Background	0.0884956
Background	0.176991
Background	0.619469
Background	0.230088
Background	0.176991
Background	0.0707965
Background	0.176991
Background	0.283186
Background	0.159292
Background	0.212389
Background	0.283186
Background	0.283186
Background	0.283186
Background	0.0884956
Background	0.318584
Background	0.389381
Background	0.318584
Background	0.123894
Background	0.19469
Background	0.123894
Background	0.106195
Background	0.0884956
Background	0
Background	0.123894
Background	0.230088
Background	0.123894
Background	0.0353982
Background	0.123894
Background	0.0884956
Background	0.0884956
Background	0.159292
Background	0.19469
Background	0.230088
Background	0.106195
Background	0.212389
Background	0.0353982
Background	0.0884956
Background	0.0884956
Background	0.212389
Background	0.247788
Background	0.0707965
Background	0.106195
Background	0.247788
Background	0.0707965
Background	0.0707965
Background	0.0176991
Background	0.0353982
Background	0.0176991
Background	0.176991
Background	0.159292
Background	0.141593
Background	0.0530973
Background	0.230088
Background	0.106195
Background	0.0176991
Background	0.0884956
Background	0.141593
Background	0.0707965
Background	0.0884956
Background	0.0353982
Background	0.106195
Background	0.159292
Background	0.0707965
Background	0.0707965
Background	0.0884956
Background	0.159292
Background	0.141593
Background	0.0884956
Background	0.0353982
Background	0.0176991
Background	0.0530973
Background	0.176991
Background	0.353982
Background	0.265487
Background	0.0353982
Background	0.0176991
Background	0.0353982
Background	0.106195
Background	0
Background	0
Background	0.0353982
Background	0.0884956
Background	0
Background	0.0176991
Background	0.0353982
Background	0
Background	0.0707965
Background	0
Background	0
Background	0
Background	0
Background	0.0176991
Background	0.0176991
Background	0.123894
Background	0.0353982
Background	0.0884956
Background	0.0353982
Background	0.0353982
Background	0.0353982
Background	0.0530973
Background	0.0707965
Background	0
Background	0.0176991
Background	0.0884956
Background	0.0530973
Background	0.0884956
Background	0.0884956
Background	0
Background	0.0707965
Background	0.0530973
Background	0.0530973
Background	0.0176991
Background	0.0707965
Background	0.123894
Background	0.0707965
Background	0.0353982
Background	0.0530973
Background	0.0353982
Background	0.0884956
Background	0.0530973
Background	0.141593
Background	0.0707965
Background	0.141593
Background	0.230088
Background	0.141593
Background	0.123894
Background	0.141593
Background	0.0530973
Background	0.123894
Background	0.247788
Background	0.19469
Background	0
Background	0.0884956
Background	0.0176991
Background	0.0353982
Background	0
Background	0
Background	0
Background	0
Background	0
Background	0
Background	0
Background	0
Background	0
Background	0
Background	0
Background	0
Background	0
Background	0
Background	0
Background	0
Background	0
Background	0
Background	0
Background	0
Background	0
Background	0
Background	0
Background	0
Background	0
Background	0
Background	0
Background	0
Background	0
Background	0
Background	0
Background	0
Background	0
Background	0
Background	0
Background	0
Background	0
Background	0
Background	0
Background	0
Background	0
Background	0
Background	0
Background	0
Background	0.0353982
Background	0
Background	0.0353982
Background	0.0176991
Background	0.0353982
Background	0.159292
Background	0.212389
Background	0.0176991
Background	0.0530973
Background	0
Background	0
Background	0.0530973
Background	0.0176991
Background	0.0530973
Background	0.106195
Background	0.0530973
Background	0.0530973
Background	0.0884956
Background	0.265487
Background	0.19469
Background	0.0707965
Background	0.0707965
Background	0.141593
Background	0.0176991
Background	0.0884956
Background	0.141593
Background	0.0353982
Background	0.0530973
Background	0.176991
Background	0.19469
Background	0.141593
Background	0.247788
Background	0.0884956
Background	0.0353982
Background	0.318584
Background	0.176991
Background	0.247788
Background	0.141593
Background	0.176991
Background	0.19469
Background	0.247788
Background	0.0353982
Background	0.176991
Background	0.0884956
Background	0.230088
Background	0.106195
Background	0.123894
Background	0.0353982
Background	0.159292
Background	0.0707965
Background	0.123894
Background	0.0176991
Background	0.159292
Background	0.0176991
Background	0
Background	0.0176991
Background	0.0707965
Background	0.106195
Background	0.0884956
Background	0.19469
Background	0.336283
Background	0.283186
Background	0.0176991
Background	0.159292
Background	0.106195
Background	0.0884956
Background	0.283186
Background	0.0530973
Background	0
Background	0.106195
Background	0.0884956
Background	0.371681
Background	0.123894
Background	0.0530973
Background	0.0707965
Background	0.0707965
Background	0.0176991
Background	0.0530973
Background	0.0530973
Background	0.141593
Background	0.0707965
Background	0.0353982
Background	0
Background	0.0530973
Background	0
Background	0.0530973
Background	0.0176991
Background	0.0707965
Background	0.0176991
Background	0.0707965
Background	0.0884956
Background	0.0884956
Background	0.0884956
Background	0.0353982
Background	0.0707965
Background	0.0707965
Background	0.0530973
Background	0.106195
Background	0.159292
Background	0.0353982
Background	0.0707965
Background	0.141593
Background	0.212389
Background	0.247788
Background	0.336283
Background	0.230088
Background	0.212389
Background	0.123894
Background	0.176991
Background	0.159292
Background	0.159292
Background	0.19469
Background	0.106195
Background	0.176991
Background	0.19469
Background	0.0707965
Background	0.176991
Background	0.265487
Background	0.40708
Background	0.123894
Background	0.336283
Background	0.230088
Background	0.230088
Background	0.318584
Background	0.230088
Background	0.300885
Background	0.212389
Background	0.283186
Background	0.141593
Background	0.159292
Background	0.176991
Background	0.141593
Background	0.0176991
Background	0.176991
Background	0.0707965
Background	0.0530973
Background	0.0707965
Background	0.141593
Background	0.0707965
Background	0.230088
Background	0.123894
Background	0.0176991
Background	0.265487
Background	0.212389
Background	0.230088
Background	0.283186
Background	0.247788
Background	0.300885
Background	0.159292
Background	0.230088
Background	0.106195
Background	0.0707965
Background	0.212389
Background	0.176991
Background	0.0884956
Background	0.141593
Background	0
Background	0.106195
Background	0.159292
Background	0.283186
Background	0.19469
Background	0.123894
Background	0.19469
Background	0.176991
Background	0.106195
Background	0.0530973
Background	0.0530973
Background	0.0176991
Background	0.106195
Background	0.0707965
Background	0.106195
Background	0.0176991
Background	0.0884956
Background	0.0176991
Background	0.0530973
Background	0.0353982
Background	0.0884956
Background	0.0884956
Background	0.0884956
Background	0.123894
Background	0.0176991
Background	0.0353982
Background	0.0176991
Background	0.0176991
Background	0.123894
Background	0.106195
Background	0.106195
Background	0.106195
Background	0.0530973
Background	0.0884956
Background	0
Background	0.0707965
Background	0.159292
Background	0.0707965
Background	0.106195
Background	0.141593
Background	0.0530973
Background	0.0353982
Background	0.0884956
Background	0.0530973
Background	0.19469
Background	0.0884956
Background	0.159292
Background	0.123894
Background	0.176991
Background	0.141593
Background	0.0775559
Background	0.265487
Background	0.176991
Background	0
Background	0.0884956
Background	0
Background	0
Background	0.0353982
Background	0.0884956
Background	0.0530973
Background	0.0353982
Background	0
Background	0.0176991
Background	0
Background	0.0176991
Background	0.0176991
Background	0
Background	0.0176991
Background	0
Background	0
Background	0.123894
Background	0.0530973
Background	0
Background	0
Background	0
Background	0
Background	0
Background	0
Background	0
Background	0
Background	0
Background	0
Background	0.0353982
Background	0
Background	0
Background	0
Background	0.0176991
Background	0
Background	0
Background	0.0353982
Background	0
Background	0.0884956
Background	0.0530973
Background	0.0353982
Background	0.0176991
Background	0
Background	0.0353982
Background	0
Background	0.0884956
Background	0
Background	0
Background	0
Background	0.141593
Background	0.0707965
Background	0.0176991
Background	0.0176991
Background	0.0176991
Background	0.0353982
Background	0.0353982
Background	0
Background	0
Background	0.0176991
Background	0.106195
Background	0.0176991
Background	0
Background	0.0176991
Background	0.0176991
Background	0
Background	0
Background	0.0353982
Background	0
Background	0.0353982
Background	0
Background	0
Background	0.0176991
Background	0.0176991
Background	0.0707965
Background	0.0353982
Background	0.0353982
Background	0
Background	0
Background	0.0353982
Background	0.0530973
Background	0.0530973
Background	0.141593
Background	0.0353982
Background	0.0176991
Background	0.0884956
Background	0.0707965
Background	0
Background	0
Background	0.0176991
Background	0.0176991
Background	0.0176991
Background	0.0353982
Background	0.0530973
Background	0
Background	0
Background	0.0707965
Background	0.141593
Background	0
Background	0.0176991
Background	0
Background	0.0707965
Background	0.0707965
Background	0
Background	0.0176991
Background	0.0530973
Background	0
Background	0
Background	0.0353982
Background	0
Background	0.0884956
Background	0
Background	0.0884956
Background	0
Background	0.0176991
Background	0
Background	0
Background	0
Background	0.0530973
Background	0.0176991
Background	0.0176991
Background	0.0530973
Background	0
Background	0.0530973
Background	0.0707965
Background	0
Background	0
Background	0.0176991
Background	0.0353982
Background	0.0353982
Background	0.0353982
Background	0.0176991
Background	0.0707965
Background	0.0884956
Background	0.0530973
Background	0.0884956
Background	0.0353982
Background	0.0707965
Background	0.123894
Background	0
Background	0
Background	0.0176991
Background	0.0353982
Background	0.0176991
Background	0.106195
Background	0.0176991
Background	0
Background	0
Background	0
Background	0
Background	0
Background	0
Background	0
Background	0
Background	0
Background	0.0530973
Background	0.0353982
Background	0.0176991
Background	0.0353982
Background	0.0176991
Background	0.0353982
Background	0.0353982
Background	0.0707965
Background	0.0176991
Background	0
Background	0.0707965
Background	0.0176991
Background	0.0176991
Background	0.0353982
Background	0
Background	0.0176991
Background	0.0884956
Background	0.0707965
Background	0.0353982
Background	0.0176991
Background	0
Background	0.123894
Background	0.0353982
Background	0.0353982
Background	0.0176991
Background	0
Background	0
Background	0.0353982
Background	0
Background	0
Background	0
Background	0
Background	0.0530973
Background	0.0530973
Background	0.0884956
Background	0.0707965
Background	0.176991
Background	0.106195
Background	0.0176991
Background	0.0353982
Background	0.106195
Background	0.230088
Background	0.123894
Background	0.0707965
Background	0.19469
Background	0.159292
Background	0.0707965
Background	0.0176991
Background	0.0530973
Background	0.0353982
Background	0.0353982
Background	0.0176991
Background	0.0884956
Background	0.106195
Background	0.336283
Background	0.0884956
Background	0.230088
Background	0
Background	0
Background	0.0353982
Background	0.106195
Background	0.230088
Background	0.212389
Background	0.0530973
Background	0.0176991
Background	0.0884956
Background	0.0707965
Background	0.0884956
Background	0.0353982
Background	0.0884956
Background	0
Background	0.0176991
Background	0.159292
Background	0.19469
Background	0.0530973
Background	0.0707965
Background	0.106195
Background	0.106195
Background	0
Background	0.389381
Background	0.106195
Background	0.141593
Background	0.0353982
Background	0.0176991
Background	0.0530973
Background	0.0530973
Background	0.0176991
Background	0.141593
Background	0
Background	0.0884956
Background	0.0353982
Background	0.0353982
Background	0.141593
Background	0
Background	0.0176991
Background	0.0353982
Background	0.0353982
Background	0.106195
Background	0.0353982
Background	0.141593
Background	0.0176991
Background	0.0707965
Background	0.0353982
Background	0.0353982
Background	0.176991
Background	0.0353982
Background	0.212389
Background	0.0176991
Background	0.0707965
Background	0.0707965
Background	0.0707965
Background	0.0530973
Background	0.0530973
Background	0.0707965
Background	0.0176991
Background	0.0530973
Background	0.0884956
Background	0.0707965
Background	0.123894
Background	0.0176991
Background	0.0353982
Background	0.0176991
Background	0.106195
Background	0.0707965
Background	0.106195
Background	0.0707965
Background	0.106195
Background	0.0707965
Background	0.141593
Background	0.0707965
Background	0.141593
Background	0.0353982
Background	0.0884956
Background	0
Background	0
Background	0
Background	0
Background	0.0884956
Background	0.0707965
Background	0.0176991
Background	0.19469
Background	0.0353982
Background	0
Background	0.0176991
Background	0
Background	0.123894
Background	0.106195
Background	0.230088
Background	0.0353982
Background	0.0353982
Background	0
Background	0
Background	0
Background	0.0176991
Background	0
Background	0
Background	0
Background	0.0353982
Background	0.0176991
Background	0
Background	0
Background	0.123894
Background	0.0176991
Background	0.0353982
Background	0.0353982
Background	0.0176991
Background	0.283186
Background	0.0176991
Background	0.123894
Background	0.0707965
Background	0
Background	0.0884956
Background	0
Background	0
Background	0.0353982
Background	0.0176991
Background	0.0530973
Background	0.0353982
Background	0.0353982
Background	0.0707965
Background	0.0530973
Background	0.0353982
Background	0.0176991
Background	0.0176991
Background	0
Background	0.106195
Background	0.0707965
Background	0.0353982
Background	0.106195
Background	0
Background	0.0176991
Background	0.0353982
Background	0
Background	0.0530973
Background	0.0707965
Background	0.0884956
Background	0.0530973
Background	0.230088
Background	0.159292
Background	0.0353982
Background	0
Background	0.0176991
Background	0
Background	0.0176991
Background	0
Background	0.106195
Background	0.0884956
Background	0.123894
Background	0
Background	0.0353982
Background	0.0176991
Background	0.0176991
Background	0.0707965
Background	0.0176991
Background	0.0884956
Background	0.0707965
Background	0.141593
Background	0.0707965
Background	0.0176991
Background	0.0530973
Background	0
Background	0
Background	0
Background	0.0176991
Background	0.0707965
Background	0.0530973
Background	0.106195
Background	0
Background	0.0353982
Background	0.0530973
Background	0
Background	0.106195
Background	0.0353982
Background	0.0176991
Background	0.0353982
Background	0.141593
Background	0.0176991
Background	0.0530973
Background	0.0353982
Background	0.176991
Background	0.0707965
Background	0.0707965
Background	0.0530973
Background	0.0530973
Background	0.0530973
Background	0.0176991
Background	0.123894
Background	0.0530973
Background	0.123894
Background	0.0884956
Background	0.0353982
Background	0.0176991
Background	0.0353982
Background	0.106195
Background	0.0353982
Background	0.0884956
Background	0.0353982
Background	0.0530973
Background	0
Background	0.123894
Background	0.0176991
Background	0.0707965
Background	0.0353982
Background	0.0530973
Background	0.106195
Background	0
Background	0.0176991
Background	0.0176991
Background	0.0530973
Background	0.0530973
Background	0.0884956
Background	0.0353982
Background	0.0884956
Background	0.0176991
Background	0.0530973
Background	0
Background	0.0530973
Background	0.123894
Background	0.106195
Background	0.0884956
Background	0.106195
Background	0.212389
Background	0.141593
Background	0.0353982
Background	0.106195
Background	0.159292
Background	0.19469
Background	0.159292
Background	0.159292
Background	0.106195
Background	0
Background	0.0176991
Background	0.0353982
Background	0.0707965
Background	0.0176991
Background	0.0353982
Background	0
Background	0.176991
Background	0.19469
Background	0.123894
Background	0.0353982
Background	0.0176991
Background	0.0353982
Background	0.0530973
Background	0.0884956
Background	0.0530973
Background	0.0707965
Background	0
Background	0.0353982
Background	0.159292
Background	0.0176991
Background	0.230088
Background	0.0884956
Background	0.212389
Background	0.265487
Background	0.0353982
Background	0.0530973
Background	0.0457273
Background	0.0707965
Background	0.0176991
Background	0
Background	0.0353982
Background	0
Background	0.141593
Background	0.0884956
Background	0.0707965
Background	0.0530973
Background	0.176991
Background	0.0884956
Background	0
Background	0.106195
Background	0.0176991
Background	0.106195
Background	0.0707965
Background	0.0530973
Background	0.141593
Background	0.0353982
Background	0.0176991
Background	0.0353982
Background	0.0353982
Background	0.0530973
Background	0.424779
Background	0.0176991
Background	0.141593
Background	0.318584
Background	0.19469
Background	0.19469
Background	0.176991
Background	0.0884956
Background	0.230088
Background	0.0353982
Background	0.955752
Background	0.0353982
Background	0.0530973
Background	0.0530973
Background	0.141593
Background	0.0353982
Background	0.283186
Background	0.0353982
Background	0.0176991
Background	0.176991
Background	0.0176991
Background	0.0884956
Background	0.0884956
Background	0.123894
Background	0.0353982
Background	0.0353982
Background	0
Background	0.0884956
Background	0.0707965
Background	0.0530973
Background	0.159292
Background	0.0884956
Background	0.0176991
Background	0.0176991
Background	0.0353982
Background	0.0707965
Background	0.0530973
Background	0
Background	0.0530973
Background	0.0530973
Background	0
Background	0.0353982
Background	0.0530973
Background	0.0707965
Background	0.0353982
Background	0.0176991
Background	0.0176991
Background	0.0176991
Background	0
Background	0.0176991
Background	0
Background	0
Background	0.0530973
Background	0
Background	0.0353982
Background	0
Background	0
Background	0
Background	0.0353982
Background	0
Background	0
Background	0
Background	0
Background	0
Background	0
Background	0.0353982
Background	0
Background	0
Background	0.0353982
Background	0.0353982
Background	0.0707965
Background	0.123894
Background	0
Background	0.0353982
Background	0.0176991
Background	0
Background	0.230088
Background	0.106195
Background	0.123894
Background	0.0176991
Background	0.0176991
Background	0.0353982
Background	0.141593
Background	0
Background	0
Background	0.0353982
Background	0
Background	0
Background	0.0530973
Background	0
Background	0
Background	0
Background	0.0353982
Background	0
Background	0.0353982
Background	0.0707965
Background	0
Background	0.0176991
Background	0
Background	0.0353982
Background	0.0707965
Background	0.0176991
Background	0.0884956
Background	0.0353982
Background	0.0884956
Background	0
Background	0
Background	0.0176991
Background	0
Background	0.0530973
Background	0.0176991
Background	0.0176991
Background	0
Background	0.0707965
Background	0.159292
Background	0
Background	0.265487
Background	0.176991
Background	0.0884956
Background	0.247788
Background	0.318584
Background	0.106195
Background	0.424779
Background	0.0884956
Background	0.0530973
Background	0.106195
Background	0.159292
Background	0.0530973
Background	0.0530973
Background	0.0530973
Background	0
Background	0.0530973
Background	0
Background	0
Background	0
Background	0
Background	0.0530973
Background	0.123894
Background	0.141593
Background	0.0884956
Background	0.0884956
Background	0.212389
Background	0.0884956
Background	0.0176991
Background	0.159292
Background	0.0353982
Background	0.0176991
Background	0.0707965
Background	0.247788
Background	0.0884956
Background	0.0353982
Background	0.0707965
Background	0.106195
Background	0.106195
Background	0.0353982
Background	0.106195
Background	0.0176991
Background	0.0353982
Background	0
Background	0.0176991
Background	0.0530973
Background	0
Background	0.0176991
Background	0.0530973
Background	0.0353982
Background	0.159292
Background	0.0707965
Background	0.0353982
Background	0.0530973
Background	0
Background	0
Background	0.0530973
Background	0
Background	0.0353982
Background	0.0353982
Background	0
Background	0.0353982
Background	0.0884956
Background	0
Background	0
Background	0.0176991
Background	0.106195
Background	0.159292
Background	0.19469
Background	0
Background	0.0176991
Background	0.0176991
Background	0.0353982
Background	0.0530973
Background	0.106195
Background	0
Background	0
Background	0.0530973
Background	0.0176991
Background	0
Background	0.0176991
Background	0.0707965
Background	0.0353982
Background	0.0530973
Background	0
Background	0
Background	0.0530973
Background	0.0176991
Background	0
Background	0
Background	0.0353982
Background	0
Background	0
Background	0
Background	0
Background	0
Background	0.0353982
Background	0.0707965
Background	0.0530973
Background	0
Background	0.0353982
Background	0.0353982
Background	0.0353982
Background	0
Background	0.0707965
Background	0.0530973
Background	0.0176991
Background	0.0707965
Background	0.0353982
Background	0.0176991
Background	0
Background	0.0353982
Background	0.0707965
Background	0.0176991
Background	0.0176991
Background	0.0176991
Background	0.106195
Background	0.0176991
Background	0
Background	0
Background	0.0176991
Background	0.0707965
Background	0.141593
Background	0.0353982
Background	0.0176991
Background	0.159292
Background	0.0884956
Background	0.0353982
Background	0.0176991
Background	0.123894
Background	0.0530973
Background	0.0884956
Background	0.0176991
Background	0.106195
Background	0.0707965
Background	0.0530973
Background	0.141593
Background	0.0530973
Background	0.0176991
Background	0.106195
Background	0.0884956
Background	0.159292
Background	0.176991
Background	0.0530973
Background	0.0530973
Background	0.0530973
Background	0.0530973
Background	0.0176991
Background	0.0530973
Background	0.0530973
Background	0.0176991
Background	0.0353982
Background	0.123894
Background	0.0707965
Background	0.123894
Background	0.0707965
Background	0.0530973
Background	0
Background	0
Background	0.0176991
Background	0.0176991
Background	0
Background	0.0707965
Background	0.0176991
Background	0.0176991
Background	0.0884956
Background	0.0176991
Background	0.0707965
Background	0.0176991
Background	0.0353982
Background	0.0884956
Background	0.106195
Background	0
Background	0
Background	0.0176991
Background	0.0530973
Background	0.0707965
Background	0
Background	0.0707965
Background	0.0353982
Background	0.0707965
Background	0.123894
Background	0.159292
Background	0.0176991
Background	0.0176991
Background	0.0353982
Background	0.0884956
Background	0.123894
Background	0.0530973
Background	0.0707965
Background	0.0530973
Background	0
Background	0.0176991
Background	0.0353982
Background	0
Background	0.0707965
Background	0.0884956
Background	0.106195
Background	0.159292
Background	0.0353982
Background	0.0530973
Background	0.0530973
Background	0.0176991
Background	0.0176991
Background	0.0530973
Background	0.0353982
Background	0.0176991
Background	0.0707965
Background	0.0530973
Background	0.0884956
Background	0.0884956
Background	0
Background	0.0176991
Background	0
Background	0.0353982
Background	0
Background	0.0353982
Background	0
Background	0.0176991
Background	0.0176991
Background	0.0176991
Background	0.106195
Background	0.159292
Background	0
Background	0.141593
Background	0.141593
Background	0.0299418
Background	0.0707965
Background	0.0530973
Background	0.0176991
Background	0.0530973
Background	0
Background	0.0530973
Background	0.0176991
Background	0.0176991
Background	0
Background	0.0176991
Background	0.0176991
Background	0
Background	0.0353982
Background	0
Background	0.0353982
Background	0.106195
Background	0.0353982
Background	0.0176991
Background	0.0530973
Background	0.0176991
Background	0.0707965
Background	0
Background	0.0176991
Background	0.0176991
Background	0.0176991
Background	0
Background	0
Background	0.0176991
Background	0.106195
Background	0.0530973
Background	0.0530973
Background	0
Background	0.0176991
Background	0.0176991
Background	0.0353982
Background	0.0707965
Background	0.0176991
Background	0
Background	0
Background	0.0707965
Background	0
Background	0
Background	0
Background	0.0176991
Background	0
Background	0
Background	0.0176991
Background	0
Background	0.0353982
Background	0
Background	0
Background	0
Background	0
Background	0.106195
Background	0.0176991
Background	0.0353982
Background	0.0176991
Background	0
Background	0.0176991
Background	0.0176991
Background	0.0707965
Background	0.0176991
Background	0.0353982
Background	0.0176991
Background	0
Background	0
Background	0.0176991
Background	0.0353982
Background	0.0530973
Background	0
Background	0.0176991
Background	0.0353982
Background	0
Background	0.0176991
Background	0
Background	0.0707965
Background	0.123894
Background	0.0353982
Background	0.0530973
Background	0.0353982
Background	0.0530973
Background	0.0176991
Background	0.176991
Background	0.0707965
Background	0.0353982
Background	0.0353982
Background	0.212389
Background	0.353982
Background	0.19469
Background	0.176991
Background	0.0353982
Background	0.0884956
Background	0.0530973
Background	0
Background	0
Background	0
Background	0
Background	0
Background	0.212389
Background	0.247788
Background	0.0884956
Background	0
Background	0.19469
Background	0.230088
Background	0.0353982
Background	0.0176991
Background	0.0530973
Background	0.159292
Background	0.336283
Background	0.19469
Background	0.0884956
Background	0.0176991
Background	0.123894
Background	0.0530973
Background	0.123894
Background	0.0884956
Background	0.159292
Background	0.0707965
Background	0.0707965
Background	0.0530973
Background	0.0353982
Background	0.123894
Background	0.123894
Background	0.0884956
Background	0.0707965
Background	0.106195
Background	0.0707965
Background	0.19469
Background	0.0530973
Background	0.141593
Background	0.0707965
Background	0.106195
Background	0.0530973
Background	0.212389
Background	0.0530973
Background	0.106195
Background	0.0707965
Background	0.0884956
Background	0.106195
Background	0.123894
Background	0.159292
Background	0.159292
Background	0.123894
Background	0.0884956
Background	0.0176991
Background	0.0353982
Background	0.0176991
Background	0.0884956
Background	0.123894
Background	0.0884956
Background	0
Background	0.19469
Background	0.0884956
Background	0.0530973
Background	0.141593
Background	0.0176991
Background	0.0884956
Background	0.176991
Background	0.123894
Background	0
Background	0.0884956
Background	0.0353982
Background	0.0707965
Background	0.0530973
Background	0.0353982
Background	0.0176991
Background	0.0530973
Background	0.0353982
Background	0.0353982
Background	0.0176991
Background	0.0353982
Background	0.0353982
Background	0.106195
Background	0.176991
Background	0.0530973
Background	0.0530973
Background	0.0530973
Background	0.0176991
Background	0
Background	0.0176991
Background	0.0353982
Background	0
Background	0.0530973
Background	0.0530973
Background	0.0353982
Background	0.0353982
Background	0.0353982
Background	0.0176991
Background	0
Background	0
Background	0
Background	0.0176991
Background	0.0353982
Background	0.0176991
Background	0
Background	0.0176991
Background	0.0353982
Background	0.0353982
Background	0
Background	0
Background	0.0176991
Background	0.0176991
Background	0.176991
Background	0.0176991
Background	0
Background	0.0353982
Background	0.212389
Background	0.0707965
Background	0.159292
Background	0.141593
Background	0.0353982
Background	0.0884956
Background	0.0176991
Background	0.230088
Background	0.0353982
Background	0.0707965
Background	0.0353982
Background	0
Background	0
Background	0
Background	0
Background	0.0530973
Background	0.0707965
Background	0.212389
Background	0
Background	0.0707965
Background	0.0530973
Background	0.106195
Background	0
Background	0.0884956
Background	0.0353982
Background	0
Background	0.0176991
Background	0.0176991
Background	0.0530973
Background	0.0353982
Background	0
Background	0.0176991
Background	0
Background	0.0353982
Background	0
Background	0.0884956
Background	0.106195
Background	0
Background	0.0176991
Background	0
Background	0
Background	0.0176991
Background	0
Background	0.0353982
Background	0.0530973
Background	0.106195
Background	0
Background	0.0707965
Background	0.0530973
Background	0.0176991
Background	0.0353982
Background	0
Background	0.0707965
Background	0.141593
Background	0.106195
Background	0.106195
Background	0.0884956
Background	0.0530973
Background	0.106195
Background	0.0353982
Background	0
Background	0.0353982
Background	0
Background	0.106195
Background	0.123894
Background	0.0176991
Background	0.141593
Background	0.0530973
Background	0.0530973
Background	0.0176991
Background	0
Background	0.0530973
Background	0.19469
Background	0.0884956
Background	0.0353982
Background	0.0884956
Background	0.0707965
Background	0.0353982
Background	0
Background	0
Background	0
Background	0.0353982
Background	0.0176991
Background	0
Background	0
Background	0.0353982
Background	0
Background	0.0353982
Background	0
Background	0
Background	0
Background	0.0353982
Background	0
Background	0.0353982
Background	0.0176991
Background	0.0707965
Background	0.0176991
Background	0.0353982
Background	0.0176991
Background	0
Background	0.0176991
Background	0.0530973
Background	0
Background	0
Background	0.0353982
Background	0
Background	0.0530973
Background	0
Background	0.0353982
Background	0.0353982
Background	0
Background	0
Background	0
Background	0.0707965
Background	0
Background	0
Background	0.0353982
Background	0
Background	0
Background	0
Background	0.0353982
Background	0
Background	0.0176991
Background	0.0176991
Background	0.0353982
Background	0.0176991
Background	0.0176991
Background	0.0176991
Background	0
Background	0
Background	0
Background	0
Background	0
Background	0.0707965
Background	0.0176991
Background	0.0353982
Background	0.0176991
Background	0.0353982
Background	0.0353982
Background	0
Background	0
Background	0.0176991
Background	0.0353982
Background	0
Background	0
Background	0.0176991
Background	0.0707965
Background	0.0530973
Background	0.0353982
Background	0
Background	0.0176991
Background	0
Background	0.0176991
Background	0.0176991
Background	0.0176991
Background	0.0176991
Background	0.0176991
Background	0.0707965
Background	0
Background	0.141593
Background	0.19469
Background	0.159292
Background	0.123894
Background	0
Background	0
Background	0.0176991
Background	0.0884956
Background	0
Background	0.0884956
Background	0
Background	0.0530973
Background	0.0176991
Background	0.0707965
Background	0.0176991
Background	0.159292
Background	0.0353982
Background	0.0176991
Background	0.0176991
Background	0.0530973
Background	0.0176991
Background	0.0707965
Background	0.0707965
Background	0.123894
Background	0.0353982
Background	0
Background	0.0707965
Background	0.0353982
Background	0.0707965
Background	0
Background	0.0176991
Background	0.212389
Background	0.123894
Background	0
Background	0.0353982
Background	0.106195
Background	0.0530973
Background	0.212389
Background	0.0707965
Background	0.106195
Background	0.0176991
Background	0.0176991
Background	0.106195
Background	0
Background	0.0530973
Background	0.0353982
Background	0.0176991
Background	0.123894
Background	0.0353982
Background	0
Background	0.141593
Background	0.0353982
Background	0.0707965
Background	0.123894
Background	0.0884956
Background	0.0707965
Background	0.0884956
Background	0.0707965
Background	0.0707965
Background	0.0530973
Background	0
Background	0.0176991
Background	0.300885
Background	0.0884956
Background	0.123894
Background	0.0530973
Background	0.230088
Background	0.0707965
Background	0.0176991
Background	0.0530973
Background	0
Background	0
Background	0
Background	0
Background	0.0176991
Background	0.0353982
Background	0
Background	0.0707965
Background	0
Background	0.106195
Background	0.0884956
Background	0.0707965
Background	0.0176991
Background	0.0176991
Background	0
Background	0.0176991
Background	0.0707965
Background	0.0353982
Background	0.0176991
Background	0
Background	0.106195
Background	0.0353982
Background	0.0353982
Background	0.0707965
Background	0.0353982
Background	0.0530973
Background	0
Background	0
Background	0
Background	0
Background	0
Background	0
Background	0.0176991
Background	0.159292
Background	0.0530973
Background	0.0353982
Background	0.0530973
Background	0
Background	0
Background	0.0707965
Background	0.0176991
Background	0.0707965
Background	0.159292
Background	0.106195
Background	0.0176991
Background	0.0707965
Background	0.0353982
Background	0.106195
Background	0.176991
Background	0.141593
Background	0.0176991
Background	0.0530973
Background	0.0884956
Background	0.0884956
Background	0
Background	0.106195
Background	0.159292
Background	0
Background	0.0707965
Background	0.0707965
Background	0.0353982
Background	0
Background	0.0176991
Background	0.0353982
Background	0.0176991
Background	0.0530973
Background	0.0176991
Background	0.0884956
Background	0.0176991
Background	0.0707965
Background	0.0530973
Background	0
Background	0
Background	0
Background	0.0176991
Background	0
Background	0
Background	0.0884956
Background	0.0707965
Background	0.0353982
Background	0
Background	0.0176991
Background	0
Background	0.123894
Background	0.0884956
Background	0.0707965
Background	0.0530973
Background	0.0353982
Background	0.0353982
Background	0
Background	0
Background	0.0353982
Background	0.0353982
Background	0.0176991
Background	0
Background	0
Background	0.0176991
Background	0.0176991
Background	0.106195
Background	0.0530973
Background	0
Background	0.0707965
Background	0
Background	0
Background	0.0530973
Background	0.0353982
Background	0
Background	0.0353982
Background	0
Background	0.0176991
Background	0.0176991
Background	0.0530973
Background	0.0353982
Background	0.0707965
Background	0.0353982
Background	0.0353982
Background	0.0884956
Background	0.0353982
Background	0.141593
Background	0
Background	0
Background	0.0176991
Background	0.0176991
Background	0.0176991
Background	0.0707965
Background	0.0707965
Background	0.0353982
Background	0.0353982
Background	0
Background	0.0176991
Background	0.0176991
Background	0
Background	0
Background	0
Background	0.0530973
Background	0.159292
Background	0.159292
Background	0
Background	0.0353982
Background	0
Background	0.0530973
Background	0.0530973
Background	0.0176991
Background	0
Background	0
Background	0
Background	0.0176991
Background	0
Background	0.0176991
Background	0
Background	0
Background	0.0707965
Background	0.0530973
Background	0
Background	0.0707965
Background	0
Background	0
Background	0.0530973
Background	0.0176991
Background	0
Background	0.0176991
Background	0.0707965
Background	0.0176991
Background	0.247788
Background	0.0353982
Background	0
Background	0.141593
Background	0.106195
Background	0
Background	0
Background	0.141593
Background	0
Background	0
Background	0
Background	0.0176991
Background	0.0176991
Background	0.141593
Background	0.0176991
Background	0.0530973
Background	0
Background	0
Background	0.0884956
Background	0.0176991
Background	0
Background	0.141593
Background	0
Background	0
Background	0
Background	0.0530973
Background	0
Background	0
Background	0.0176991
Background	0.0176991
Background	0
Background	0
Background	0.0353982
Background	0
Background	0
Background	0
Background	0
Background	0.0176991
Background	0
Background	0.0707965
Background	0.0176991
Background	0
Background	0
Background	0.0176991
Background	0.0707965
Background	0
Background	0
Background	0.0884956
Background	0.0176991
Background	0.0353982
Background	0
Background	0.0176991
Background	0
Background	0.0353982
Background	0.0176991
Background	0.0353982
Background	0.0176991
Background	0.0530973
Background	0
Background	0.0176991
Background	0.0353982
Background	0.0176991
Background	0.0353982
Background	0
Background	0.106195
Background	0
Background	0.0176991
Background	0.0176991
Background	0.0353982
Background	0.0176991
Background	0.0176991
Background	0.0176991
[truncated: 4,075 more rows]

## Sheet: Sfig. 5C
Hotspot	enrichment	enrichment_group
chr11_34.5mb	3.99801	fold change >= 2
chr11_65.2mb	5.04644	fold change >= 2
chr11_95.6mb	0.846948	fold change < 2
chr12_11.8mb	1.32752	fold change < 2
chr12_69mb	2.09719	fold change >= 2
chr12_75.9mb	0.545533	fold change < 2
chr12_98.9mb	2.79988	fold change >= 2
chr14_37.9mb	4.22883	fold change >= 2
chr14_67.7mb	0.943826	fold change < 2
chr17_26.8mb	13.367	fold change >= 2
chr17_37.7mb	37.5119	fold change >= 2
chr1_0.7mb	0.876245	fold change < 2
chr1_234.6mb	1.47367	fold change < 2
chr1_66.7mb	2.15237	fold change >= 2
chr20_47.4mb	2.62441	fold change >= 2
chr2_182.8mb	0.47413	fold change < 2
chr3_148.2mb	1.35446	fold change < 2
chr3_3.3mb	2.10469	fold change >= 2
chr3_47.1mb	0.854229	fold change < 2
chr4_0.4mb	0.502751	fold change < 2
chr4_91.1mb	1.14676	fold change < 2
chr5_36.7mb	1.1661	fold change < 2
chr5_44.2mb	1.67574	fold change < 2
chr6_107mb	3.57583	fold change >= 2
chr6_151.8mb	2.14594	fold change >= 2
chr7_69.6mb	2.21901	fold change >= 2
chr8_1.6mb	0.768893	fold change < 2
chr8_116.6mb	1.48033	fold change < 2
chr8_127.8mb	1.42846	fold change < 2
chr8_141.3mb	0.878204	fold change < 2
chr8_67.2mb	0.284045	fold change < 2
chr8_89.6mb	1.54777	fold change < 2
chr9_139.4mb	1.27048	fold change < 2

## Sheet: Sfig. 5D
Sample	SV_class	SV_count_in_hotspot	SV_count_in_hotspots_per_sample	TD_presence	Proportion_of_SVs_in_hotspots
LP2101771-DNA_A01	deletion	6	18	TD present	0.333333
LP2101771-DNA_A01	inversion	8	18	TD present	0.444444
LP2101771-DNA_A01	tandem-duplication	1	18	TD present	0.0555556
LP2101771-DNA_A01	translocation	3	18	TD present	0.166667
LP2101775-DNA_A01	deletion	4	18	TD absent	0.222222
LP2101775-DNA_A01	inversion	10	18	TD absent	0.555556
LP2101775-DNA_A01	translocation	4	18	TD absent	0.222222
LP2101779-DNA_A01	deletion	2	21	TD present	0.0952381
LP2101779-DNA_A01	inversion	5	21	TD present	0.238095
LP2101779-DNA_A01	tandem-duplication	4	21	TD present	0.190476
LP2101779-DNA_A01	translocation	10	21	TD present	0.47619
LP2101782-DNA_A01	deletion	2	9	TD present	0.222222
LP2101782-DNA_A01	inversion	3	9	TD present	0.333333
LP2101782-DNA_A01	tandem-duplication	1	9	TD present	0.111111
LP2101782-DNA_A01	translocation	3	9	TD present	0.333333
LP2101785-DNA_A01	deletion	1	5	TD present	0.2
LP2101785-DNA_A01	tandem-duplication	4	5	TD present	0.8
LP2101787-DNA_A01	deletion	3	4	TD present	0.75
LP2101787-DNA_A01	tandem-duplication	1	4	TD present	0.25
LP2101790-DNA_A01	deletion	1	4	TD absent	0.25
LP2101790-DNA_A01	inversion	3	4	TD absent	0.75
LP2101797-DNA_A01	deletion	1	6	TD present	0.166667
LP2101797-DNA_A01	inversion	1	6	TD present	0.166667
LP2101797-DNA_A01	tandem-duplication	4	6	TD present	0.666667
LP2101802-DNA_A01	deletion	1	3	TD absent	0.333333
LP2101802-DNA_A01	inversion	1	3	TD absent	0.333333
LP2101802-DNA_A01	translocation	1	3	TD absent	0.333333
LP2101807-DNA_A01	deletion	3	4	TD present	0.75
LP2101807-DNA_A01	tandem-duplication	1	4	TD present	0.25
LP2101809-DNA_A01	inversion	3	4	TD present	0.75
LP2101809-DNA_A01	tandem-duplication	1	4	TD present	0.25
LP2101811-DNA_A01	inversion	4	10	TD present	0.4
LP2101811-DNA_A01	tandem-duplication	6	10	TD present	0.6
LP2102316-DNA_A01	inversion	1	1	TD absent	1
LP2102319-DNA_A01	deletion	2	11	TD present	0.181818
LP2102319-DNA_A01	inversion	5	11	TD present	0.454545
LP2102319-DNA_A01	tandem-duplication	4	11	TD present	0.363636
LP2102322-DNA_A01	deletion	2	6	TD present	0.333333
LP2102322-DNA_A01	inversion	3	6	TD present	0.5
LP2102322-DNA_A01	tandem-duplication	1	6	TD present	0.166667
LP2102324-DNA_A01	deletion	3	10	TD present	0.3
LP2102324-DNA_A01	inversion	4	10	TD present	0.4
LP2102324-DNA_A01	tandem-duplication	2	10	TD present	0.2
LP2102324-DNA_A01	translocation	1	10	TD present	0.1
LP2102327-DNA_A01	deletion	4	18	TD present	0.222222
LP2102327-DNA_A01	inversion	6	18	TD present	0.333333
LP2102327-DNA_A01	tandem-duplication	6	18	TD present	0.333333
LP2102327-DNA_A01	translocation	2	18	TD present	0.111111
LP2102328-DNA_A01	translocation	2	2	TD absent	1
LP2102331-DNA_A01	deletion	1	4	TD present	0.25
LP2102331-DNA_A01	inversion	2	4	TD present	0.5
LP2102331-DNA_A01	tandem-duplication	1	4	TD present	0.25
LP2102333-DNA_A01	tandem-duplication	1	2	TD present	0.5
LP2102333-DNA_A01	translocation	1	2	TD present	0.5
LP2102337-DNA_A01	deletion	2	11	TD present	0.181818
LP2102337-DNA_A01	inversion	4	11	TD present	0.363636
LP2102337-DNA_A01	tandem-duplication	2	11	TD present	0.181818
LP2102337-DNA_A01	translocation	3	11	TD present	0.272727
LP2102347-DNA_A01	deletion	3	9	TD present	0.333333
LP2102347-DNA_A01	inversion	2	9	TD present	0.222222
LP2102347-DNA_A01	tandem-duplication	4	9	TD present	0.444444
LP2102349-DNA_A01	deletion	4	14	TD present	0.285714
LP2102349-DNA_A01	inversion	6	14	TD present	0.428571
LP2102349-DNA_A01	tandem-duplication	3	14	TD present	0.214286
LP2102349-DNA_A01	translocation	1	14	TD present	0.0714286
LP2102350-DNA_A01	deletion	3	16	TD present	0.1875
LP2102350-DNA_A01	inversion	6	16	TD present	0.375
LP2102350-DNA_A01	tandem-duplication	2	16	TD present	0.125
LP2102350-DNA_A01	translocation	5	16	TD present	0.3125
LP2102351-DNA_A01	deletion	3	11	TD present	0.272727
LP2102351-DNA_A01	inversion	3	11	TD present	0.272727
LP2102351-DNA_A01	tandem-duplication	3	11	TD present	0.272727
LP2102351-DNA_A01	translocation	2	11	TD present	0.181818
LP2102352-DNA_A01	deletion	3	8	TD present	0.375
LP2102352-DNA_A01	inversion	4	8	TD present	0.5
LP2102352-DNA_A01	tandem-duplication	1	8	TD present	0.125
LP2102353-DNA_A01	tandem-duplication	2	3	TD present	0.666667
LP2102353-DNA_A01	translocation	1	3	TD present	0.333333
LP2102354-DNA_A01	deletion	2	11	TD present	0.181818
LP2102354-DNA_A01	inversion	3	11	TD present	0.272727
LP2102354-DNA_A01	tandem-duplication	6	11	TD present	0.545455
LP2102355-DNA_A01	deletion	3	3	TD absent	1
LP2102357-DNA_A01	deletion	4	24	TD present	0.166667
LP2102357-DNA_A01	inversion	13	24	TD present	0.541667
LP2102357-DNA_A01	tandem-duplication	7	24	TD present	0.291667
LP2102359-DNA_A01	deletion	3	5	TD absent	0.6
LP2102359-DNA_A01	inversion	1	5	TD absent	0.2
LP2102359-DNA_A01	translocation	1	5	TD absent	0.2
LP2102360-DNA_A01	deletion	1	2	TD absent	0.5
LP2102360-DNA_A01	inversion	1	2	TD absent	0.5
LP2102361-DNA_A01	inversion	2	10	TD present	0.2
LP2102361-DNA_A01	tandem-duplication	8	10	TD present	0.8
LP2102362-DNA_A01	deletion	7	40	TD present	0.175
LP2102362-DNA_A01	inversion	16	40	TD present	0.4
LP2102362-DNA_A01	tandem-duplication	7	40	TD present	0.175
LP2102362-DNA_A01	translocation	10	40	TD present	0.25
LP2102363-DNA_A01	inversion	1	7	TD present	0.142857
LP2102363-DNA_A01	tandem-duplication	1	7	TD present	0.142857
LP2102363-DNA_A01	translocation	5	7	TD present	0.714286
LP2102364-DNA_A01	inversion	3	4	TD present	0.75
LP2102364-DNA_A01	tandem-duplication	1	4	TD present	0.25
LP2102366-DNA_A01	deletion	10	32	TD present	0.3125
LP2102366-DNA_A01	inversion	3	32	TD present	0.09375
LP2102366-DNA_A01	tandem-duplication	16	32	TD present	0.5
LP2102366-DNA_A01	translocation	3	32	TD present	0.09375
LP2102377-DNA_A01	deletion	10	24	TD present	0.416667
LP2102377-DNA_A01	inversion	5	24	TD present	0.208333
LP2102377-DNA_A01	tandem-duplication	8	24	TD present	0.333333
LP2102377-DNA_A01	translocation	1	24	TD present	0.0416667
LP2102378-DNA_A01	deletion	3	6	TD present	0.5
LP2102378-DNA_A01	inversion	1	6	TD present	0.166667
LP2102378-DNA_A01	tandem-duplication	2	6	TD present	0.333333
LP2102407-DNA_A01	deletion	1	1	TD absent	1
LP2102408-DNA_A01	deletion	1	1	TD absent	1
LP2102410-DNA_A01	inversion	1	1	TD absent	1
LP2102411-DNA_A01	deletion	3	13	TD present	0.230769
LP2102411-DNA_A01	inversion	7	13	TD present	0.538462
LP2102411-DNA_A01	tandem-duplication	3	13	TD present	0.230769
LP2103151-DNA_A01	deletion	7	31	TD present	0.225806
LP2103151-DNA_A01	inversion	12	31	TD present	0.387097
LP2103151-DNA_A01	tandem-duplication	11	31	TD present	0.354839
LP2103151-DNA_A01	translocation	1	31	TD present	0.0322581
LP2103152-DNA_A01	deletion	2	4	TD absent	0.5
LP2103152-DNA_A01	inversion	2	4	TD absent	0.5
LP2103154-DNA_A01	deletion	1	1	TD absent	1
LP2103155-DNA_A01	deletion	1	6	TD absent	0.166667
LP2103155-DNA_A01	inversion	3	6	TD absent	0.5
LP2103155-DNA_A01	translocation	2	6	TD absent	0.333333
LP2103160-DNA_A01	deletion	1	3	TD absent	0.333333
LP2103160-DNA_A01	inversion	1	3	TD absent	0.333333
LP2103160-DNA_A01	translocation	1	3	TD absent	0.333333
LP2103162-DNA_A01	deletion	3	11	TD present	0.272727
LP2103162-DNA_A01	inversion	2	11	TD present	0.181818
LP2103162-DNA_A01	tandem-duplication	3	11	TD present	0.272727
LP2103162-DNA_A01	translocation	3	11	TD present	0.272727
LP2103163-DNA_A01	deletion	4	14	TD present	0.285714
LP2103163-DNA_A01	inversion	5	14	TD present	0.357143
LP2103163-DNA_A01	tandem-duplication	5	14	TD present	0.357143
LP2103164-DNA_A01	deletion	7	20	TD present	0.35
LP2103164-DNA_A01	inversion	7	20	TD present	0.35
LP2103164-DNA_A01	tandem-duplication	5	20	TD present	0.25
LP2103164-DNA_A01	translocation	1	20	TD present	0.05
LP2103167-DNA_A01	deletion	2	15	TD present	0.133333
LP2103167-DNA_A01	inversion	8	15	TD present	0.533333
LP2103167-DNA_A01	tandem-duplication	5	15	TD present	0.333333
LP2103171-DNA_A01	inversion	3	5	TD absent	0.6
LP2103171-DNA_A01	translocation	2	5	TD absent	0.4
LP2103173-DNA_A01	tandem-duplication	1	1	TD present	1
LP2103177-DNA_A01	deletion	8	23	TD present	0.347826
LP2103177-DNA_A01	inversion	5	23	TD present	0.217391
LP2103177-DNA_A01	tandem-duplication	9	23	TD present	0.391304
LP2103177-DNA_A01	translocation	1	23	TD present	0.0434783
LP2103179-DNA_A01	deletion	2	7	TD present	0.285714
LP2103179-DNA_A01	inversion	1	7	TD present	0.142857
LP2103179-DNA_A01	tandem-duplication	4	7	TD present	0.571429
LP2103185-DNA_A01	deletion	3	37	TD present	0.0810811
LP2103185-DNA_A01	inversion	8	37	TD present	0.216216
LP2103185-DNA_A01	tandem-duplication	2	37	TD present	0.0540541
LP2103185-DNA_A01	translocation	24	37	TD present	0.648649
LP2103186-DNA_A01	deletion	5	18	TD present	0.277778
LP2103186-DNA_A01	inversion	6	18	TD present	0.333333
LP2103186-DNA_A01	tandem-duplication	2	18	TD present	0.111111
LP2103186-DNA_A01	translocation	5	18	TD present	0.277778
LP2103187-DNA_A01	deletion	3	6	TD present	0.5
LP2103187-DNA_A01	inversion	1	6	TD present	0.166667
LP2103187-DNA_A01	tandem-duplication	1	6	TD present	0.166667
LP2103187-DNA_A01	translocation	1	6	TD present	0.166667
LP2103190-DNA_A01	deletion	5	14	TD present	0.357143
LP2103190-DNA_A01	inversion	7	14	TD present	0.5
LP2103190-DNA_A01	tandem-duplication	2	14	TD present	0.142857
LP2103200-DNA_A01	tandem-duplication	1	1	TD present	1
LP2103201-DNA_A01	deletion	5	42	TD present	0.119048
LP2103201-DNA_A01	inversion	19	42	TD present	0.452381
LP2103201-DNA_A01	tandem-duplication	7	42	TD present	0.166667
LP2103201-DNA_A01	translocation	11	42	TD present	0.261905
LP2103202-DNA_A01	deletion	1	1	TD absent	1
LP2103204-DNA_A01	deletion	1	1	TD absent	1
LP2103206-DNA_A01	inversion	2	3	TD present	0.666667
LP2103206-DNA_A01	tandem-duplication	1	3	TD present	0.333333
LP2103207-DNA_A01	inversion	5	6	TD present	0.833333
LP2103207-DNA_A01	tandem-duplication	1	6	TD present	0.166667
LP2103208-DNA_A01	deletion	3	8	TD present	0.375
LP2103208-DNA_A01	inversion	3	8	TD present	0.375
LP2103208-DNA_A01	tandem-duplication	2	8	TD present	0.25
LP2103209-DNA_A01	deletion	5	12	TD present	0.416667
LP2103209-DNA_A01	inversion	6	12	TD present	0.5
LP2103209-DNA_A01	tandem-duplication	1	12	TD present	0.0833333
LP2103219-DNA_A01	translocation	2	2	TD absent	1
LP2103220-DNA_A01	deletion	9	24	TD present	0.375
LP2103220-DNA_A01	inversion	12	24	TD present	0.5
LP2103220-DNA_A01	tandem-duplication	2	24	TD present	0.0833333
LP2103220-DNA_A01	translocation	1	24	TD present	0.0416667
LP2103222-DNA_A01	deletion	4	14	TD present	0.285714
LP2103222-DNA_A01	inversion	5	14	TD present	0.357143
LP2103222-DNA_A01	tandem-duplication	1	14	TD present	0.0714286
LP2103222-DNA_A01	translocation	4	14	TD present	0.285714
LP2103226-DNA_A01	deletion	2	4	TD present	0.5
LP2103226-DNA_A01	inversion	1	4	TD present	0.25
LP2103226-DNA_A01	tandem-duplication	1	4	TD present	0.25
LP2103228-DNA_A01	inversion	1	1	TD absent	1
LP2103229-DNA_A01	deletion	2	4	TD absent	0.5
LP2103229-DNA_A01	inversion	2	4	TD absent	0.5
LP2103231-DNA_A01	deletion	5	18	TD present	0.277778
LP2103231-DNA_A01	inversion	6	18	TD present	0.333333
LP2103231-DNA_A01	tandem-duplication	4	18	TD present	0.222222
LP2103231-DNA_A01	translocation	3	18	TD present	0.166667
LP2103232-DNA_A01	translocation	1	1	TD absent	1
LP2103233-DNA_A01	deletion	1	10	TD present	0.1
LP2103233-DNA_A01	inversion	4	10	TD present	0.4
LP2103233-DNA_A01	tandem-duplication	2	10	TD present	0.2
LP2103233-DNA_A01	translocation	3	10	TD present	0.3
LP2103234-DNA_A01	inversion	1	3	TD present	0.333333
LP2103234-DNA_A01	tandem-duplication	2	3	TD present	0.666667
