# Supplementary material for: High-depth whole genome sequencing of premalignant breast lesions reveals rearrangement hotspots and personalized management opportunities
Source: Nat Commun. 2026 May 19;17:6931. doi: 10.1038/s41467-026-72952-1 (PMC13389004; doi:10.1038/s41467-026-72952-1)
Supplement: Supplementary file 13 — Source Data [file 41467_2026_72952_MOESM13_ESM.zip › Supplementary_FIgure_6.xlsx]

## Sheet: Sfig. 6A
sample	SHORE_id	subclonality_frac
LP2101771-DNA_A01	chr1_234.6mb	0.466667
LP2101771-DNA_A01	chr17_26.8mb	0.571429
LP2101771-DNA_A01	chr20_47.4mb	0.642857
LP2101771-DNA_A01	chr3_3.3mb	0.701754
LP2101771-DNA_A01	chr8_127.8mb	0.5
LP2101771-DNA_A01	chr8_141.3mb	0.333333
LP2101775-DNA_A01	chr1_234.6mb	1
LP2101775-DNA_A01	chr12_11.8mb	1
LP2101775-DNA_A01	chr17_26.8mb	0
LP2101775-DNA_A01	chr17_37.7mb	0
LP2101779-DNA_A01	chr12_69mb	0.5
LP2101779-DNA_A01	chr12_75.9mb	0.5
LP2101779-DNA_A01	chr17_26.8mb	0.521739
LP2101779-DNA_A01	chr20_47.4mb	0.75
LP2101782-DNA_A01	chr14_37.9mb	0
LP2101782-DNA_A01	chr17_37.7mb	0
LP2101782-DNA_A01	chr20_47.4mb	0
LP2101785-DNA_A01	chr1_234.6mb	0
LP2101785-DNA_A01	chr11_95.6mb	0
LP2101785-DNA_A01	chr12_98.9mb	0
LP2101785-DNA_A01	chr7_69.6mb	0
LP2101787-DNA_A01	chr12_98.9mb	0.4
LP2101790-DNA_A01	chr12_69mb	0.0434783
LP2101797-DNA_A01	chr17_26.8mb	0
LP2101797-DNA_A01	chr3_3.3mb	0.2
LP2101802-DNA_A01	chr2_182.8mb	0
LP2101802-DNA_A01	chr4_0.4mb	0.333333
LP2101807-DNA_A01	chr3_47.1mb	0.111111
LP2101807-DNA_A01	chr4_91.1mb	0.166667
LP2101807-DNA_A01	chr8_1.6mb	0.166667
LP2101807-DNA_A01	chr9_139.4mb	0
LP2101809-DNA_A01	chr17_37.7mb	0
LP2101811-DNA_A01	chr12_98.9mb	0.08
LP2101811-DNA_A01	chr14_37.9mb	0.166667
LP2101811-DNA_A01	chr2_182.8mb	0.0232558
LP2101811-DNA_A01	chr8_127.8mb	0
LP2101811-DNA_A01	chr8_141.3mb	0
LP2101811-DNA_A01	chr8_67.2mb	0
LP2101811-DNA_A01	chr8_89.6mb	0.0625
LP2102316-DNA_A01	chr17_26.8mb	0
LP2102319-DNA_A01	chr1_234.6mb	0
LP2102319-DNA_A01	chr14_37.9mb	0.5
LP2102319-DNA_A01	chr8_1.6mb	0.5
LP2102319-DNA_A01	chr8_89.6mb	0
LP2102322-DNA_A01	chr12_69mb	0
LP2102324-DNA_A01	chr1_234.6mb	0
LP2102324-DNA_A01	chr1_66.7mb	0
LP2102324-DNA_A01	chr12_11.8mb	0
LP2102324-DNA_A01	chr17_26.8mb	0
LP2102324-DNA_A01	chr17_37.7mb	0
LP2102324-DNA_A01	chr20_47.4mb	0.142857
LP2102324-DNA_A01	chr7_69.6mb	0
LP2102327-DNA_A01	chr12_11.8mb	0
LP2102327-DNA_A01	chr14_37.9mb	0
LP2102327-DNA_A01	chr17_37.7mb	0
LP2102327-DNA_A01	chr3_148.2mb	0
LP2102327-DNA_A01	chr3_3.3mb	0.583333
LP2102327-DNA_A01	chr7_69.6mb	0
LP2102327-DNA_A01	chr8_127.8mb	0
LP2102327-DNA_A01	chr8_89.6mb	0
LP2102327-DNA_A01	chr9_139.4mb	1
LP2102328-DNA_A01	chr7_69.6mb	0
LP2102331-DNA_A01	chr11_65.2mb	1
LP2102331-DNA_A01	chr14_37.9mb	0
LP2102331-DNA_A01	chr6_151.8mb	0
LP2102333-DNA_A01	chr17_26.8mb	0
LP2102337-DNA_A01	chr1_0.7mb	0.5
LP2102337-DNA_A01	chr12_11.8mb	1
LP2102337-DNA_A01	chr14_37.9mb	0
LP2102337-DNA_A01	chr17_26.8mb	0
LP2102337-DNA_A01	chr20_47.4mb	0.125
LP2102337-DNA_A01	chr3_3.3mb	0.333333
LP2102347-DNA_A01	chr12_98.9mb	0.153846
LP2102347-DNA_A01	chr14_37.9mb	0
LP2102347-DNA_A01	chr14_67.7mb	0.4
LP2102347-DNA_A01	chr3_3.3mb	0.121212
LP2102349-DNA_A01	chr17_26.8mb	0
LP2102349-DNA_A01	chr17_37.7mb	0
LP2102349-DNA_A01	chr20_47.4mb	0
LP2102349-DNA_A01	chr3_3.3mb	0.142857
LP2102350-DNA_A01	chr12_98.9mb	0
LP2102350-DNA_A01	chr14_37.9mb	0
LP2102350-DNA_A01	chr2_182.8mb	0
LP2102350-DNA_A01	chr20_47.4mb	0
LP2102350-DNA_A01	chr3_3.3mb	0
LP2102350-DNA_A01	chr3_47.1mb	0
LP2102351-DNA_A01	chr17_26.8mb	0
LP2102351-DNA_A01	chr17_37.7mb	0.5
LP2102352-DNA_A01	chr12_98.9mb	0.25
LP2102352-DNA_A01	chr20_47.4mb	0.285714
LP2102352-DNA_A01	chr3_3.3mb	0.333333
LP2102352-DNA_A01	chr4_0.4mb	0
LP2102352-DNA_A01	chr7_69.6mb	1
LP2102352-DNA_A01	chr8_1.6mb	0
LP2102353-DNA_A01	chr20_47.4mb	0.0909091
LP2102354-DNA_A01	chr1_66.7mb	0.0909091
LP2102354-DNA_A01	chr3_3.3mb	0.0472441
LP2102354-DNA_A01	chr3_47.1mb	0.0506329
LP2102355-DNA_A01	chr8_1.6mb	0.5
LP2102357-DNA_A01	chr20_47.4mb	0.2
LP2102359-DNA_A01	chr20_47.4mb	0
LP2102359-DNA_A01	chr8_1.6mb	0
LP2102360-DNA_A01	chr12_98.9mb	0.7
LP2102361-DNA_A01	chr12_98.9mb	0.142857
LP2102361-DNA_A01	chr14_37.9mb	0.5
LP2102361-DNA_A01	chr17_37.7mb	0
LP2102361-DNA_A01	chr20_47.4mb	0.166667
LP2102361-DNA_A01	chr3_148.2mb	0
LP2102361-DNA_A01	chr6_151.8mb	0
LP2102362-DNA_A01	chr11_34.5mb	0
LP2102362-DNA_A01	chr14_67.7mb	0
LP2102362-DNA_A01	chr17_37.7mb	0
LP2102362-DNA_A01	chr3_148.2mb	0
LP2102362-DNA_A01	chr3_3.3mb	0.0526316
LP2102363-DNA_A01	chr17_26.8mb	0
LP2102363-DNA_A01	chr17_37.7mb	0
LP2102363-DNA_A01	chr8_127.8mb	0.5
LP2102364-DNA_A01	chr17_26.8mb	0
LP2102366-DNA_A01	chr1_0.7mb	0
LP2102366-DNA_A01	chr12_98.9mb	0.037037
LP2102366-DNA_A01	chr14_37.9mb	0
LP2102366-DNA_A01	chr14_67.7mb	0
LP2102366-DNA_A01	chr17_26.8mb	0.181818
LP2102366-DNA_A01	chr17_37.7mb	0
LP2102366-DNA_A01	chr3_3.3mb	0.0192308
LP2102366-DNA_A01	chr4_0.4mb	0
LP2102366-DNA_A01	chr4_91.1mb	0.142857
LP2102366-DNA_A01	chr8_127.8mb	0
LP2102366-DNA_A01	chr9_139.4mb	0
LP2102377-DNA_A01	chr12_98.9mb	0.782609
LP2102377-DNA_A01	chr14_37.9mb	0.5
LP2102377-DNA_A01	chr17_26.8mb	1
LP2102377-DNA_A01	chr3_3.3mb	0.0512821
LP2102377-DNA_A01	chr5_44.2mb	0
LP2102377-DNA_A01	chr8_127.8mb	0.333333
LP2102377-DNA_A01	chr8_141.3mb	0
LP2102377-DNA_A01	chr8_89.6mb	0
LP2102378-DNA_A01	chr8_1.6mb	0.333333
LP2102378-DNA_A01	chr8_116.6mb	1
LP2102378-DNA_A01	chr8_127.8mb	0
LP2102378-DNA_A01	chr8_89.6mb	0.5
LP2102408-DNA_A01	chr8_1.6mb	0.181818
LP2102410-DNA_A01	chr12_98.9mb	0.230769
LP2102411-DNA_A01	chr11_34.5mb	0
LP2102411-DNA_A01	chr12_98.9mb	0.15
LP2102411-DNA_A01	chr14_67.7mb	0
LP2102411-DNA_A01	chr2_182.8mb	0.136364
LP2102411-DNA_A01	chr8_116.6mb	0
LP2102411-DNA_A01	chr8_127.8mb	0
LP2103151-DNA_A01	chr11_65.2mb	0
LP2103151-DNA_A01	chr14_67.7mb	0
LP2103151-DNA_A01	chr17_26.8mb	0
LP2103151-DNA_A01	chr20_47.4mb	0
LP2103151-DNA_A01	chr3_47.1mb	0
LP2103151-DNA_A01	chr6_107mb	0
LP2103151-DNA_A01	chr8_116.6mb	0
LP2103151-DNA_A01	chr8_141.3mb	0
LP2103151-DNA_A01	chr8_89.6mb	0
LP2103152-DNA_A01	chr8_141.3mb	1
LP2103154-DNA_A01	chr2_182.8mb	0.0952381
LP2103155-DNA_A01	chr17_37.7mb	0
LP2103155-DNA_A01	chr3_3.3mb	0
LP2103160-DNA_A01	chr17_26.8mb	0
LP2103160-DNA_A01	chr17_37.7mb	0
LP2103160-DNA_A01	chr20_47.4mb	0
LP2103162-DNA_A01	chr1_66.7mb	0
LP2103162-DNA_A01	chr17_26.8mb	0
LP2103163-DNA_A01	chr14_37.9mb	0
LP2103163-DNA_A01	chr20_47.4mb	0
LP2103164-DNA_A01	chr11_34.5mb	0
LP2103164-DNA_A01	chr12_11.8mb	0
LP2103164-DNA_A01	chr12_98.9mb	0.2
LP2103164-DNA_A01	chr17_26.8mb	0
LP2103164-DNA_A01	chr17_37.7mb	0
LP2103164-DNA_A01	chr2_182.8mb	0
LP2103167-DNA_A01	chr1_0.7mb	0
LP2103167-DNA_A01	chr12_98.9mb	0
LP2103167-DNA_A01	chr17_26.8mb	0
LP2103167-DNA_A01	chr6_151.8mb	0
LP2103171-DNA_A01	chr12_75.9mb	0
LP2103171-DNA_A01	chr17_37.7mb	0
LP2103173-DNA_A01	chr20_47.4mb	0
LP2103177-DNA_A01	chr12_98.9mb	0.0769231
LP2103177-DNA_A01	chr17_26.8mb	0
LP2103177-DNA_A01	chr17_37.7mb	0
LP2103177-DNA_A01	chr20_47.4mb	0
LP2103177-DNA_A01	chr4_0.4mb	0
LP2103177-DNA_A01	chr4_91.1mb	0
LP2103179-DNA_A01	chr4_91.1mb	0
LP2103185-DNA_A01	chr14_37.9mb	0
LP2103185-DNA_A01	chr17_26.8mb	0
LP2103185-DNA_A01	chr20_47.4mb	0
LP2103186-DNA_A01	chr11_34.5mb	0
LP2103186-DNA_A01	chr14_37.9mb	0.0833333
LP2103186-DNA_A01	chr17_26.8mb	0
LP2103186-DNA_A01	chr17_37.7mb	0
LP2103186-DNA_A01	chr20_47.4mb	0
LP2103186-DNA_A01	chr8_89.6mb	0
LP2103187-DNA_A01	chr12_98.9mb	0.714286
LP2103187-DNA_A01	chr17_26.8mb	0
LP2103187-DNA_A01	chr17_37.7mb	0
LP2103187-DNA_A01	chr20_47.4mb	0.296296
LP2103187-DNA_A01	chr4_91.1mb	0.357143
LP2103187-DNA_A01	chr7_69.6mb	0.0769231
LP2103190-DNA_A01	chr14_67.7mb	0
LP2103190-DNA_A01	chr17_26.8mb	0
LP2103190-DNA_A01	chr17_37.7mb	0
LP2103190-DNA_A01	chr2_182.8mb	0.3
LP2103190-DNA_A01	chr3_47.1mb	0.266667
LP2103190-DNA_A01	chr8_1.6mb	0.25
LP2103200-DNA_A01	chr5_44.2mb	0
LP2103201-DNA_A01	chr17_37.7mb	0
LP2103201-DNA_A01	chr3_3.3mb	0.1
LP2103201-DNA_A01	chr3_47.1mb	0.333333
LP2103201-DNA_A01	chr8_89.6mb	0.2
LP2103202-DNA_A01	chr12_69mb	0
LP2103204-DNA_A01	chr3_47.1mb	1
LP2103206-DNA_A01	chr5_36.7mb	0
LP2103207-DNA_A01	chr17_26.8mb	0
LP2103209-DNA_A01	chr14_67.7mb	0.666667
LP2103209-DNA_A01	chr3_47.1mb	0.333333
LP2103209-DNA_A01	chr8_1.6mb	0.142857
LP2103219-DNA_A01	chr1_0.7mb	0
LP2103220-DNA_A01	chr1_0.7mb	0
LP2103220-DNA_A01	chr17_26.8mb	0
LP2103220-DNA_A01	chr17_37.7mb	0
LP2103220-DNA_A01	chr3_3.3mb	0.25
LP2103222-DNA_A01	chr11_34.5mb	0
LP2103222-DNA_A01	chr11_95.6mb	1
LP2103222-DNA_A01	chr12_69mb	0
LP2103222-DNA_A01	chr4_0.4mb	0.6
LP2103222-DNA_A01	chr5_44.2mb	0
LP2103222-DNA_A01	chr6_107mb	0
LP2103226-DNA_A01	chr17_26.8mb	0.5
LP2103226-DNA_A01	chr17_37.7mb	0
LP2103226-DNA_A01	chr4_0.4mb	0
LP2103228-DNA_A01	chr17_37.7mb	0
LP2103231-DNA_A01	chr12_98.9mb	0.333333
LP2103231-DNA_A01	chr14_37.9mb	0.333333
LP2103231-DNA_A01	chr17_26.8mb	0.2
LP2103231-DNA_A01	chr3_3.3mb	0.142857
LP2103231-DNA_A01	chr3_47.1mb	0.428571
LP2103231-DNA_A01	chr7_69.6mb	0
LP2103231-DNA_A01	chr9_139.4mb	0.5
LP2103233-DNA_A01	chr12_11.8mb	1
LP2103233-DNA_A01	chr12_69mb	1
LP2103233-DNA_A01	chr12_98.9mb	0.6
LP2103234-DNA_A01	chr12_98.9mb	0
LP2103234-DNA_A01	chr17_37.7mb	0
LP2103234-DNA_A01	chr4_91.1mb	0
LP2101771-DNA_A01	Whole genome	0.642239
LP2101775-DNA_A01	Whole genome	0.247104
LP2101779-DNA_A01	Whole genome	0.781884
LP2101782-DNA_A01	Whole genome	0.0463034
LP2101785-DNA_A01	Whole genome	0.104298
LP2101787-DNA_A01	Whole genome	0.349108
LP2101790-DNA_A01	Whole genome	0.135931
LP2101797-DNA_A01	Whole genome	0.235913
LP2101802-DNA_A01	Whole genome	0.255243
LP2101807-DNA_A01	Whole genome	0.0854217
LP2101809-DNA_A01	Whole genome	0.0160171
LP2101811-DNA_A01	Whole genome	0.0504657
LP2102316-DNA_A01	Whole genome	0.12086
LP2102319-DNA_A01	Whole genome	0.355061
LP2102322-DNA_A01	Whole genome	0.180141
LP2102324-DNA_A01	Whole genome	0.0457753
LP2102327-DNA_A01	Whole genome	0.122039
LP2102328-DNA_A01	Whole genome	0.0716925
LP2102331-DNA_A01	Whole genome	0.131369
LP2102333-DNA_A01	Whole genome	0.0389395
LP2102337-DNA_A01	Whole genome	0.156075
LP2102347-DNA_A01	Whole genome	0.151444
LP2102349-DNA_A01	Whole genome	0.121434
LP2102350-DNA_A01	Whole genome	0.00272418
LP2102351-DNA_A01	Whole genome	0.136979
LP2102352-DNA_A01	Whole genome	0.135907
LP2102353-DNA_A01	Whole genome	0.0408845
LP2102354-DNA_A01	Whole genome	0.0611909
LP2102355-DNA_A01	Whole genome	0.607401
LP2102357-DNA_A01	Whole genome	0.351081
LP2102359-DNA_A01	Whole genome	0.00746534
LP2102360-DNA_A01	Whole genome	0.491434
LP2102361-DNA_A01	Whole genome	0.1927
LP2102362-DNA_A01	Whole genome	0.0614217
LP2102363-DNA_A01	Whole genome	0.0713298
LP2102364-DNA_A01	Whole genome	0.141245
LP2102366-DNA_A01	Whole genome	0.0638053
LP2102377-DNA_A01	Whole genome	0.350497
LP2102378-DNA_A01	Whole genome	0.345254
LP2102408-DNA_A01	Whole genome	0.132271
LP2102410-DNA_A01	Whole genome	0.0990678
LP2102411-DNA_A01	Whole genome	0.0963514
LP2103151-DNA_A01	Whole genome	0.00235244
LP2103152-DNA_A01	Whole genome	0.240941
LP2103154-DNA_A01	Whole genome	0.0906076
LP2103155-DNA_A01	Whole genome	0
LP2103160-DNA_A01	Whole genome	0.00176952
LP2103162-DNA_A01	Whole genome	0.100252
LP2103163-DNA_A01	Whole genome	0.251107
LP2103164-DNA_A01	Whole genome	0.164286
LP2103167-DNA_A01	Whole genome	0.0543968
LP2103171-DNA_A01	Whole genome	0.00969072
LP2103173-DNA_A01	Whole genome	0.143282
LP2103177-DNA_A01	Whole genome	0.0149984
LP2103179-DNA_A01	Whole genome	0.294664
LP2103185-DNA_A01	Whole genome	0.100113
LP2103186-DNA_A01	Whole genome	0.0885096
LP2103187-DNA_A01	Whole genome	0.345462
LP2103190-DNA_A01	Whole genome	0.250534
LP2103200-DNA_A01	Whole genome	0.0973236
LP2103201-DNA_A01	Whole genome	0.119309
LP2103202-DNA_A01	Whole genome	0.0156875
LP2103204-DNA_A01	Whole genome	0.164952
LP2103206-DNA_A01	Whole genome	0.00243013
LP2103207-DNA_A01	Whole genome	0.314394
LP2103209-DNA_A01	Whole genome	0.444301
LP2103219-DNA_A01	Whole genome	0.000743494
LP2103220-DNA_A01	Whole genome	0.127928
LP2103222-DNA_A01	Whole genome	0.19518
LP2103226-DNA_A01	Whole genome	0.133445
LP2103228-DNA_A01	Whole genome	0.0787448
LP2103231-DNA_A01	Whole genome	0.343767
LP2103233-DNA_A01	Whole genome	0.313823
LP2103234-DNA_A01	Whole genome	0.0189686

## Sheet: Sfig. 6B
The data used in Supplementary Figure 6B is shared as a part of data for Figure 3G.

## Sheet: Sfig. 6C
genomic_features	R1_hotspots
Replication origin	<0.001
Replication origin (Oi)	0.185
Replication fork	<0.001
R-loops	<0.001
