# Supplementary material for: High-depth whole genome sequencing of premalignant breast lesions reveals rearrangement hotspots and personalized management opportunities
Source: Nat Commun. 2026 May 19;17:6931. doi: 10.1038/s41467-026-72952-1 (PMC13389004; doi:10.1038/s41467-026-72952-1)
Supplement: Supplementary file 13 — Source Data [file 41467_2026_72952_MOESM13_ESM.zip › Supplementary_Figure_7.xlsx]

## Sheet: LP2102366_SBS
chr

## Sheet: LP2102366_Kataegis
chr

## Sheet: LP2102366_Indels
chr

## Sheet: LP2102366_CNV
Chromosome

## Sheet: LP2102366_SV_Annot
chrom1

## Sheet: LP2102366_SV_Clust
chr

## Sheet: LP2101807_SBS
chr

## Sheet: LP2101807_Kataegis
chr

## Sheet: LP2101807_Indels
chr

## Sheet: LP2101807_CNV
Chromosome

[truncated: 1 more sheets: LP2101807_SV_Annot]
